# Supplementary material for: Genomic analyses reveal evolutionary and geologic context for the plateau fungus Ophiocordyceps sinensis
Source: Chin Med. 2020 Oct 6;15:107. doi: 10.1186/s13020-020-00365-3 (PMC7542391; doi:10.1186/s13020-020-00365-3)
Supplement: Supplementary file 2 — Additional file 2: Table S1. Protein-coding genes of O. sinensis CC1406-203. [file 13020_2020_365_MOESM2_ESM.xlsx]

## Sheet: Sheet1
Table S1. Protein-coding genes of O. sinensis
Gene ID	Contig	Start	End
g1	utg7180000000001	68266	68535
g2	utg7180000000001	208934	209968
g3	utg7180000000001	221110	221466
g4	utg7180000000001	271104	275083
g5	utg7180000000001	334004	335272
g6	utg7180000000001	433605	435335
g7	utg7180000000001	509982	511237
g8	utg7180000000001	746080	746280
g9	utg7180000000001	768043	768831
g10	utg7180000000001	776328	776918
g11	utg7180000000001	801057	803350
g12	utg7180000000001	808251	809269
g13	utg7180000000001	844906	845178
g14	utg7180000000001	868177	868590
g15	utg7180000000001	936731	939288
g16	utg7180000000001	1039857	1040588
g17	utg7180000000001	1308160	1309763
g18	utg7180000000001	1408297	1414259
g19	utg7180000000001	1467501	1468036
g20	utg7180000000001	1468446	1469839
g21	utg7180000000001	1600864	1601426
g22	utg7180000000001	1631172	1631513
g23	utg7180000000001	1642908	1644987
g24	utg7180000000001	1646443	1647666
g25	utg7180000000001	1648474	1649776
g26	utg7180000000001	1754737	1756012
g27	utg7180000000001	1757224	1761031
g28	utg7180000000001	1761297	1764127
g29	utg7180000000004	1119	1908
g30	utg7180000000004	3624	5628
g31	utg7180000000004	6428	9757
g32	utg7180000000004	10592	14245
g33	utg7180000000004	14574	17033
g34	utg7180000000004	17705	19642
g35	utg7180000000004	20460	23484
g36	utg7180000000004	24341	27023
g37	utg7180000000004	27639	29588
g38	utg7180000000004	34498	35255
g39	utg7180000000004	40144	40726
g40	utg7180000000004	41361	42073
g41	utg7180000000004	43461	46736
g42	utg7180000000004	46763	47638
g43	utg7180000000004	54296	58512
g44	utg7180000000004	59434	60075
g45	utg7180000000004	60738	70076
g46	utg7180000000004	70753	71801
g47	utg7180000000004	72046	72552
g48	utg7180000000004	72962	75574
g49	utg7180000000004	77920	79535
g50	utg7180000000004	79637	82810
g51	utg7180000000004	83176	84427
g52	utg7180000000004	84733	88987
g53	utg7180000000004	89526	97542
g54	utg7180000000004	98068	104223
g55	utg7180000000004	105895	107002
g56	utg7180000000004	107596	108083
g57	utg7180000000004	113231	116164
g58	utg7180000000004	116762	117806
g59	utg7180000000004	118324	120363
g60	utg7180000000004	120706	122947
g61	utg7180000000004	123469	125055
g62	utg7180000000004	125322	126257
g63	utg7180000000004	126760	129543
g64	utg7180000000004	129818	130159
g65	utg7180000000004	130453	132513
g66	utg7180000000004	133082	134063
g67	utg7180000000004	135853	138893
g68	utg7180000000004	140419	141839
g69	utg7180000000004	142370	144165
g70	utg7180000000004	144239	145800
g71	utg7180000000004	146107	149872
g72	utg7180000000004	150230	151645
g73	utg7180000000004	152094	155546
g74	utg7180000000004	159852	165362
g75	utg7180000000004	166681	168020
g76	utg7180000000004	168465	171807
g77	utg7180000000004	172681	173510
g78	utg7180000000004	231194	235686
g79	utg7180000000004	236476	240699
g80	utg7180000000004	241828	242175
g81	utg7180000000004	243363	245035
g82	utg7180000000004	245567	247480
g83	utg7180000000004	257034	258130
g84	utg7180000000004	258514	260884
g85	utg7180000000004	262150	263886
g86	utg7180000000004	264474	265933
g87	utg7180000000004	266628	268342
g88	utg7180000000004	270245	271899
g89	utg7180000000004	272205	273616
g90	utg7180000000004	277999	279981
g91	utg7180000000004	280123	280575
g92	utg7180000000004	282690	283749
g93	utg7180000000004	284243	285648
g94	utg7180000000004	286846	289055
g95	utg7180000000004	289179	293235
g96	utg7180000000004	293330	294939
g97	utg7180000000004	295511	296887
g98	utg7180000000004	297544	298656
g99	utg7180000000004	299254	300050
g100	utg7180000000004	300493	301828
g101	utg7180000000004	301863	302393
g102	utg7180000000004	303296	305428
g103	utg7180000000004	306108	306888
g104	utg7180000000004	307385	309462
g105	utg7180000000004	309544	309765
g106	utg7180000000004	310400	314008
g107	utg7180000000004	321904	323221
g108	utg7180000000004	323599	324532
g109	utg7180000000004	344387	346844
g110	utg7180000000004	347436	349532
g111	utg7180000000004	351404	352225
g112	utg7180000000004	353235	354020
g113	utg7180000000004	354257	355033
g114	utg7180000000004	356641	358595
g115	utg7180000000004	359025	360068
g116	utg7180000000004	360386	362737
g117	utg7180000000004	365824	367682
g118	utg7180000000004	378605	379839
g119	utg7180000000004	380403	383590
g120	utg7180000000004	384214	385445
g121	utg7180000000004	385804	389201
g122	utg7180000000004	389966	392178
g123	utg7180000000004	392687	393280
g124	utg7180000000004	393656	396063
g125	utg7180000000004	396548	397813
g126	utg7180000000004	401072	406240
g127	utg7180000000004	407173	409481
g128	utg7180000000004	409561	410367
g129	utg7180000000004	412101	412970
g130	utg7180000000004	413083	414014
g131	utg7180000000004	425089	429722
g132	utg7180000000004	430257	430958
g133	utg7180000000004	433675	434612
g134	utg7180000000004	435023	440096
g135	utg7180000000004	441154	444106
g136	utg7180000000004	444851	445486
g137	utg7180000000004	446779	448020
g138	utg7180000000004	449056	450065
g139	utg7180000000004	450581	452823
g140	utg7180000000004	454626	457611
g141	utg7180000000004	458591	459285
g142	utg7180000000004	459596	460533
g143	utg7180000000005	129110	131088
g144	utg7180000000005	134799	136931
g145	utg7180000000005	137177	138592
g146	utg7180000000005	140775	141110
g147	utg7180000000005	142795	143286
g148	utg7180000000005	144877	146699
g149	utg7180000000005	149628	153048
g150	utg7180000000005	168261	170532
g151	utg7180000000005	171150	173338
g152	utg7180000000005	173469	175368
g153	utg7180000000005	175984	177554
g154	utg7180000000005	178203	178618
g155	utg7180000000005	180317	181302
g156	utg7180000000005	181733	182419
g157	utg7180000000007	137172	141153
g158	utg7180000000007	393957	395926
g159	utg7180000000007	446663	447973
g160	utg7180000000007	589533	591389
g161	utg7180000000007	611422	613223
g162	utg7180000000008	4482	4769
g163	utg7180000000009	95115	96020
g164	utg7180000000009	237683	237904
g165	utg7180000000009	247366	248034
g166	utg7180000000009	260643	261174
g167	utg7180000000009	300921	302567
g168	utg7180000000009	310431	312647
g169	utg7180000000009	530221	532472
g170	utg7180000000009	660346	660897
g171	utg7180000000009	682076	683766
g172	utg7180000000009	683985	687042
g173	utg7180000000009	687327	690444
g174	utg7180000000009	716902	717663
g175	utg7180000000009	718442	719222
g176	utg7180000000009	719751	722662
g177	utg7180000000016	2	1952
g178	utg7180000000016	69099	69596
g179	utg7180000000016	159830	161160
g180	utg7180000000016	320325	322508
g181	utg7180000000017	186769	187969
g182	utg7180000000017	194550	198821
g183	utg7180000000018	769	2625
g184	utg7180000000018	2825	4227
g185	utg7180000000018	5300	6905
g186	utg7180000000018	8248	10101
g187	utg7180000000018	10924	13368
g188	utg7180000000018	14105	16885
g189	utg7180000000018	18067	27714
g190	utg7180000000018	28603	30143
g191	utg7180000000018	30375	33071
g192	utg7180000000018	34202	36447
g193	utg7180000000018	37040	40235
g194	utg7180000000018	40843	43249
g195	utg7180000000018	43508	44064
g196	utg7180000000018	45754	47792
g197	utg7180000000018	48987	51390
g198	utg7180000000018	53125	54614
g199	utg7180000000018	55628	58416
g200	utg7180000000018	62258	62873
g201	utg7180000000018	63213	63791
g202	utg7180000000018	64267	69300
g203	utg7180000000018	70222	72740
g204	utg7180000000018	73025	75626
g205	utg7180000000018	76969	79659
g206	utg7180000000018	80879	83505
g207	utg7180000000018	84274	84835
g208	utg7180000000018	86831	87557
g209	utg7180000000018	89414	90708
g210	utg7180000000018	91059	93002
g211	utg7180000000018	93598	94545
g212	utg7180000000018	94554	95417
g213	utg7180000000018	95981	101206
g214	utg7180000000018	102801	104971
g215	utg7180000000018	105572	106210
g216	utg7180000000018	107268	111326
g217	utg7180000000018	111526	113156
g218	utg7180000000018	113665	117828
g219	utg7180000000018	118632	120180
g220	utg7180000000018	120806	124511
g221	utg7180000000018	125326	128742
g222	utg7180000000018	130982	133033
g223	utg7180000000018	134433	147596
g224	utg7180000000018	148952	150006
g225	utg7180000000018	150576	151175
g226	utg7180000000018	153235	156583
g227	utg7180000000018	156795	158813
g228	utg7180000000018	159471	160413
g229	utg7180000000018	160592	162232
g230	utg7180000000018	162559	164153
g231	utg7180000000018	164481	165646
g232	utg7180000000018	199714	202275
g233	utg7180000000018	202933	205312
g234	utg7180000000018	209046	210477
g235	utg7180000000018	210983	212167
g236	utg7180000000018	212626	214131
g237	utg7180000000018	214254	220480
g238	utg7180000000018	220701	222278
g239	utg7180000000018	223236	224311
g240	utg7180000000018	224431	225579
g241	utg7180000000018	226335	229773
g242	utg7180000000018	230805	234753
g243	utg7180000000018	235085	236764
g244	utg7180000000018	239864	241238
g245	utg7180000000018	242831	245837
g246	utg7180000000018	247905	249502
g247	utg7180000000018	250222	254978
g248	utg7180000000018	256378	257448
g249	utg7180000000018	258001	258601
g250	utg7180000000018	259292	260735
g251	utg7180000000018	261536	265076
g252	utg7180000000018	265359	265940
g253	utg7180000000018	266994	269005
g254	utg7180000000018	271072	271564
g255	utg7180000000018	273348	275096
g256	utg7180000000018	275771	277048
g257	utg7180000000018	296421	297401
g258	utg7180000000018	297875	305549
g259	utg7180000000018	306262	307241
g260	utg7180000000018	309150	310193
g261	utg7180000000018	311654	311891
g262	utg7180000000018	312957	314129
g263	utg7180000000018	317094	318494
g264	utg7180000000018	318838	320686
g265	utg7180000000018	321913	323694
g266	utg7180000000018	324681	332755
g267	utg7180000000018	333150	334270
g268	utg7180000000018	335597	336390
g269	utg7180000000018	338162	340087
g270	utg7180000000018	340241	341631
g271	utg7180000000018	342070	342912
g272	utg7180000000018	343432	344469
g273	utg7180000000018	347358	347935
g274	utg7180000000018	350075	351058
g275	utg7180000000018	352301	352663
g276	utg7180000000018	353506	354989
g277	utg7180000000018	355605	357089
g278	utg7180000000018	359319	360071
g279	utg7180000000018	362951	363346
g280	utg7180000000018	371516	375182
g281	utg7180000000018	378023	381776
g282	utg7180000000018	382172	384654
g283	utg7180000000018	385078	387996
g284	utg7180000000018	389105	389796
g285	utg7180000000018	389869	390837
g286	utg7180000000018	391130	391845
g287	utg7180000000018	392117	393657
g288	utg7180000000018	394057	394693
g289	utg7180000000018	395007	396517
g290	utg7180000000018	397566	404403
g291	utg7180000000018	404415	405331
g292	utg7180000000018	405945	406202
g293	utg7180000000018	406786	408269
g294	utg7180000000018	409212	410286
g295	utg7180000000018	411014	413081
g296	utg7180000000018	414039	414828
g297	utg7180000000018	416420	417970
g298	utg7180000000018	422352	424431
g299	utg7180000000018	424848	426367
g300	utg7180000000018	427251	428028
g301	utg7180000000018	428563	429600
g302	utg7180000000018	430135	431499
g303	utg7180000000018	432189	433524
g304	utg7180000000018	434092	439905
g305	utg7180000000018	440140	442536
g306	utg7180000000018	442881	443943
g307	utg7180000000018	444433	445104
g308	utg7180000000018	445158	446275
g309	utg7180000000018	447579	448691
g310	utg7180000000018	449587	450671
g311	utg7180000000018	451978	453840
g312	utg7180000000018	457217	459149
g313	utg7180000000018	459856	460458
g314	utg7180000000018	461228	462136
g315	utg7180000000018	462262	463556
g316	utg7180000000018	464721	466452
g317	utg7180000000018	467209	468816
g318	utg7180000000018	468857	472084
g319	utg7180000000018	473035	474201
g320	utg7180000000018	476946	478874
g321	utg7180000000018	479364	480084
g322	utg7180000000018	481689	483631
g323	utg7180000000018	484092	486615
g324	utg7180000000018	488012	488523
g325	utg7180000000018	488862	490160
g326	utg7180000000018	490422	490901
g327	utg7180000000018	491800	492885
g328	utg7180000000018	493828	495147
g329	utg7180000000018	496684	500229
g330	utg7180000000018	500874	502411
g331	utg7180000000018	504840	510235
g332	utg7180000000018	510773	511855
g333	utg7180000000018	512154	514679
g334	utg7180000000018	514990	516738
g335	utg7180000000018	518011	519781
g336	utg7180000000018	522315	522859
g337	utg7180000000018	523510	524882
g338	utg7180000000018	526036	526344
g339	utg7180000000018	526951	528675
g340	utg7180000000018	529142	532682
g341	utg7180000000018	533497	534818
g342	utg7180000000018	536201	539343
g343	utg7180000000018	542758	546513
g344	utg7180000000018	546933	547194
g345	utg7180000000018	547810	548043
g346	utg7180000000018	548391	549821
g347	utg7180000000018	550090	550737
g348	utg7180000000018	551159	552973
g349	utg7180000000018	553233	554278
g350	utg7180000000018	554546	556021
g351	utg7180000000018	556630	558509
g352	utg7180000000018	559302	562588
g353	utg7180000000018	585995	588537
g354	utg7180000000018	589211	590086
g355	utg7180000000018	590369	590893
g356	utg7180000000018	591363	592707
g357	utg7180000000018	593211	593414
g358	utg7180000000018	594419	595091
g359	utg7180000000018	595951	598191
g360	utg7180000000018	598980	599946
g361	utg7180000000018	601570	603677
g362	utg7180000000018	604471	606258
g363	utg7180000000018	606289	606837
g364	utg7180000000018	607664	610274
g365	utg7180000000018	614942	615218
g366	utg7180000000018	616567	618098
g367	utg7180000000018	629917	630758
g368	utg7180000000018	631708	633643
g369	utg7180000000018	633877	634959
g370	utg7180000000018	641772	643896
g371	utg7180000000018	643978	644981
g372	utg7180000000018	649046	649663
g373	utg7180000000018	649706	650395
g374	utg7180000000018	650730	652256
g375	utg7180000000018	657889	660880
g376	utg7180000000018	661256	662483
g377	utg7180000000018	662574	665472
g378	utg7180000000018	665978	669303
g379	utg7180000000018	670566	673419
g380	utg7180000000018	673874	676055
g381	utg7180000000018	677137	679354
g382	utg7180000000018	679812	682935
g383	utg7180000000018	686873	689248
g384	utg7180000000018	698279	699840
g385	utg7180000000018	813468	813988
g386	utg7180000000018	842927	843678
g387	utg7180000000018	843954	847152
g388	utg7180000000018	848415	850265
g389	utg7180000000018	862456	863171
g390	utg7180000000018	864009	864497
g391	utg7180000000018	865308	867296
g392	utg7180000000018	867421	868385
g393	utg7180000000018	868712	871070
g394	utg7180000000018	871467	872662
g395	utg7180000000018	873053	875246
g396	utg7180000000018	875853	879998
g397	utg7180000000018	880486	884260
g398	utg7180000000018	884426	886011
g399	utg7180000000018	886191	888304
g400	utg7180000000018	888406	888774
g401	utg7180000000018	890105	891706
g402	utg7180000000018	892070	896255
g403	utg7180000000018	899222	901922
g404	utg7180000000018	903054	903787
g405	utg7180000000018	905327	912054
g406	utg7180000000018	912167	912715
g407	utg7180000000018	912965	913459
g408	utg7180000000018	914215	917821
g409	utg7180000000018	918127	919531
g410	utg7180000000018	920950	924280
g411	utg7180000000018	924695	925823
g412	utg7180000000018	926587	929551
g413	utg7180000000018	931028	931674
g414	utg7180000000018	932110	933699
g415	utg7180000000018	934081	935864
g416	utg7180000000018	936513	938276
g417	utg7180000000018	939496	942093
g418	utg7180000000018	942420	943106
g419	utg7180000000018	943525	943812
g420	utg7180000000018	944529	946727
g421	utg7180000000018	947694	949221
g422	utg7180000000018	950183	953692
g423	utg7180000000018	954321	955894
g424	utg7180000000018	956450	956855
g425	utg7180000000018	958564	960097
g426	utg7180000000018	960528	962069
g427	utg7180000000018	962756	964469
g428	utg7180000000018	969847	970787
g429	utg7180000000018	971256	972861
g430	utg7180000000018	973000	973776
g431	utg7180000000018	973859	974128
g432	utg7180000000018	976055	977748
g433	utg7180000000018	978239	979422
g434	utg7180000000018	981149	983090
g435	utg7180000000018	983301	983893
g436	utg7180000000018	984590	987045
g437	utg7180000000018	989281	989628
g438	utg7180000000018	989691	990091
g439	utg7180000000018	990766	991297
g440	utg7180000000018	991714	994379
g441	utg7180000000018	995090	997386
g442	utg7180000000018	997645	999982
g443	utg7180000000018	1000328	1002622
g444	utg7180000000018	1004451	1005965
g445	utg7180000000018	1006013	1007141
g446	utg7180000000018	1017788	1020852
g447	utg7180000000018	1021551	1022480
g448	utg7180000000018	1022797	1023676
g449	utg7180000000018	1024275	1025095
g450	utg7180000000018	1031012	1033246
g451	utg7180000000018	1034218	1035018
g452	utg7180000000018	1048716	1050098
g453	utg7180000000018	1053602	1055125
g454	utg7180000000018	1067031	1068287
g455	utg7180000000018	1074702	1075567
g456	utg7180000000018	1075943	1077640
g457	utg7180000000018	1078147	1079459
g458	utg7180000000018	1080551	1082563
g459	utg7180000000018	1082661	1083853
g460	utg7180000000018	1086188	1087043
g461	utg7180000000018	1091409	1092959
g462	utg7180000000018	1102688	1104202
g463	utg7180000000018	1104754	1106464
g464	utg7180000000018	1106584	1107258
g465	utg7180000000018	1107306	1108771
g466	utg7180000000018	1108942	1110933
g467	utg7180000000018	1111672	1112495
g468	utg7180000000018	1113519	1115018
g469	utg7180000000018	1116024	1117217
g470	utg7180000000018	1117577	1119190
g471	utg7180000000018	1119803	1121419
g472	utg7180000000018	1121473	1123695
g473	utg7180000000018	1124203	1126589
g474	utg7180000000018	1127499	1127975
g475	utg7180000000018	1128640	1129646
g476	utg7180000000018	1130585	1133645
g477	utg7180000000018	1139676	1141072
g478	utg7180000000018	1142002	1144078
g479	utg7180000000018	1145098	1148622
g480	utg7180000000018	1154757	1157358
g481	utg7180000000018	1214584	1214745
g482	utg7180000000018	1214882	1215481
g483	utg7180000000018	1217059	1218342
g484	utg7180000000018	1218941	1221800
g485	utg7180000000018	1222232	1223611
g486	utg7180000000018	1223869	1226337
g487	utg7180000000018	1228418	1231200
g488	utg7180000000018	1234514	1235721
g489	utg7180000000018	1236513	1240060
g490	utg7180000000019	86349	87997
g491	utg7180000000019	207444	208232
g492	utg7180000000019	226333	226757
g493	utg7180000000019	301909	302175
g494	utg7180000000019	405021	405843
g495	utg7180000000019	407673	409303
g496	utg7180000000019	437093	437608
g497	utg7180000000019	437653	440027
g498	utg7180000000019	442002	442457
g499	utg7180000000019	483635	487793
g500	utg7180000000019	488704	491453
g501	utg7180000000022	9022	10659
g502	utg7180000000022	14317	15493
g503	utg7180000000022	23615	25570
g504	utg7180000000022	25694	26890
g505	utg7180000000022	29285	30626
g506	utg7180000000022	31152	32204
g507	utg7180000000022	32494	33623
g508	utg7180000000022	34634	35860
g509	utg7180000000022	35968	41309
g510	utg7180000000022	41629	42741
g511	utg7180000000022	43141	43717
g512	utg7180000000022	44292	45208
g513	utg7180000000022	45915	46507
g514	utg7180000000022	47559	49272
g515	utg7180000000022	50118	51077
g516	utg7180000000022	51528	52569
g517	utg7180000000022	52962	56538
g518	utg7180000000022	60800	62570
g519	utg7180000000022	63362	64592
g520	utg7180000000022	65601	67756
g521	utg7180000000022	70687	72565
g522	utg7180000000022	73625	76452
g523	utg7180000000022	76672	79742
g524	utg7180000000022	80850	82029
g525	utg7180000000022	84097	86066
g526	utg7180000000022	87157	88301
g527	utg7180000000022	99213	99949
g528	utg7180000000022	100133	101324
g529	utg7180000000022	101748	104868
g530	utg7180000000022	105346	106273
g531	utg7180000000022	106509	107615
g532	utg7180000000022	108380	110085
g533	utg7180000000022	110910	113072
g534	utg7180000000022	113417	114981
g535	utg7180000000022	115834	118301
g536	utg7180000000022	119507	120361
g537	utg7180000000022	120408	123979
g538	utg7180000000022	124095	125379
g539	utg7180000000022	125460	126077
g540	utg7180000000022	126734	127772
g541	utg7180000000022	152365	155149
g542	utg7180000000022	159183	160673
g543	utg7180000000022	160768	162027
g544	utg7180000000022	162393	165453
g545	utg7180000000022	165688	166747
g546	utg7180000000022	167235	169742
g547	utg7180000000022	171436	174143
g548	utg7180000000022	175191	175922
g549	utg7180000000022	176356	178317
g550	utg7180000000022	179351	181478
g551	utg7180000000022	182556	187137
g552	utg7180000000022	187403	191034
g553	utg7180000000022	194741	199215
g554	utg7180000000022	200743	201650
g555	utg7180000000022	202152	203009
g556	utg7180000000022	203919	204773
g557	utg7180000000022	204836	206688
g558	utg7180000000022	212319	213372
g559	utg7180000000022	213828	214662
g560	utg7180000000022	214825	215972
g561	utg7180000000022	219922	224067
g562	utg7180000000022	224907	225564
g563	utg7180000000022	227885	231243
g564	utg7180000000022	231582	231896
g565	utg7180000000022	232452	238472
g566	utg7180000000022	239601	240895
g567	utg7180000000022	241476	243421
g568	utg7180000000022	244115	245661
g569	utg7180000000022	247329	250066
g570	utg7180000000022	253047	253769
g571	utg7180000000022	255427	256853
g572	utg7180000000022	257038	258142
g573	utg7180000000022	259252	264997
g574	utg7180000000022	268024	270057
g575	utg7180000000022	278312	279617
g576	utg7180000000022	280076	281488
g577	utg7180000000022	282094	282540
g578	utg7180000000022	282826	284039
g579	utg7180000000022	284774	297948
g580	utg7180000000022	302232	305122
g581	utg7180000000022	305624	306312
g582	utg7180000000022	307337	309670
g583	utg7180000000022	310906	311902
g584	utg7180000000022	312116	312905
g585	utg7180000000022	313834	316861
g586	utg7180000000022	318793	320393
g587	utg7180000000022	320608	321278
g588	utg7180000000022	322239	324719
g589	utg7180000000022	326877	327605
g590	utg7180000000022	330518	331249
g591	utg7180000000022	331746	332570
g592	utg7180000000022	333698	335761
g593	utg7180000000022	336577	337721
g594	utg7180000000022	338424	339578
g595	utg7180000000022	339643	340117
g596	utg7180000000022	340152	340349
g597	utg7180000000022	340759	341926
g598	utg7180000000022	342042	343189
g599	utg7180000000022	344512	345609
g600	utg7180000000022	347212	348330
g601	utg7180000000022	349043	351340
g602	utg7180000000022	354095	355486
g603	utg7180000000022	372074	375752
g604	utg7180000000022	377380	379362
g605	utg7180000000022	379801	381199
g606	utg7180000000022	381473	383027
g607	utg7180000000022	384238	386373
g608	utg7180000000022	387788	388168
g609	utg7180000000022	392657	393973
g610	utg7180000000022	394983	399485
g611	utg7180000000022	401502	402928
g612	utg7180000000022	409438	410565
g613	utg7180000000022	412482	413727
g614	utg7180000000022	413898	414695
g615	utg7180000000022	415154	416806
g616	utg7180000000022	418982	420345
g617	utg7180000000022	422716	424358
g618	utg7180000000022	425634	427330
g619	utg7180000000022	428684	429361
g620	utg7180000000022	429560	430577
g621	utg7180000000022	431295	434116
g622	utg7180000000022	435934	438248
g623	utg7180000000022	438908	439547
g624	utg7180000000022	440423	442695
g625	utg7180000000022	442744	445200
g626	utg7180000000022	445877	446941
g627	utg7180000000022	447685	449374
g628	utg7180000000022	449509	450589
g629	utg7180000000022	453512	456923
g630	utg7180000000022	460707	461987
g631	utg7180000000022	462440	462837
g632	utg7180000000022	464120	465326
g633	utg7180000000022	465904	467756
g634	utg7180000000022	468054	468690
g635	utg7180000000022	470990	471458
g636	utg7180000000022	472110	473345
g637	utg7180000000022	474288	475128
g638	utg7180000000022	476962	478815
g639	utg7180000000022	479245	479703
g640	utg7180000000022	479754	480776
g641	utg7180000000022	481549	483231
g642	utg7180000000022	484189	484527
g643	utg7180000000022	485961	489275
g644	utg7180000000022	489551	494126
g645	utg7180000000022	494562	497759
g646	utg7180000000022	498054	499022
g647	utg7180000000022	500320	501946
g648	utg7180000000022	502563	503596
g649	utg7180000000022	505190	507004
g650	utg7180000000022	507215	507622
g651	utg7180000000022	511852	512738
g652	utg7180000000022	514106	515895
g653	utg7180000000022	517534	518001
g654	utg7180000000022	518056	520707
g655	utg7180000000022	521076	523570
g656	utg7180000000022	524006	525763
g657	utg7180000000022	529760	531378
g658	utg7180000000022	531796	533380
g659	utg7180000000022	534657	538828
g660	utg7180000000022	540146	540968
g661	utg7180000000022	562738	565367
g662	utg7180000000022	566304	567438
g663	utg7180000000022	567887	570679
g664	utg7180000000022	571227	571817
g665	utg7180000000022	572956	574869
g666	utg7180000000022	575247	579153
g667	utg7180000000022	580375	580996
g668	utg7180000000022	581935	584189
g669	utg7180000000022	584429	586996
g670	utg7180000000022	587331	589007
g671	utg7180000000023	561	2824
g672	utg7180000000023	4750	9596
g673	utg7180000000023	10994	14444
g674	utg7180000000023	16170	16717
g675	utg7180000000023	18749	20215
g676	utg7180000000023	27506	28474
g677	utg7180000000023	28616	30747
g678	utg7180000000023	31529	32813
g679	utg7180000000023	33519	34732
g680	utg7180000000023	35824	40330
g681	utg7180000000023	40421	41664
g682	utg7180000000023	49122	52882
g683	utg7180000000023	54251	55833
g684	utg7180000000023	56143	57052
g685	utg7180000000023	57483	61288
g686	utg7180000000023	63053	68344
g687	utg7180000000023	69332	73072
g688	utg7180000000023	73873	76342
g689	utg7180000000023	80315	81826
g690	utg7180000000023	82551	84332
g691	utg7180000000023	85974	87916
g692	utg7180000000023	92750	97302
g693	utg7180000000023	98517	99962
g694	utg7180000000023	100677	101602
g695	utg7180000000023	101674	102496
g696	utg7180000000023	102661	104499
g697	utg7180000000023	104837	105125
g698	utg7180000000023	105765	109103
g699	utg7180000000023	109576	109863
g700	utg7180000000023	110032	110628
g701	utg7180000000023	110860	113067
g702	utg7180000000023	113466	114711
g703	utg7180000000023	114872	115924
g704	utg7180000000023	117570	118583
g705	utg7180000000023	120386	121721
g706	utg7180000000023	124312	125374
g707	utg7180000000023	126619	127530
g708	utg7180000000023	127872	128857
g709	utg7180000000023	130706	131689
g710	utg7180000000023	135062	135457
g711	utg7180000000023	136631	137343
g712	utg7180000000023	143556	149360
g713	utg7180000000023	150058	151487
g714	utg7180000000023	151724	153449
g715	utg7180000000023	154068	154759
g716	utg7180000000023	154960	156105
g717	utg7180000000023	156437	157907
g718	utg7180000000023	159190	163796
g719	utg7180000000023	164820	167271
g720	utg7180000000023	169565	170640
g721	utg7180000000023	171338	173799
g722	utg7180000000023	173960	175690
g723	utg7180000000023	192397	193799
g724	utg7180000000023	194793	195597
g725	utg7180000000023	196003	200015
g726	utg7180000000023	202967	204893
g727	utg7180000000023	207917	209631
g728	utg7180000000023	209947	212278
g729	utg7180000000023	212901	214066
g730	utg7180000000023	217210	218397
g731	utg7180000000023	223435	227237
g732	utg7180000000023	228973	234404
g733	utg7180000000023	236122	239181
g734	utg7180000000023	240144	241837
g735	utg7180000000023	243518	246450
g736	utg7180000000023	251360	252587
g737	utg7180000000023	254204	257740
g738	utg7180000000023	258935	260358
g739	utg7180000000023	260624	261364
g740	utg7180000000023	261466	262251
g741	utg7180000000023	262823	268468
g742	utg7180000000023	281368	283490
g743	utg7180000000023	284654	285904
g744	utg7180000000023	287082	289469
g745	utg7180000000023	293144	294350
g746	utg7180000000023	306486	308387
g747	utg7180000000023	308957	310276
g748	utg7180000000023	311209	314433
g749	utg7180000000023	315137	318569
g750	utg7180000000023	319527	321081
g751	utg7180000000023	321119	323234
g752	utg7180000000023	324056	326234
g753	utg7180000000023	326980	328656
g754	utg7180000000023	335884	339245
g755	utg7180000000023	339659	342985
g756	utg7180000000023	343564	344952
g757	utg7180000000023	347920	348630
g758	utg7180000000023	354427	356889
g759	utg7180000000023	357334	360669
g760	utg7180000000023	361181	362418
g761	utg7180000000023	362645	363803
g762	utg7180000000023	365412	371709
g763	utg7180000000023	372074	372691
g764	utg7180000000023	373225	374332
g765	utg7180000000023	374851	379462
g766	utg7180000000023	381826	383615
g767	utg7180000000023	383890	385659
g768	utg7180000000023	388077	390513
g769	utg7180000000023	391568	395307
g770	utg7180000000023	395626	396353
g771	utg7180000000023	396713	398965
g772	utg7180000000023	399251	399827
g773	utg7180000000023	400171	402611
g774	utg7180000000023	403257	407028
g775	utg7180000000023	407678	408660
g776	utg7180000000023	409000	413762
g777	utg7180000000023	414664	415290
g778	utg7180000000023	416959	418290
g779	utg7180000000023	419053	421471
g780	utg7180000000024	543	2195
g781	utg7180000000024	24297	25970
g782	utg7180000000024	26680	27680
g783	utg7180000000024	28528	29239
g784	utg7180000000024	30459	30761
g785	utg7180000000024	30847	32868
g786	utg7180000000024	33724	35404
g787	utg7180000000024	36262	37136
g788	utg7180000000024	64038	66542
g789	utg7180000000024	67742	68753
g790	utg7180000000024	70184	73322
g791	utg7180000000024	74959	77987
g792	utg7180000000024	78841	82009
g793	utg7180000000024	86581	87377
g794	utg7180000000024	88033	88471
g795	utg7180000000024	88939	89736
g796	utg7180000000024	101909	102190
g797	utg7180000000024	107714	109719
g798	utg7180000000024	111719	116044
g799	utg7180000000024	117003	118023
g800	utg7180000000024	118095	121273
g801	utg7180000000024	166881	169218
g802	utg7180000000024	169494	171811
g803	utg7180000000024	172813	174041
g804	utg7180000000024	182213	183194
g805	utg7180000000024	184129	184736
g806	utg7180000000024	187813	189254
g807	utg7180000000024	190513	191831
g808	utg7180000000024	194721	197733
g809	utg7180000000024	198563	199231
g810	utg7180000000024	199682	200423
g811	utg7180000000024	200765	203724
g812	utg7180000000024	204100	205403
g813	utg7180000000024	207253	208656
g814	utg7180000000024	220731	222502
g815	utg7180000000024	224188	225225
g816	utg7180000000024	227667	230780
g817	utg7180000000024	233976	234985
g818	utg7180000000024	236642	238312
g819	utg7180000000024	239530	240876
g820	utg7180000000024	242048	244930
g821	utg7180000000024	245659	247256
g822	utg7180000000024	247751	249061
g823	utg7180000000024	252423	254087
g824	utg7180000000024	254732	257037
g825	utg7180000000024	257760	261892
g826	utg7180000000024	263644	264969
g827	utg7180000000024	265315	266513
g828	utg7180000000024	266978	267735
g829	utg7180000000024	269729	272784
g830	utg7180000000024	273793	275727
g831	utg7180000000024	278250	281615
g832	utg7180000000024	283758	284099
g833	utg7180000000024	285536	286985
g834	utg7180000000024	287316	288628
g835	utg7180000000024	289175	289594
g836	utg7180000000024	289652	290485
g837	utg7180000000024	291603	293636
g838	utg7180000000024	294086	295944
g839	utg7180000000024	296015	298355
g840	utg7180000000024	300013	301785
g841	utg7180000000024	303294	306918
g842	utg7180000000024	308016	309686
g843	utg7180000000024	310879	315534
g844	utg7180000000024	315854	318094
g845	utg7180000000024	318811	319364
g846	utg7180000000024	320071	321600
g847	utg7180000000024	321789	322118
g848	utg7180000000024	323383	324302
g849	utg7180000000024	327467	330534
g850	utg7180000000024	332991	334349
g851	utg7180000000024	335119	336240
g852	utg7180000000024	336721	340979
g853	utg7180000000024	344279	346214
g854	utg7180000000024	347522	352377
g855	utg7180000000024	353019	354473
g856	utg7180000000024	354838	356210
g857	utg7180000000024	359667	359963
g858	utg7180000000024	361089	361703
g859	utg7180000000024	362481	363525
g860	utg7180000000024	364310	365218
g861	utg7180000000024	366254	367038
g862	utg7180000000024	367420	368592
g863	utg7180000000024	369292	371663
g864	utg7180000000024	372598	374999
g865	utg7180000000024	375904	377556
g866	utg7180000000024	379454	380116
g867	utg7180000000024	380583	381491
g868	utg7180000000024	381861	382546
g869	utg7180000000024	383297	386212
g870	utg7180000000024	386989	387990
g871	utg7180000000024	388511	392180
g872	utg7180000000024	396108	397618
g873	utg7180000000024	397898	398753
g874	utg7180000000024	403226	406486
g875	utg7180000000024	407472	409013
g876	utg7180000000024	410317	416635
g877	utg7180000000024	417116	418246
g878	utg7180000000024	419059	419801
g879	utg7180000000024	423184	424357
g880	utg7180000000024	424726	426356
g881	utg7180000000024	426761	428930
g882	utg7180000000024	430321	431675
g883	utg7180000000024	432415	434118
g884	utg7180000000024	435099	435719
g885	utg7180000000024	435766	440030
g886	utg7180000000024	441277	441903
g887	utg7180000000024	443369	444625
g888	utg7180000000024	444869	445645
g889	utg7180000000024	446211	449465
g890	utg7180000000024	450330	451381
g891	utg7180000000024	451820	454009
g892	utg7180000000024	454275	455332
g893	utg7180000000024	455616	456905
g894	utg7180000000024	457047	457667
g895	utg7180000000024	507138	512457
g896	utg7180000000024	512789	514442
g897	utg7180000000024	515136	516945
g898	utg7180000000024	519122	520384
g899	utg7180000000024	521122	522879
g900	utg7180000000024	524139	525096
g901	utg7180000000024	525564	526064
g902	utg7180000000024	526259	527605
g903	utg7180000000024	530303	532123
g904	utg7180000000024	532621	535775
g905	utg7180000000024	537265	539337
g906	utg7180000000024	540290	544169
g907	utg7180000000024	546186	547912
g908	utg7180000000024	550765	552953
g909	utg7180000000024	553495	554850
g910	utg7180000000024	555401	556753
g911	utg7180000000024	556849	558614
g912	utg7180000000024	558941	560163
g913	utg7180000000024	560639	561525
g914	utg7180000000024	562255	563814
g915	utg7180000000024	564287	564909
g916	utg7180000000024	565111	566916
g917	utg7180000000024	568388	570440
g918	utg7180000000024	571603	573591
g919	utg7180000000024	574880	575445
g920	utg7180000000024	579019	580729
g921	utg7180000000024	581506	583194
g922	utg7180000000024	584720	585977
g923	utg7180000000024	586511	589667
g924	utg7180000000024	590065	591840
g925	utg7180000000024	591911	593363
g926	utg7180000000024	593449	596021
g927	utg7180000000024	596110	597111
g928	utg7180000000024	599062	607258
g929	utg7180000000024	607791	609582
g930	utg7180000000024	610058	611228
g931	utg7180000000024	611736	612290
g932	utg7180000000024	612389	613159
g933	utg7180000000024	614056	615516
g934	utg7180000000024	616497	616887
g935	utg7180000000024	617318	618947
g936	utg7180000000024	620200	620574
g937	utg7180000000024	621266	621919
g938	utg7180000000024	622126	622665
g939	utg7180000000024	623355	628390
g940	utg7180000000024	628675	629184
g941	utg7180000000024	631547	633667
g942	utg7180000000024	634251	636092
g943	utg7180000000024	639177	640556
g944	utg7180000000024	642302	644026
g945	utg7180000000024	650255	652028
g946	utg7180000000024	652881	653913
g947	utg7180000000024	654480	655717
g948	utg7180000000024	656271	658418
g949	utg7180000000024	658625	659605
g950	utg7180000000024	660824	662080
g951	utg7180000000024	663230	665233
g952	utg7180000000024	665343	666288
g953	utg7180000000024	690571	693162
g954	utg7180000000024	701752	703438
g955	utg7180000000024	709302	711438
g956	utg7180000000024	714952	717610
g957	utg7180000000024	718182	719781
g958	utg7180000000024	720411	720833
g959	utg7180000000024	721171	725941
g960	utg7180000000024	731994	732932
g961	utg7180000000024	734150	736205
g962	utg7180000000024	737586	743176
g963	utg7180000000024	745504	746262
g964	utg7180000000024	747401	747976
g965	utg7180000000024	748324	749436
g966	utg7180000000024	754644	756575
g967	utg7180000000024	758102	759044
g968	utg7180000000024	759607	760764
g969	utg7180000000024	761150	762680
g970	utg7180000000024	764067	765705
g971	utg7180000000024	766973	769516
g972	utg7180000000024	770599	771468
g973	utg7180000000024	780623	785240
g974	utg7180000000024	785598	787076
g975	utg7180000000024	787331	788267
g976	utg7180000000024	789532	791271
g977	utg7180000000024	793049	795505
g978	utg7180000000024	797753	798361
g979	utg7180000000024	798609	799208
g980	utg7180000000024	799656	801551
g981	utg7180000000024	802357	803715
g982	utg7180000000024	805887	808246
g983	utg7180000000024	811439	812652
g984	utg7180000000024	813711	816301
g985	utg7180000000024	817616	818387
g986	utg7180000000024	819376	821146
g987	utg7180000000024	821389	822238
g988	utg7180000000024	823286	824974
g989	utg7180000000024	825608	826021
g990	utg7180000000024	841511	842506
g991	utg7180000000024	848512	850192
g992	utg7180000000024	851130	852751
g993	utg7180000000024	854467	856785
g994	utg7180000000024	858129	858735
g995	utg7180000000024	860344	862657
g996	utg7180000000024	863209	868110
g997	utg7180000000024	869766	875863
g998	utg7180000000024	876273	879644
g999	utg7180000000024	879798	880964
g1000	utg7180000000024	881589	884239
g1001	utg7180000000024	884927	888692
g1002	utg7180000000024	890147	890927
g1003	utg7180000000024	892362	894380
g1004	utg7180000000024	894680	896786
g1005	utg7180000000024	897895	898877
g1006	utg7180000000024	899784	902408
g1007	utg7180000000024	903647	904754
g1008	utg7180000000024	907723	910842
g1009	utg7180000000024	912021	913673
g1010	utg7180000000024	915234	916973
g1011	utg7180000000024	919160	920938
g1012	utg7180000000024	921713	924896
g1013	utg7180000000024	929402	930137
g1014	utg7180000000024	931085	932890
g1015	utg7180000000024	937116	937443
g1016	utg7180000000024	938334	945977
g1017	utg7180000000024	954942	955802
g1018	utg7180000000024	956127	957444
g1019	utg7180000000024	958337	961032
g1020	utg7180000000024	964573	965202
g1021	utg7180000000024	966877	967946
g1022	utg7180000000024	970226	972387
g1023	utg7180000000024	973801	974985
g1024	utg7180000000024	975806	976744
g1025	utg7180000000024	977825	981184
g1026	utg7180000000024	981833	982643
g1027	utg7180000000024	983871	986937
g1028	utg7180000000024	987562	988866
g1029	utg7180000000024	991244	992103
g1030	utg7180000000024	993704	995070
g1031	utg7180000000024	1005923	1008544
g1032	utg7180000000024	1033214	1035930
g1033	utg7180000000024	1037599	1039041
g1034	utg7180000000024	1039748	1040491
g1035	utg7180000000024	1040820	1041518
g1036	utg7180000000024	1042574	1044654
g1037	utg7180000000024	1047001	1048385
g1038	utg7180000000024	1048921	1049903
g1039	utg7180000000024	1050414	1051663
g1040	utg7180000000024	1052512	1054473
g1041	utg7180000000024	1055180	1055759
g1042	utg7180000000024	1056123	1057031
g1043	utg7180000000024	1064016	1067321
g1044	utg7180000000024	1067651	1069207
g1045	utg7180000000024	1069991	1071793
g1046	utg7180000000024	1072886	1074653
g1047	utg7180000000024	1075761	1077386
g1048	utg7180000000024	1079021	1079781
g1049	utg7180000000024	1079841	1080821
g1050	utg7180000000024	1082252	1082782
g1051	utg7180000000024	1083485	1084636
g1052	utg7180000000024	1087860	1090251
g1053	utg7180000000024	1090280	1093123
g1054	utg7180000000024	1093395	1094156
g1055	utg7180000000024	1094980	1096274
g1056	utg7180000000024	1098927	1101590
g1057	utg7180000000024	1101876	1103557
g1058	utg7180000000024	1106205	1107748
g1059	utg7180000000024	1110383	1111069
g1060	utg7180000000024	1111513	1115399
g1061	utg7180000000024	1115877	1117110
g1062	utg7180000000024	1121369	1122056
g1063	utg7180000000024	1122438	1123181
g1064	utg7180000000026	40164	40847
g1065	utg7180000000026	41606	42210
g1066	utg7180000000026	42334	43333
g1067	utg7180000000026	94047	95401
g1068	utg7180000000026	159122	160126
g1069	utg7180000000026	230069	232022
g1070	utg7180000000026	232910	234454
g1071	utg7180000000026	470899	471922
g1072	utg7180000000026	771098	773518
g1073	utg7180000000026	773744	774946
g1074	utg7180000000026	980043	981731
g1075	utg7180000000026	982793	983786
g1076	utg7180000000027	75939	77576
g1077	utg7180000000027	79179	80114
g1078	utg7180000000027	270024	270351
g1079	utg7180000000027	313160	313972
g1080	utg7180000000027	315487	317025
g1081	utg7180000000032	28383	30714
g1082	utg7180000000032	32965	39024
g1083	utg7180000000032	39235	40329
g1084	utg7180000000032	40651	41089
g1085	utg7180000000032	42017	43823
g1086	utg7180000000032	44734	46460
g1087	utg7180000000032	46709	48081
g1088	utg7180000000032	48636	51641
g1089	utg7180000000032	52099	52593
g1090	utg7180000000032	52922	54418
g1091	utg7180000000032	54722	55981
g1092	utg7180000000032	56056	56682
g1093	utg7180000000032	56762	57058
g1094	utg7180000000032	57375	59374
g1095	utg7180000000032	59762	64875
g1096	utg7180000000032	65662	67364
g1097	utg7180000000032	67809	68856
g1098	utg7180000000032	69169	69954
g1099	utg7180000000032	70214	70720
g1100	utg7180000000032	72034	75066
g1101	utg7180000000032	75994	77242
g1102	utg7180000000032	77858	79498
g1103	utg7180000000032	79802	83802
g1104	utg7180000000032	84249	86918
g1105	utg7180000000032	87666	88242
g1106	utg7180000000032	90287	92757
g1107	utg7180000000032	93440	93886
g1108	utg7180000000032	95931	96641
g1109	utg7180000000032	103084	105690
g1110	utg7180000000032	106454	107194
g1111	utg7180000000032	107919	109274
g1112	utg7180000000032	110383	112749
g1113	utg7180000000032	113425	117884
g1114	utg7180000000032	118321	119297
g1115	utg7180000000032	122666	124773
g1116	utg7180000000032	125364	127283
g1117	utg7180000000032	128381	129961
g1118	utg7180000000032	135041	138267
g1119	utg7180000000032	138664	140388
g1120	utg7180000000032	141284	142566
g1121	utg7180000000032	142804	143526
g1122	utg7180000000032	146197	146643
g1123	utg7180000000032	148267	149908
g1124	utg7180000000032	150158	154782
g1125	utg7180000000032	156147	158040
g1126	utg7180000000032	158546	159030
g1127	utg7180000000032	159617	161122
g1128	utg7180000000032	164527	167187
g1129	utg7180000000032	167605	169265
g1130	utg7180000000032	169480	170280
g1131	utg7180000000032	170724	171542
g1132	utg7180000000032	172306	173087
g1133	utg7180000000032	174324	175338
g1134	utg7180000000032	175634	178383
g1135	utg7180000000032	178846	179677
g1136	utg7180000000032	179929	183478
g1137	utg7180000000032	183699	184324
g1138	utg7180000000032	184795	189278
g1139	utg7180000000032	189517	190909
g1140	utg7180000000032	193130	195235
g1141	utg7180000000032	195649	197244
g1142	utg7180000000032	197808	201219
g1143	utg7180000000032	202767	206417
g1144	utg7180000000032	206769	207821
g1145	utg7180000000032	208001	208520
g1146	utg7180000000032	209403	212144
g1147	utg7180000000032	212183	215762
g1148	utg7180000000032	216057	217483
g1149	utg7180000000032	219606	220482
g1150	utg7180000000032	220919	222507
g1151	utg7180000000032	222681	224087
g1152	utg7180000000032	224290	225256
g1153	utg7180000000032	225566	227466
g1154	utg7180000000032	227745	230129
g1155	utg7180000000032	230911	242417
g1156	utg7180000000032	243596	244263
g1157	utg7180000000032	249155	250345
g1158	utg7180000000032	252330	253868
g1159	utg7180000000032	256495	261931
g1160	utg7180000000032	262941	265690
g1161	utg7180000000032	265962	269018
g1162	utg7180000000032	270319	276906
g1163	utg7180000000032	277228	281716
g1164	utg7180000000032	282255	283060
g1165	utg7180000000032	283384	285119
g1166	utg7180000000032	289497	293710
g1167	utg7180000000032	296463	297381
g1168	utg7180000000032	298746	301534
g1169	utg7180000000032	320710	320925
g1170	utg7180000000032	321098	322083
g1171	utg7180000000032	322175	325667
g1172	utg7180000000032	327302	328793
g1173	utg7180000000032	329677	330580
g1174	utg7180000000032	330699	332509
g1175	utg7180000000032	333729	337633
g1176	utg7180000000032	338068	338534
g1177	utg7180000000032	339317	340618
g1178	utg7180000000032	341947	345936
g1179	utg7180000000032	346409	348487
g1180	utg7180000000032	348711	350129
g1181	utg7180000000032	350621	351846
g1182	utg7180000000032	353835	356879
g1183	utg7180000000032	357460	358559
g1184	utg7180000000032	359121	361327
g1185	utg7180000000032	363696	364190
g1186	utg7180000000032	367037	370523
g1187	utg7180000000032	370992	373322
g1188	utg7180000000032	373714	375456
g1189	utg7180000000032	375740	378602
g1190	utg7180000000032	378673	380664
g1191	utg7180000000032	381203	381980
g1192	utg7180000000032	383398	384063
g1193	utg7180000000032	384403	385994
g1194	utg7180000000032	388338	391438
g1195	utg7180000000032	393197	395469
g1196	utg7180000000032	397221	397619
g1197	utg7180000000032	398846	400837
g1198	utg7180000000032	401413	405737
g1199	utg7180000000032	406548	410786
g1200	utg7180000000032	411090	411880
g1201	utg7180000000032	412381	414473
g1202	utg7180000000032	414707	415210
g1203	utg7180000000032	415796	417946
g1204	utg7180000000032	418258	420819
g1205	utg7180000000032	421543	423252
g1206	utg7180000000032	424417	426533
g1207	utg7180000000032	427794	428477
g1208	utg7180000000032	428900	430630
g1209	utg7180000000032	431600	433507
g1210	utg7180000000032	435818	438827
g1211	utg7180000000032	439582	440688
g1212	utg7180000000032	442819	443622
g1213	utg7180000000032	444534	445967
g1214	utg7180000000032	446457	449965
g1215	utg7180000000032	451261	452445
g1216	utg7180000000032	452693	453666
g1217	utg7180000000032	453798	456484
g1218	utg7180000000032	456909	458472
g1219	utg7180000000032	458716	461438
g1220	utg7180000000032	462125	465580
g1221	utg7180000000032	467423	469958
g1222	utg7180000000032	470640	471819
g1223	utg7180000000032	472479	473402
g1224	utg7180000000032	473447	475021
g1225	utg7180000000032	475181	476187
g1226	utg7180000000032	476675	478346
g1227	utg7180000000032	478710	479977
g1228	utg7180000000032	480684	481661
g1229	utg7180000000032	481764	483621
g1230	utg7180000000032	485393	485987
g1231	utg7180000000033	22808	23416
g1232	utg7180000000033	73514	77152
g1233	utg7180000000033	77399	79900
g1234	utg7180000000033	80740	82135
g1235	utg7180000000033	82807	84573
g1236	utg7180000000033	86438	90574
g1237	utg7180000000033	91221	93095
g1238	utg7180000000033	101774	103736
g1239	utg7180000000033	103981	104670
g1240	utg7180000000033	139872	141575
g1241	utg7180000000033	142057	143157
g1242	utg7180000000033	144549	146482
g1243	utg7180000000033	147587	148348
g1244	utg7180000000033	149795	152242
g1245	utg7180000000033	155407	156656
g1246	utg7180000000033	243994	244905
g1247	utg7180000000033	313919	315527
g1248	utg7180000000033	315902	317330
g1249	utg7180000000033	317622	318636
g1250	utg7180000000033	318858	320943
g1251	utg7180000000034	13982	14816
g1252	utg7180000000034	15147	15856
g1253	utg7180000000034	16081	22012
g1254	utg7180000000034	23149	27727
g1255	utg7180000000034	28726	30400
g1256	utg7180000000034	30533	31507
g1257	utg7180000000034	31838	33402
g1258	utg7180000000034	33921	35670
g1259	utg7180000000034	35931	37399
g1260	utg7180000000034	37496	39010
g1261	utg7180000000034	39357	40701
g1262	utg7180000000034	41420	42217
g1263	utg7180000000034	42319	43935
g1264	utg7180000000034	44126	46441
g1265	utg7180000000034	46941	47930
g1266	utg7180000000034	48243	50462
g1267	utg7180000000034	52517	55648
g1268	utg7180000000034	55792	57665
g1269	utg7180000000034	58325	59955
g1270	utg7180000000034	60678	61872
g1271	utg7180000000034	62470	63360
g1272	utg7180000000034	65966	68042
g1273	utg7180000000034	69810	70819
g1274	utg7180000000034	71993	73592
g1275	utg7180000000034	95420	98217
g1276	utg7180000000034	99178	101072
g1277	utg7180000000034	104433	105353
g1278	utg7180000000034	105557	108264
g1279	utg7180000000034	108572	110594
g1280	utg7180000000034	110846	111157
g1281	utg7180000000034	112232	113259
g1282	utg7180000000034	113841	115544
g1283	utg7180000000034	116883	118346
g1284	utg7180000000034	119516	120089
g1285	utg7180000000034	120426	121466
g1286	utg7180000000034	122307	122887
g1287	utg7180000000034	123779	125863
g1288	utg7180000000034	127108	128612
g1289	utg7180000000034	129189	131675
g1290	utg7180000000034	131784	132853
g1291	utg7180000000034	133464	134935
g1292	utg7180000000034	135679	137324
g1293	utg7180000000034	137447	138275
g1294	utg7180000000034	138530	140926
g1295	utg7180000000034	141775	142961
g1296	utg7180000000034	143068	144687
g1297	utg7180000000034	145977	147506
g1298	utg7180000000034	148318	149768
g1299	utg7180000000034	150742	152313
g1300	utg7180000000034	152966	153847
g1301	utg7180000000034	155463	156968
g1302	utg7180000000034	157630	161581
g1303	utg7180000000034	162205	163686
g1304	utg7180000000034	163825	164828
g1305	utg7180000000034	165211	166551
g1306	utg7180000000034	166713	167745
g1307	utg7180000000034	168251	170532
g1308	utg7180000000034	171078	172094
g1309	utg7180000000034	172199	173252
g1310	utg7180000000034	173494	173868
g1311	utg7180000000034	174428	179780
g1312	utg7180000000034	180687	181896
g1313	utg7180000000034	184731	185978
g1314	utg7180000000034	186605	187012
g1315	utg7180000000034	189313	190316
g1316	utg7180000000034	190680	191378
g1317	utg7180000000034	192912	194531
g1318	utg7180000000034	226022	227108
g1319	utg7180000000034	230197	231284
g1320	utg7180000000034	233999	234705
g1321	utg7180000000034	236231	237127
g1322	utg7180000000034	237641	238234
g1323	utg7180000000034	238460	239323
g1324	utg7180000000035	8212	10086
g1325	utg7180000000035	10732	12471
g1326	utg7180000000036	1	1528
g1327	utg7180000000036	9047	9987
g1328	utg7180000000037	150680	151617
g1329	utg7180000000037	152038	153861
g1330	utg7180000000037	287019	287201
g1331	utg7180000000038	2	665
g1332	utg7180000000038	1655	3127
g1333	utg7180000000039	126024	126608
g1334	utg7180000000042	144247	145315
g1335	utg7180000000042	148606	149262
g1336	utg7180000000042	149394	151427
g1337	utg7180000000042	151559	154745
g1338	utg7180000000042	155205	159909
g1339	utg7180000000042	174778	177376
g1340	utg7180000000042	229695	231185
g1341	utg7180000000042	235024	236825
g1342	utg7180000000042	237079	237471
g1343	utg7180000000042	238707	239561
g1344	utg7180000000042	239843	242448
g1345	utg7180000000042	243680	244289
g1346	utg7180000000042	245676	247263
g1347	utg7180000000042	249208	249500
g1348	utg7180000000042	272495	273484
g1349	utg7180000000042	275248	275790
g1350	utg7180000000042	276398	276727
g1351	utg7180000000042	277541	279060
g1352	utg7180000000042	279359	280477
g1353	utg7180000000042	283007	284263
g1354	utg7180000000042	286371	287341
g1355	utg7180000000042	287513	289854
g1356	utg7180000000042	291254	292391
g1357	utg7180000000042	292901	293776
g1358	utg7180000000042	295034	295916
g1359	utg7180000000042	297977	299421
g1360	utg7180000000042	299653	300352
g1361	utg7180000000042	301334	302574
g1362	utg7180000000042	303102	304370
g1363	utg7180000000042	305117	307663
g1364	utg7180000000042	308226	309276
g1365	utg7180000000042	309814	310278
g1366	utg7180000000042	311094	311480
g1367	utg7180000000042	312017	317790
g1368	utg7180000000042	318381	320471
g1369	utg7180000000042	326526	327831
g1370	utg7180000000042	328296	329283
g1371	utg7180000000042	329755	330711
g1372	utg7180000000042	331031	332005
g1373	utg7180000000042	332783	333632
g1374	utg7180000000042	334038	335579
g1375	utg7180000000042	335823	337503
g1376	utg7180000000042	339103	343727
g1377	utg7180000000042	344433	347164
g1378	utg7180000000042	348543	350887
g1379	utg7180000000042	351765	353464
g1380	utg7180000000042	354907	355733
g1381	utg7180000000042	356231	359569
g1382	utg7180000000042	360289	362636
g1383	utg7180000000042	365190	366451
g1384	utg7180000000042	366981	368798
g1385	utg7180000000042	370083	370625
g1386	utg7180000000042	370957	372586
g1387	utg7180000000042	372670	373829
g1388	utg7180000000042	375497	377636
g1389	utg7180000000042	378569	380466
g1390	utg7180000000042	381701	382987
g1391	utg7180000000042	383223	383831
g1392	utg7180000000042	384337	385188
g1393	utg7180000000042	389696	389974
g1394	utg7180000000042	390364	390651
g1395	utg7180000000042	419064	422001
g1396	utg7180000000042	422246	423211
g1397	utg7180000000042	423715	426145
g1398	utg7180000000042	427902	430043
g1399	utg7180000000043	1541	3394
g1400	utg7180000000043	4027	6452
g1401	utg7180000000043	6889	7625
g1402	utg7180000000043	8139	10172
g1403	utg7180000000043	11500	12610
g1404	utg7180000000043	13295	13684
g1405	utg7180000000043	14112	14834
g1406	utg7180000000043	17627	18632
g1407	utg7180000000043	19823	20233
g1408	utg7180000000043	20696	22350
g1409	utg7180000000043	22687	23512
g1410	utg7180000000043	24209	26262
g1411	utg7180000000043	28596	29051
g1412	utg7180000000043	29505	33384
g1413	utg7180000000043	33596	35567
g1414	utg7180000000043	35612	36763
g1415	utg7180000000043	37019	39223
g1416	utg7180000000043	39437	40549
g1417	utg7180000000043	41040	43131
g1418	utg7180000000043	48830	51253
g1419	utg7180000000043	52038	53942
g1420	utg7180000000043	54742	56884
g1421	utg7180000000043	57270	59580
g1422	utg7180000000043	60388	62469
g1423	utg7180000000043	66607	68469
g1424	utg7180000000043	69380	70292
g1425	utg7180000000043	70504	71560
g1426	utg7180000000043	72042	73136
g1427	utg7180000000043	73453	76008
g1428	utg7180000000043	76579	77551
g1429	utg7180000000043	78351	81493
g1430	utg7180000000043	84200	85840
g1431	utg7180000000043	86388	87749
g1432	utg7180000000043	88067	89937
g1433	utg7180000000043	91088	94377
g1434	utg7180000000043	98881	100614
g1435	utg7180000000043	101242	102422
g1436	utg7180000000043	103334	104250
g1437	utg7180000000043	107922	108525
g1438	utg7180000000043	109043	116394
g1439	utg7180000000043	121120	122496
g1440	utg7180000000043	122878	124329
g1441	utg7180000000043	128104	128597
g1442	utg7180000000043	128836	129447
g1443	utg7180000000043	129779	130898
g1444	utg7180000000043	132226	134650
g1445	utg7180000000043	137213	138175
g1446	utg7180000000043	138367	140084
g1447	utg7180000000043	141276	143834
g1448	utg7180000000043	144138	144995
g1449	utg7180000000043	146247	146504
g1450	utg7180000000043	147896	151041
g1451	utg7180000000043	151733	157215
g1452	utg7180000000043	157736	160448
g1453	utg7180000000043	160738	162775
g1454	utg7180000000043	163307	165122
g1455	utg7180000000043	167702	170523
g1456	utg7180000000043	170879	171612
g1457	utg7180000000043	171766	173328
g1458	utg7180000000043	177899	179267
g1459	utg7180000000043	180207	183013
g1460	utg7180000000043	184005	187264
g1461	utg7180000000043	187790	189349
g1462	utg7180000000043	193767	194243
g1463	utg7180000000043	195202	197332
g1464	utg7180000000043	198317	200017
g1465	utg7180000000043	207276	209457
g1466	utg7180000000043	210161	220914
g1467	utg7180000000043	224848	226458
g1468	utg7180000000043	229796	230238
g1469	utg7180000000043	231736	232856
g1470	utg7180000000043	236035	242700
g1471	utg7180000000043	243490	244729
g1472	utg7180000000043	245141	246274
g1473	utg7180000000043	247249	249901
g1474	utg7180000000043	256606	257622
g1475	utg7180000000043	258044	261443
g1476	utg7180000000043	262768	265430
g1477	utg7180000000043	265866	266602
g1478	utg7180000000043	267206	269352
g1479	utg7180000000043	270084	270726
g1480	utg7180000000043	271414	271868
g1481	utg7180000000043	272320	273984
g1482	utg7180000000043	274938	275682
g1483	utg7180000000043	286118	287725
g1484	utg7180000000043	288110	289403
g1485	utg7180000000043	290805	291764
g1486	utg7180000000043	291881	293409
g1487	utg7180000000043	294434	295531
g1488	utg7180000000043	296009	296951
g1489	utg7180000000043	298708	301061
g1490	utg7180000000043	302127	305162
g1491	utg7180000000043	305342	306142
g1492	utg7180000000043	306420	308558
g1493	utg7180000000043	309084	312961
g1494	utg7180000000043	313618	315096
g1495	utg7180000000043	315744	316434
g1496	utg7180000000043	316804	318477
g1497	utg7180000000043	319474	323049
g1498	utg7180000000043	323211	324456
g1499	utg7180000000043	326537	329014
g1500	utg7180000000043	329494	330966
g1501	utg7180000000043	331744	332274
g1502	utg7180000000043	369386	369808
g1503	utg7180000000043	375921	377141
g1504	utg7180000000043	381214	381480
g1505	utg7180000000043	427618	428982
g1506	utg7180000000043	438716	441180
g1507	utg7180000000043	442968	443324
g1508	utg7180000000043	443857	444918
g1509	utg7180000000043	445387	447257
g1510	utg7180000000043	448869	450497
g1511	utg7180000000043	451753	453627
g1512	utg7180000000043	454506	456499
g1513	utg7180000000043	457018	458052
g1514	utg7180000000043	458664	461718
g1515	utg7180000000043	462422	464007
g1516	utg7180000000043	464472	465651
g1517	utg7180000000043	466276	467426
g1518	utg7180000000043	468033	468845
g1519	utg7180000000043	473388	473600
g1520	utg7180000000043	579639	580416
g1521	utg7180000000043	693658	695004
g1522	utg7180000000043	695009	695803
g1523	utg7180000000043	696603	699619
g1524	utg7180000000043	700432	701121
g1525	utg7180000000043	701501	701937
g1526	utg7180000000043	702506	703780
g1527	utg7180000000043	704430	705794
g1528	utg7180000000043	706321	708906
g1529	utg7180000000043	724259	725668
g1530	utg7180000000043	726114	727114
g1531	utg7180000000043	727272	729093
g1532	utg7180000000043	731216	734826
g1533	utg7180000000043	736828	738739
g1534	utg7180000000043	739325	740872
g1535	utg7180000000043	741954	743246
g1536	utg7180000000043	743843	745556
g1537	utg7180000000043	747390	748203
g1538	utg7180000000043	748593	751408
g1539	utg7180000000043	752599	755392
g1540	utg7180000000043	786833	788553
g1541	utg7180000000043	790809	791470
g1542	utg7180000000043	791514	792138
g1543	utg7180000000043	795753	799339
g1544	utg7180000000043	800700	804039
g1545	utg7180000000043	806882	808558
g1546	utg7180000000043	814329	816058
g1547	utg7180000000043	819909	820335
g1548	utg7180000000043	824361	826208
g1549	utg7180000000043	828059	830506
g1550	utg7180000000043	830976	831821
g1551	utg7180000000043	832883	834713
g1552	utg7180000000043	837076	838177
g1553	utg7180000000043	875816	877105
g1554	utg7180000000043	877422	878210
g1555	utg7180000000043	878884	879900
g1556	utg7180000000043	880755	881684
g1557	utg7180000000043	881968	882272
g1558	utg7180000000043	883084	883701
g1559	utg7180000000043	884698	888366
g1560	utg7180000000043	909395	910246
g1561	utg7180000000043	911152	913676
g1562	utg7180000000043	914253	914981
g1563	utg7180000000043	916358	917963
g1564	utg7180000000043	920065	921060
g1565	utg7180000000043	921644	923571
g1566	utg7180000000043	930246	931624
g1567	utg7180000000043	943046	945969
g1568	utg7180000000043	946736	947073
g1569	utg7180000000043	948580	949688
g1570	utg7180000000043	949743	952087
g1571	utg7180000000043	952447	953588
g1572	utg7180000000043	954197	955549
g1573	utg7180000000043	957316	960662
g1574	utg7180000000043	960947	962375
g1575	utg7180000000043	962492	963717
g1576	utg7180000000045	22624	23810
g1577	utg7180000000045	31103	31619
g1578	utg7180000000045	32305	34114
g1579	utg7180000000045	36327	37646
g1580	utg7180000000045	37678	38708
g1581	utg7180000000045	39778	42688
g1582	utg7180000000045	43219	45713
g1583	utg7180000000045	47011	48388
g1584	utg7180000000046	246831	248379
g1585	utg7180000000046	256771	257653
g1586	utg7180000000046	258409	259140
g1587	utg7180000000046	310907	311110
g1588	utg7180000000046	331463	332663
g1589	utg7180000000047	10693	12018
g1590	utg7180000000047	189351	189898
g1591	utg7180000000047	238806	240147
g1592	utg7180000000047	240298	241303
g1593	utg7180000000047	281826	282499
g1594	utg7180000000047	283505	285695
g1595	utg7180000000048	3579	4304
g1596	utg7180000000048	287203	288489
g1597	utg7180000000048	380162	380377
g1598	utg7180000000048	418033	422258
g1599	utg7180000000048	422384	423086
g1600	utg7180000000048	423691	424122
g1601	utg7180000000048	424394	426186
g1602	utg7180000000048	789652	790101
g1603	utg7180000000048	796785	797731
g1604	utg7180000000049	163822	164586
g1605	utg7180000000049	164999	165583
g1606	utg7180000000049	166011	168462
g1607	utg7180000000049	168557	169713
g1608	utg7180000000049	169891	170900
g1609	utg7180000000049	197791	199875
g1610	utg7180000000051	259569	262181
g1611	utg7180000000053	100291	103435
g1612	utg7180000000053	104003	105029
g1613	utg7180000000053	105804	106978
g1614	utg7180000000053	107256	108083
g1615	utg7180000000053	108549	109839
g1616	utg7180000000053	123922	124935
g1617	utg7180000000053	206863	208304
g1618	utg7180000000055	58556	62868
g1619	utg7180000000055	64234	65009
g1620	utg7180000000055	111843	112268
g1621	utg7180000000058	52397	53641
g1622	utg7180000000059	35841	38757
g1623	utg7180000000059	123785	124415
g1624	utg7180000000059	206714	207055
g1625	utg7180000000059	244428	245369
g1626	utg7180000000059	401946	404161
g1627	utg7180000000059	428656	428997
g1628	utg7180000000059	500037	503312
g1629	utg7180000000060	154216	155001
g1630	utg7180000000062	113903	115222
g1631	utg7180000000062	116356	118106
g1632	utg7180000000062	180808	181639
g1633	utg7180000000062	277763	279016
g1634	utg7180000000062	279150	279671
g1635	utg7180000000062	297861	299679
g1636	utg7180000000063	4364	6537
g1637	utg7180000000063	7066	8586
g1638	utg7180000000063	8809	9325
g1639	utg7180000000063	10178	11234
g1640	utg7180000000063	34114	34895
g1641	utg7180000000063	36232	38928
g1642	utg7180000000063	39517	40024
g1643	utg7180000000063	40202	41251
g1644	utg7180000000063	42507	46348
g1645	utg7180000000063	55522	56305
g1646	utg7180000000063	56607	58049
g1647	utg7180000000063	58219	59100
g1648	utg7180000000063	59399	61384
g1649	utg7180000000063	65493	66541
g1650	utg7180000000063	67070	68886
g1651	utg7180000000063	69233	69727
g1652	utg7180000000063	70108	74285
g1653	utg7180000000063	75351	75899
g1654	utg7180000000063	77240	78664
g1655	utg7180000000063	79143	80698
g1656	utg7180000000063	81162	81433
g1657	utg7180000000063	84516	85514
g1658	utg7180000000063	85592	86560
g1659	utg7180000000063	86843	89395
g1660	utg7180000000063	90971	92733
g1661	utg7180000000063	93681	94865
g1662	utg7180000000063	96223	99315
g1663	utg7180000000063	99744	103572
g1664	utg7180000000063	104243	109875
g1665	utg7180000000063	119724	122190
g1666	utg7180000000063	122654	123757
g1667	utg7180000000063	125107	130872
g1668	utg7180000000063	131530	131790
g1669	utg7180000000063	131818	132363
g1670	utg7180000000063	132452	134150
g1671	utg7180000000063	134593	135912
g1672	utg7180000000063	137064	138162
g1673	utg7180000000063	138179	139662
g1674	utg7180000000063	143456	148515
g1675	utg7180000000063	152438	152833
g1676	utg7180000000063	152895	154935
g1677	utg7180000000063	157598	158107
g1678	utg7180000000063	158861	161920
g1679	utg7180000000063	165407	167906
g1680	utg7180000000063	168050	168667
g1681	utg7180000000063	169568	170792
g1682	utg7180000000063	171065	171769
g1683	utg7180000000063	172405	173067
g1684	utg7180000000063	175111	177321
g1685	utg7180000000063	178423	181646
g1686	utg7180000000063	182494	190813
g1687	utg7180000000063	190944	192313
g1688	utg7180000000063	193051	193628
g1689	utg7180000000063	194394	195550
g1690	utg7180000000063	196412	197401
g1691	utg7180000000063	198156	199787
g1692	utg7180000000063	200262	201086
g1693	utg7180000000063	201657	203690
g1694	utg7180000000063	204052	204482
g1695	utg7180000000063	231331	232396
g1696	utg7180000000063	233097	234023
g1697	utg7180000000063	234567	235138
g1698	utg7180000000063	235611	237549
g1699	utg7180000000063	238336	238933
g1700	utg7180000000063	239366	240078
g1701	utg7180000000063	241010	242704
g1702	utg7180000000063	243603	246842
g1703	utg7180000000063	247006	248798
g1704	utg7180000000063	250011	250961
g1705	utg7180000000063	251708	253756
g1706	utg7180000000063	254528	262542
g1707	utg7180000000063	263397	264914
g1708	utg7180000000063	265419	266664
g1709	utg7180000000063	267426	268703
g1710	utg7180000000063	269346	271943
g1711	utg7180000000063	273640	275950
g1712	utg7180000000063	277423	279325
g1713	utg7180000000063	279925	280596
g1714	utg7180000000063	280885	281484
g1715	utg7180000000063	282037	283926
g1716	utg7180000000063	286696	287706
g1717	utg7180000000063	291789	293471
g1718	utg7180000000063	294447	296445
g1719	utg7180000000063	298061	298968
g1720	utg7180000000063	299445	300989
g1721	utg7180000000063	308424	310798
g1722	utg7180000000063	315363	316030
g1723	utg7180000000063	316243	317908
g1724	utg7180000000063	323743	325238
g1725	utg7180000000063	325718	327373
g1726	utg7180000000063	328185	329209
g1727	utg7180000000063	330164	331372
g1728	utg7180000000063	331775	333733
g1729	utg7180000000063	335139	336797
g1730	utg7180000000063	338738	339449
g1731	utg7180000000063	340214	342814
g1732	utg7180000000063	344072	344801
g1733	utg7180000000063	345599	346545
g1734	utg7180000000063	346853	348967
g1735	utg7180000000063	349117	359779
g1736	utg7180000000063	364753	365733
g1737	utg7180000000063	365897	368782
g1738	utg7180000000063	370137	372516
g1739	utg7180000000063	375295	377419
g1740	utg7180000000063	383091	384771
g1741	utg7180000000063	385858	389881
g1742	utg7180000000063	390521	392166
g1743	utg7180000000063	392884	393575
g1744	utg7180000000063	393636	394274
g1745	utg7180000000063	394855	397768
g1746	utg7180000000063	414170	415691
g1747	utg7180000000063	416065	417593
g1748	utg7180000000063	417880	420331
g1749	utg7180000000063	420975	422914
g1750	utg7180000000063	424499	426361
g1751	utg7180000000063	426543	427999
g1752	utg7180000000063	428077	428668
g1753	utg7180000000063	430767	431759
g1754	utg7180000000063	433777	434853
g1755	utg7180000000063	437207	438870
g1756	utg7180000000063	451032	453176
g1757	utg7180000000063	453339	454338
g1758	utg7180000000063	455152	456141
g1759	utg7180000000063	456558	458561
g1760	utg7180000000063	459069	459440
g1761	utg7180000000063	459935	460675
g1762	utg7180000000063	460723	467577
g1763	utg7180000000063	468116	470248
g1764	utg7180000000063	470913	473404
g1765	utg7180000000063	474706	475824
g1766	utg7180000000063	475887	476504
g1767	utg7180000000063	476769	479132
g1768	utg7180000000063	480533	482150
g1769	utg7180000000063	483571	485839
g1770	utg7180000000063	486294	488154
g1771	utg7180000000063	489131	492583
g1772	utg7180000000063	493234	494192
g1773	utg7180000000063	494964	498014
g1774	utg7180000000063	501390	501950
g1775	utg7180000000063	503346	505059
g1776	utg7180000000063	505762	507685
g1777	utg7180000000063	508986	511241
g1778	utg7180000000063	513045	513668
g1779	utg7180000000063	513897	515327
g1780	utg7180000000063	516742	518869
g1781	utg7180000000063	519090	522425
g1782	utg7180000000063	523325	526075
g1783	utg7180000000063	536743	538140
g1784	utg7180000000063	566502	567266
g1785	utg7180000000063	567772	568891
g1786	utg7180000000063	569682	571184
g1787	utg7180000000063	571424	571951
g1788	utg7180000000063	572558	573481
g1789	utg7180000000063	573741	576359
g1790	utg7180000000063	576807	577444
g1791	utg7180000000063	579212	583958
g1792	utg7180000000063	584644	587814
g1793	utg7180000000063	598930	600945
g1794	utg7180000000063	603571	605439
g1795	utg7180000000063	606678	610134
g1796	utg7180000000063	611540	613599
g1797	utg7180000000063	614510	615258
g1798	utg7180000000063	615464	617785
g1799	utg7180000000063	619844	623237
g1800	utg7180000000063	664324	665265
g1801	utg7180000000063	666141	667928
g1802	utg7180000000063	668327	668719
g1803	utg7180000000063	670076	671518
g1804	utg7180000000063	672868	678268
g1805	utg7180000000063	678798	679957
g1806	utg7180000000063	680436	681131
g1807	utg7180000000063	681679	682931
g1808	utg7180000000063	683488	684902
g1809	utg7180000000063	686433	687726
g1810	utg7180000000063	689498	692366
g1811	utg7180000000063	693444	694127
g1812	utg7180000000063	694172	697083
g1813	utg7180000000063	700198	700763
g1814	utg7180000000063	701669	702448
g1815	utg7180000000063	702921	703448
g1816	utg7180000000063	704856	709075
g1817	utg7180000000063	711037	711778
g1818	utg7180000000063	712971	714859
g1819	utg7180000000063	716061	716721
g1820	utg7180000000063	717511	717963
g1821	utg7180000000063	719969	721814
g1822	utg7180000000063	723768	724274
g1823	utg7180000000063	727834	730077
g1824	utg7180000000063	732455	734216
g1825	utg7180000000063	734814	735662
g1826	utg7180000000063	737185	738632
g1827	utg7180000000063	740335	740915
g1828	utg7180000000063	750949	752091
g1829	utg7180000000063	752550	753596
g1830	utg7180000000063	754056	755086
g1831	utg7180000000063	755723	757073
g1832	utg7180000000063	757713	758653
g1833	utg7180000000063	766601	768204
g1834	utg7180000000063	769580	771864
g1835	utg7180000000063	773267	773494
g1836	utg7180000000063	782901	783491
g1837	utg7180000000063	784837	785904
g1838	utg7180000000063	787198	788784
g1839	utg7180000000063	789320	791005
g1840	utg7180000000063	791114	791848
g1841	utg7180000000063	793489	795626
g1842	utg7180000000063	796207	797500
g1843	utg7180000000063	799124	800098
g1844	utg7180000000063	802327	804297
g1845	utg7180000000063	822362	823020
g1846	utg7180000000063	826309	827052
g1847	utg7180000000063	828205	828816
g1848	utg7180000000063	829172	830527
g1849	utg7180000000064	1164	2040
g1850	utg7180000000064	2359	3642
g1851	utg7180000000064	4253	6796
g1852	utg7180000000064	7749	9362
g1853	utg7180000000064	14800	15633
g1854	utg7180000000064	16746	20322
g1855	utg7180000000064	22155	23618
g1856	utg7180000000064	24000	24985
g1857	utg7180000000064	25772	26866
g1858	utg7180000000064	27078	30543
g1859	utg7180000000064	32333	33742
g1860	utg7180000000064	35098	35810
g1861	utg7180000000064	39784	40056
g1862	utg7180000000064	41067	45105
g1863	utg7180000000064	45967	48782
g1864	utg7180000000064	50072	50923
g1865	utg7180000000064	53013	54564
g1866	utg7180000000064	55047	57627
g1867	utg7180000000064	58338	60134
g1868	utg7180000000064	60868	62394
g1869	utg7180000000064	63339	64117
g1870	utg7180000000064	68215	70989
g1871	utg7180000000064	72446	73275
g1872	utg7180000000064	74301	75986
g1873	utg7180000000064	76789	79551
g1874	utg7180000000064	79768	82910
g1875	utg7180000000064	83979	85461
g1876	utg7180000000064	86820	87860
g1877	utg7180000000064	88144	89520
g1878	utg7180000000064	90039	90688
g1879	utg7180000000064	90999	92407
g1880	utg7180000000064	93045	98201
g1881	utg7180000000064	98322	100223
g1882	utg7180000000064	102522	104684
g1883	utg7180000000064	105707	107614
g1884	utg7180000000064	108496	125300
g1885	utg7180000000064	127784	128815
g1886	utg7180000000064	129382	132996
g1887	utg7180000000064	140793	143380
g1888	utg7180000000064	151891	153049
g1889	utg7180000000064	156870	157895
g1890	utg7180000000064	167714	168208
g1891	utg7180000000064	168692	170667
g1892	utg7180000000064	171511	177285
g1893	utg7180000000064	184541	188341
g1894	utg7180000000064	188651	195098
g1895	utg7180000000064	208520	210803
g1896	utg7180000000064	211316	212913
g1897	utg7180000000064	213534	214630
g1898	utg7180000000064	214860	215975
g1899	utg7180000000064	217498	219913
g1900	utg7180000000064	220296	221705
g1901	utg7180000000064	222228	224287
g1902	utg7180000000064	224795	227639
g1903	utg7180000000064	233193	234497
g1904	utg7180000000064	236598	237735
g1905	utg7180000000064	241271	245604
g1906	utg7180000000064	246034	248467
g1907	utg7180000000064	250379	252663
g1908	utg7180000000064	255244	255974
g1909	utg7180000000064	256416	257585
g1910	utg7180000000064	258121	258990
g1911	utg7180000000064	259236	264839
g1912	utg7180000000064	265159	265990
g1913	utg7180000000064	266483	267866
g1914	utg7180000000064	268236	273055
g1915	utg7180000000064	273138	274237
g1916	utg7180000000064	274614	277215
g1917	utg7180000000064	277967	278335
g1918	utg7180000000064	278525	279613
g1919	utg7180000000064	280385	281500
g1920	utg7180000000064	302091	303299
g1921	utg7180000000064	304326	305006
g1922	utg7180000000066	1	532
g1923	utg7180000000066	81789	82130
g1924	utg7180000000069	133380	134348
g1925	utg7180000000070	93918	95206
g1926	utg7180000000070	195532	196402
g1927	utg7180000000070	490371	490814
g1928	utg7180000000070	501042	506778
g1929	utg7180000000070	757338	759455
g1930	utg7180000000070	760364	762439
g1931	utg7180000000070	762754	764634
g1932	utg7180000000071	66797	67607
g1933	utg7180000000071	220820	222562
g1934	utg7180000000071	222649	223419
g1935	utg7180000000071	351095	352191
g1936	utg7180000000071	356193	356822
g1937	utg7180000000072	1	2822
g1938	utg7180000000072	3277	3732
g1939	utg7180000000072	4200	4655
g1940	utg7180000000072	5110	6946
g1941	utg7180000000078	49878	50912
g1942	utg7180000000078	51031	52781
g1943	utg7180000000078	83228	84131
g1944	utg7180000000078	372841	374789
g1945	utg7180000000078	375372	378109
g1946	utg7180000000078	378731	379682
g1947	utg7180000000078	380614	382293
g1948	utg7180000000078	422251	423060
g1949	utg7180000000078	528742	529664
g1950	utg7180000000078	530242	532529
g1951	utg7180000000078	635546	637271
g1952	utg7180000000078	778305	779818
g1953	utg7180000000078	780821	783233
g1954	utg7180000000079	20921	25587
g1955	utg7180000000079	25806	26128
g1956	utg7180000000079	36328	36646
g1957	utg7180000000079	37115	38690
g1958	utg7180000000079	169896	170940
g1959	utg7180000000079	207654	208871
g1960	utg7180000000079	332385	333026
g1961	utg7180000000081	3464	3721
g1962	utg7180000000082	1	284
g1963	utg7180000000083	6343	7010
g1964	utg7180000000083	70337	71878
g1965	utg7180000000085	6612	10297
g1966	utg7180000000085	13561	15053
g1967	utg7180000000085	16645	17497
g1968	utg7180000000085	18198	21389
g1969	utg7180000000085	22164	23227
g1970	utg7180000000085	23650	26861
g1971	utg7180000000085	30048	32416
g1972	utg7180000000085	33010	38490
g1973	utg7180000000085	70403	70681
g1974	utg7180000000086	214204	214488
g1975	utg7180000000087	39765	40175
g1976	utg7180000000087	43917	45639
g1977	utg7180000000087	47941	50344
g1978	utg7180000000087	50800	51621
g1979	utg7180000000087	52569	53426
g1980	utg7180000000087	66887	68563
g1981	utg7180000000087	68790	71795
g1982	utg7180000000087	73324	73647
g1983	utg7180000000087	75218	76487
g1984	utg7180000000087	77086	78730
g1985	utg7180000000087	82456	83232
g1986	utg7180000000087	84158	85158
g1987	utg7180000000087	85831	86932
g1988	utg7180000000087	96171	98596
g1989	utg7180000000087	98660	99556
g1990	utg7180000000087	100402	100967
g1991	utg7180000000087	101330	102097
g1992	utg7180000000087	103714	107175
g1993	utg7180000000087	107935	108939
g1994	utg7180000000087	109473	111247
g1995	utg7180000000087	115135	118681
g1996	utg7180000000087	119635	123748
g1997	utg7180000000087	124689	128182
g1998	utg7180000000087	128841	131317
[truncated: 6,623 more rows]
