# Supplementary material for: Genomic analyses reveal evolutionary and geologic context for the plateau fungus Ophiocordyceps sinensis
Source: Chin Med. 2020 Oct 6;15:107. doi: 10.1186/s13020-020-00365-3 (PMC7542391; doi:10.1186/s13020-020-00365-3)
Supplement: Supplementary file 3 — Additional file 3: Table S2. Predicted rRNAs of O. sinensis CC1406-203. [file 13020_2020_365_MOESM3_ESM.xlsx]

## Sheet: Sheet1
Table S2. Predicted rRNAs of O. sinensis
No.	Contig	Start	End	Attribute
1	utg7180000000128	138302	138417	8s_rRNA
2	utg7180000001656	456956	457071	8s_rRNA
3	utg7180000001554	77199	77313	8s_rRNA
4	utg7180000000412	71304	71419	8s_rRNA
5	utg7180000000952	16351	16466	8s_rRNA
6	utg7180000000294	88454	88569	8s_rRNA
7	utg7180000000684	91190	91307	8s_rRNA
8	utg7180000000800	3920	4035	8s_rRNA
9	utg7180000000022	64982	65097	8s_rRNA
10	utg7180000000279	44140	44255	8s_rRNA
11	utg7180000000642	40187	40301	8s_rRNA
12	utg7180000001539	208007	208122	8s_rRNA
13	utg7180000000147	213139	213255	8s_rRNA
14	utg7180000000827	10585	10700	8s_rRNA
15	utg7180000000179	343179	343294	8s_rRNA
16	utg7180000000179	126065	126180	8s_rRNA
17	utg7180000000667	4074	4189	8s_rRNA
18	utg7180000000272	189385	189499	8s_rRNA
19	utg7180000000485	80557	80673	8s_rRNA
20	utg7180000000254	92669	92784	8s_rRNA
21	utg7180000000104	334007	334122	8s_rRNA
22	utg7180000000279	5374	5489	8s_rRNA
23	utg7180000000023	250793	250908	8s_rRNA
24	utg7180000001552	337350	337465	8s_rRNA
25	utg7180000000018	904441	904556	8s_rRNA
26	utg7180000001633	1501	3294	18s_rRNA
27	utg7180000001617	11193	12986	18s_rRNA
28	utg7180000001634	1	1513	18s_rRNA
29	utg7180000001633	14873	16665	18s_rRNA
30	utg7180000001618	261	2055	18s_rRNA
31	utg7180000001634	1674	8804	28s_rRNA
32	utg7180000001633	16826	23957	28s_rRNA
33	utg7180000001632	1336	8451	28s_rRNA
34	utg7180000001617	17276	24173	28s_rRNA
35	utg7180000001618	6341	13463	28s_rRNA
36	utg7180000001633	3455	10586	28s_rRNA
37	utg7180000001617	3905	11032	28s_rRNA
