# Supplementary material for: Genomic analyses reveal evolutionary and geologic context for the plateau fungus Ophiocordyceps sinensis
Source: Chin Med. 2020 Oct 6;15:107. doi: 10.1186/s13020-020-00365-3 (PMC7542391; doi:10.1186/s13020-020-00365-3)
Supplement: Supplementary file 4 — Additional file 4: Table S3. Predicted tRNAs of O. sinensis CC1406-203. [file 13020_2020_365_MOESM4_ESM.xlsx]

## Sheet: Sheet1
Table S3. Predicted tRNAs of O. sinensis
No.	Contig	Start	End	tRNA Type	Anti Codon
1	utg7180000000004	118796	118725	Met	CAT
2	utg7180000000018	159193	159353	Pseudo	ACG
3	utg7180000000018	152638	152538	Arg	CCT
4	utg7180000000022	325116	325194	Met	CAT
5	utg7180000000022	394342	394454	Leu	TAG
6	utg7180000000023	90008	90092	Pseudo	GTG
7	utg7180000000023	90097	90182	His	GTG
8	utg7180000000023	167908	167979	Asp	GTC
9	utg7180000000023	380954	381033	Gln	CTG
10	utg7180000000024	347098	347186	Tyr	GTA
11	utg7180000000024	736555	736689	Met	CAT
12	utg7180000000024	876029	876142	Ala	AGC
13	utg7180000000024	656114	655995	Ile	AAT
14	utg7180000000024	570802	570695	Ser	GCT
15	utg7180000000024	570600	570493	Ser	GCT
16	utg7180000000032	146807	146880	Val	AAC
17	utg7180000000043	301314	301431	Ile	AAT
18	utg7180000000043	746191	746105	Ala	TGC
19	utg7180000000060	130871	130791	Pseudo	AGA
20	utg7180000000063	279541	279666	Ser	TGA
21	utg7180000000063	447582	447510	Pseudo	???
22	utg7180000000063	84069	83987	His	GTG
23	utg7180000000071	127194	127114	Pseudo	AGA
24	utg7180000000079	210930	211010	Undet	???
25	utg7180000000092	182588	182659	Arg	ACG
26	utg7180000000092	189849	189778	Arg	ACG
27	utg7180000000102	9781	9702	Glu	CTC
28	utg7180000000128	279801	279896	Thr	AGT
29	utg7180000000128	340947	341037	Pro	AGG
30	utg7180000000128	575082	575003	Gly	GCC
31	utg7180000000147	134272	134351	Glu	CTC
32	utg7180000000187	330822	330751	Cys	GCA
33	utg7180000000187	298002	297914	Trp	CCA
34	utg7180000000206	115787	115878	Pro	TGG
35	utg7180000000206	453538	453420	Asn	GTT
36	utg7180000000209	134171	134252	Ala	AGC
37	utg7180000000220	439565	439475	Arg	TCG
38	utg7180000000220	128781	128698	Gln	TTG
39	utg7180000000220	105968	105896	Gln	TTG
40	utg7180000000220	105501	105429	Thr	TGT
41	utg7180000000220	105042	104970	Thr	TGT
42	utg7180000000233	377589	377518	Gly	CCC
43	utg7180000000234	51584	51662	Gln	CTG
44	utg7180000000234	394593	394672	Gly	GCC
45	utg7180000000252	392788	392715	Val	AAC
46	utg7180000000254	231819	231740	Gly	GCC
47	utg7180000000272	64003	63924	Val	CAC
48	utg7180000000278	39007	38927	Pseudo	???
49	utg7180000000294	13289	13183	Leu	AAG
50	utg7180000000300	110892	110963	Asp	GTC
51	utg7180000000312	278199	278282	Lys	CTT
52	utg7180000000312	377453	377553	Leu	AAG
53	utg7180000000312	216596	216489	Ser	GCT
54	utg7180000000318	162504	162434	Arg	ACG
55	utg7180000000318	101484	101414	Arg	TCT
56	utg7180000000318	73142	73070	Asp	GTC
57	utg7180000000318	70278	70207	Asn	GTT
58	utg7180000000318	61875	61803	Val	TAC
59	utg7180000000318	61176	61105	Ile	GAT
60	utg7180000000318	57216	57131	Ser	TGA
61	utg7180000000318	57024	56953	SeC	TCA
62	utg7180000000318	55501	55429	Pro	TGG
63	utg7180000000318	35671	35600	Thr	TGT
64	utg7180000000318	35369	35297	Glu	TTC
65	utg7180000000318	35293	35223	Met	CAT
66	utg7180000000318	35220	35149	Undet	???
67	utg7180000000318	31440	31368	Phe	GAA
68	utg7180000000318	31204	31133	Lys	TTT
69	utg7180000000318	29730	29658	Ala	TGC
70	utg7180000000318	28998	28928	Gly	TCC
71	utg7180000000318	27616	27533	Leu	TAG
72	utg7180000000318	26900	26826	His	GTG
73	utg7180000000318	25846	25776	Met	CAT
74	utg7180000000318	5235	5165	Arg	ACG
75	utg7180000000323	4626	4698	Asp	GTC
76	utg7180000000323	597	525	Asp	GTC
77	utg7180000000341	36	106	Met	CAT
78	utg7180000000341	109	181	Met	CAT
79	utg7180000000341	6861	6791	Met	CAT
80	utg7180000000341	6788	6716	Met	CAT
81	utg7180000000347	3603	3675	Val	TAC
82	utg7180000000347	4304	4375	Ile	GAT
83	utg7180000000347	1156	1084	Val	TAC
84	utg7180000000347	456	385	Ile	GAT
85	utg7180000000358	4052	4124	Pro	TGG
86	utg7180000000358	1209	1137	Pro	TGG
87	utg7180000000360	1785	1856	Asn	GTT
88	utg7180000000360	3913	3842	Asn	GTT
89	utg7180000000415	122806	122877	Cys	GCA
90	utg7180000000415	260573	260667	Ile	TAT
91	utg7180000000415	265701	265826	Ile	AAT
92	utg7180000000416	40382	40462	Undet	???
93	utg7180000000416	52301	52381	Undet	???
94	utg7180000000416	61905	61985	Pseudo	???
95	utg7180000000416	107765	107845	Undet	???
96	utg7180000000416	145579	145659	Undet	???
97	utg7180000000446	69530	69626	Val	TAC
98	utg7180000000455	106042	106121	Glu	CTC
99	utg7180000000455	285839	285768	Asp	GTC
100	utg7180000000469	67600	67671	Gly	TCC
101	utg7180000000469	244940	245025	Thr	TGT
102	utg7180000000469	308076	307990	Arg	TCT
103	utg7180000000469	50457	50346	Phe	GAA
104	utg7180000000473	123932	124021	Ala	CGC
105	utg7180000000473	159724	159619	Met	CAT
106	utg7180000000485	236946	237036	Glu	TTC
107	utg7180000000599	3249	3117	Leu	TAA
108	utg7180000000642	152821	152903	Thr	CGT
109	utg7180000000651	46669	46569	Thr	AGT
110	utg7180000000659	50567	50487	Arg	TCG
111	utg7180000000672	143232	143113	Leu	CAA
112	utg7180000000672	139501	139404	Phe	GAA
113	utg7180000000683	19225	19145	Undet	???
114	utg7180000000725	78631	78711	Lys	CTT
115	utg7180000000725	78829	78910	Lys	CTT
116	utg7180000000769	43869	43952	Ala	AGC
117	utg7180000000800	44584	44665	Ser	AGA
118	utg7180000000800	79237	79328	Pro	AGG
119	utg7180000000826	36410	36483	Val	AAC
120	utg7180000000945	2816	2712	Asn	GTT
121	utg7180000001100	2439	2511	Val	TAC
122	utg7180000001100	2936	2864	Val	TAC
123	utg7180000001113	4256	4186	Gly	TCC
124	utg7180000001314	6539	6624	Ser	TGA
125	utg7180000001314	6732	6803	SeC	TCA
126	utg7180000001314	1017	933	Pseudo	TGA
127	utg7180000001314	826	755	SeC	TCA
128	utg7180000001317	2455	2527	Val	TAC
129	utg7180000001317	2838	2766	Val	TAC
130	utg7180000001405	38945	39025	Pseudo	???
131	utg7180000001405	22709	22629	Undet	???
132	utg7180000001470	103374	103294	Pseudo	???
133	utg7180000001481	13544	13464	Undet	???
134	utg7180000001507	136572	136644	Lys	TTT
135	utg7180000001507	1236017	1236130	Leu	CAG
136	utg7180000001507	1212371	1212264	Leu	CAG
137	utg7180000001507	1079906	1079820	Tyr	GTA
138	utg7180000001507	610193	610114	Pseudo	TTT
139	utg7180000001509	289408	289488	Pseudo	???
140	utg7180000001509	293400	293480	Pseudo	???
141	utg7180000001527	291781	291701	Undet	???
142	utg7180000001530	265309	265380	Arg	ACG
143	utg7180000001530	546555	546635	Ser	AGA
144	utg7180000001568	194662	194581	Gly	GCC
145	utg7180000001587	172614	172686	Ile	TAT
146	utg7180000001587	189965	190036	Ile	AAT
147	utg7180000001587	156903	156832	Asn	ATT
148	utg7180000001608	120083	120002	Lys	CTT
149	utg7180000001637	193564	193635	Asp	GTC
150	utg7180000001637	40603	40498	Ile	TAT
151	utg7180000001656	415805	415734	Met	CAT
152	utg7180000001658	165638	165717	Gly	GCC
153	utg7180000001658	351597	351689	Ser	CGA
154	utg7180000001666	349583	349655	Pseudo	???
155	utg7180000001676	85805	85876	Arg	CCG
156	utg7180000001676	26105	26001	Leu	AAG

## Sheet: Sheet2
utg7180000000004	118796	118725	Met	CAT
utg7180000000018	159193	159353	Pseudo	ACG
utg7180000000018	152638	152538	Arg	CCT
utg7180000000022	325116	325194	Met	CAT
utg7180000000022	394342	394454	Leu	TAG
utg7180000000023	90008	90092	Pseudo	GTG
utg7180000000023	90097	90182	His	GTG
utg7180000000023	167908	167979	Asp	GTC
utg7180000000023	380954	381033	Gln	CTG
utg7180000000024	347098	347186	Tyr	GTA
utg7180000000024	736555	736689	Met	CAT
utg7180000000024	876029	876142	Ala	AGC
utg7180000000024	656114	655995	Ile	AAT
utg7180000000024	570802	570695	Ser	GCT
utg7180000000024	570600	570493	Ser	GCT
utg7180000000032	146807	146880	Val	AAC
utg7180000000043	301314	301431	Ile	AAT
utg7180000000043	746191	746105	Ala	TGC
utg7180000000060	130871	130791	Pseudo	AGA
utg7180000000063	279541	279666	Ser	TGA
utg7180000000063	447582	447510	Pseudo	???
utg7180000000063	84069	83987	His	GTG
utg7180000000071	127194	127114	Pseudo	AGA
utg7180000000079	210930	211010	Undet	???
utg7180000000092	182588	182659	Arg	ACG
utg7180000000092	189849	189778	Arg	ACG
utg7180000000102	9781	9702	Glu	CTC
utg7180000000128	279801	279896	Thr	AGT
utg7180000000128	340947	341037	Pro	AGG
utg7180000000128	575082	575003	Gly	GCC
utg7180000000147	134272	134351	Glu	CTC
utg7180000000187	330822	330751	Cys	GCA
utg7180000000187	298002	297914	Trp	CCA
utg7180000000206	115787	115878	Pro	TGG
utg7180000000206	453538	453420	Asn	GTT
utg7180000000209	134171	134252	Ala	AGC
utg7180000000220	439565	439475	Arg	TCG
utg7180000000220	128781	128698	Gln	TTG
utg7180000000220	105968	105896	Gln	TTG
utg7180000000220	105501	105429	Thr	TGT
utg7180000000220	105042	104970	Thr	TGT
utg7180000000233	377589	377518	Gly	CCC
utg7180000000234	51584	51662	Gln	CTG
utg7180000000234	394593	394672	Gly	GCC
utg7180000000252	392788	392715	Val	AAC
utg7180000000254	231819	231740	Gly	GCC
utg7180000000272	64003	63924	Val	CAC
utg7180000000278	39007	38927	Pseudo	???
utg7180000000294	13289	13183	Leu	AAG
utg7180000000300	110892	110963	Asp	GTC
utg7180000000312	278199	278282	Lys	CTT
utg7180000000312	377453	377553	Leu	AAG
utg7180000000312	216596	216489	Ser	GCT
utg7180000000318	162504	162434	Arg	ACG
utg7180000000318	101484	101414	Arg	TCT
utg7180000000318	73142	73070	Asp	GTC
utg7180000000318	70278	70207	Asn	GTT
utg7180000000318	61875	61803	Val	TAC
utg7180000000318	61176	61105	Ile	GAT
utg7180000000318	57216	57131	Ser	TGA
utg7180000000318	57024	56953	SeC	TCA
utg7180000000318	55501	55429	Pro	TGG
utg7180000000318	35671	35600	Thr	TGT
utg7180000000318	35369	35297	Glu	TTC
utg7180000000318	35293	35223	Met	CAT
utg7180000000318	35220	35149	Undet	???
utg7180000000318	31440	31368	Phe	GAA
utg7180000000318	31204	31133	Lys	TTT
utg7180000000318	29730	29658	Ala	TGC
utg7180000000318	28998	28928	Gly	TCC
utg7180000000318	27616	27533	Leu	TAG
utg7180000000318	26900	26826	His	GTG
utg7180000000318	25846	25776	Met	CAT
utg7180000000318	5235	5165	Arg	ACG
utg7180000000323	4626	4698	Asp	GTC
utg7180000000323	597	525	Asp	GTC
utg7180000000341	36	106	Met	CAT
utg7180000000341	109	181	Met	CAT
utg7180000000341	6861	6791	Met	CAT
utg7180000000341	6788	6716	Met	CAT
utg7180000000347	3603	3675	Val	TAC
utg7180000000347	4304	4375	Ile	GAT
utg7180000000347	1156	1084	Val	TAC
utg7180000000347	456	385	Ile	GAT
utg7180000000358	4052	4124	Pro	TGG
utg7180000000358	1209	1137	Pro	TGG
utg7180000000360	1785	1856	Asn	GTT
utg7180000000360	3913	3842	Asn	GTT
utg7180000000415	122806	122877	Cys	GCA
utg7180000000415	260573	260667	Ile	TAT
utg7180000000415	265701	265826	Ile	AAT
utg7180000000416	40382	40462	Undet	???
utg7180000000416	52301	52381	Undet	???
utg7180000000416	61905	61985	Pseudo	???
utg7180000000416	107765	107845	Undet	???
utg7180000000416	145579	145659	Undet	???
utg7180000000446	69530	69626	Val	TAC
utg7180000000455	106042	106121	Glu	CTC
utg7180000000455	285839	285768	Asp	GTC
utg7180000000469	67600	67671	Gly	TCC
utg7180000000469	244940	245025	Thr	TGT
utg7180000000469	308076	307990	Arg	TCT
utg7180000000469	50457	50346	Phe	GAA
utg7180000000473	123932	124021	Ala	CGC
utg7180000000473	159724	159619	Met	CAT
utg7180000000485	236946	237036	Glu	TTC
utg7180000000599	3249	3117	Leu	TAA
utg7180000000642	152821	152903	Thr	CGT
utg7180000000651	46669	46569	Thr	AGT
utg7180000000659	50567	50487	Arg	TCG
utg7180000000672	143232	143113	Leu	CAA
utg7180000000672	139501	139404	Phe	GAA
utg7180000000683	19225	19145	Undet	???
utg7180000000725	78631	78711	Lys	CTT
utg7180000000725	78829	78910	Lys	CTT
utg7180000000769	43869	43952	Ala	AGC
utg7180000000800	44584	44665	Ser	AGA
utg7180000000800	79237	79328	Pro	AGG
utg7180000000826	36410	36483	Val	AAC
utg7180000000945	2816	2712	Asn	GTT
utg7180000001100	2439	2511	Val	TAC
utg7180000001100	2936	2864	Val	TAC
utg7180000001113	4256	4186	Gly	TCC
utg7180000001314	6539	6624	Ser	TGA
utg7180000001314	6732	6803	SeC	TCA
utg7180000001314	1017	933	Pseudo	TGA
utg7180000001314	826	755	SeC	TCA
utg7180000001317	2455	2527	Val	TAC
utg7180000001317	2838	2766	Val	TAC
utg7180000001405	38945	39025	Pseudo	???
utg7180000001405	22709	22629	Undet	???
utg7180000001470	103374	103294	Pseudo	???
utg7180000001481	13544	13464	Undet	???
utg7180000001507	136572	136644	Lys	TTT
utg7180000001507	1236017	1236130	Leu	CAG
utg7180000001507	1212371	1212264	Leu	CAG
utg7180000001507	1079906	1079820	Tyr	GTA
utg7180000001507	610193	610114	Pseudo	TTT
utg7180000001509	289408	289488	Pseudo	???
utg7180000001509	293400	293480	Pseudo	???
utg7180000001527	291781	291701	Undet	???
utg7180000001530	265309	265380	Arg	ACG
utg7180000001530	546555	546635	Ser	AGA
utg7180000001568	194662	194581	Gly	GCC
utg7180000001587	172614	172686	Ile	TAT
utg7180000001587	189965	190036	Ile	AAT
utg7180000001587	156903	156832	Asn	ATT
utg7180000001608	120083	120002	Lys	CTT
utg7180000001637	193564	193635	Asp	GTC
utg7180000001637	40603	40498	Ile	TAT
utg7180000001656	415805	415734	Met	CAT
utg7180000001658	165638	165717	Gly	GCC
utg7180000001658	351597	351689	Ser	CGA
utg7180000001666	349583	349655	Pseudo	???
utg7180000001676	85805	85876	Arg	CCG
utg7180000001676	26105	26001	Leu	AAG
