# Supplementary material for: Genomic analyses reveal evolutionary and geologic context for the plateau fungus Ophiocordyceps sinensis
Source: Chin Med. 2020 Oct 6;15:107. doi: 10.1186/s13020-020-00365-3 (PMC7542391; doi:10.1186/s13020-020-00365-3)
Supplement: Supplementary file 5 — Additional file 5: Table S4. Single copy orthologous genes. [file 13020_2020_365_MOESM5_ESM.xlsx]

## Sheet: Sheet1
Table S4. Single copy orthologous genes
A. fumigatus	A. niger	B. bassiana	C. militaris	E. weberi	F. graminearum	H. minnesotensis	M. oryzae	M. acridum	M. anisopliae	O. sinensis	O. unilateralis	T. hemipterigena	T. reesei	V. dahliae
EAL88985.1	CAK39981.1	EJP69760.1	XP_006669349.1	KOS21540.1	ESU16163.1	KJZ78010.1	EHA54941.1	EFY86167.1	KID65544.1	g4982	KOM17827.1	CEJ80406.1	EGR48056.1	EGY13659.1
EAL92936.1	CAK97085.1	EJP62263.1	XP_006665990.1	KOS22408.1	ESU14438.1	KJZ75713.1	EHA46285.1	EFY86359.1	KID69922.1	g3921	KOM21135.1	CEJ91306.1	EGR49845.1	EGY20948.1
EAL93337.1	CAK37663.1	EJP65120.1	XP_006674776.1	KOS22645.1	ESU08516.1	KJZ75155.1	EHA48424.1	EFY91189.1	KID61401.1	g6625	KOM20790.1	CEJ80568.1	EGR45032.1	EGY19829.1
EAL90472.1	CAK45394.1	EJP61314.1	XP_006668547.1	KOS22513.1	ESU14512.1	KJZ75905.1	EHA46300.1	EFY85585.1	KID60342.1	g2707	KOM20231.1	CEJ93591.1	EGR46567.1	EGY19847.1
EAL85170.2	CAK47114.1	EJP69672.1	XP_006665340.1	KOS17752.1	ESU05994.1	KJZ76997.1	EHA53513.1	EFY88733.1	KID70795.1	g6952	KOM23862.1	CEJ89202.1	EGR48171.1	EGY15405.1
EAL84221.1	CAK37787.1	EJP69018.1	XP_006672018.1	KOS20494.1	ESU06445.1	KJZ76542.1	EHA58268.1	EFY89781.1	KID60130.1	g5620	KOM18412.1	CEJ90664.1	EGR47740.1	EGY18467.1
EAL84322.1	CAK47241.1	EJP63319.1	XP_006671708.1	KOS22328.1	ESU14369.1	KJZ79340.1	EHA46009.1	EFY88601.1	KID69860.1	g2116	KOM16868.1	CEJ91404.1	EGR50006.1	EGY20710.1
EAL84356.1	CAK47214.1	EJP66274.1	XP_006674370.1	KOS21080.1	ESU14794.1	KJZ72567.1	EHA46205.1	EFY89131.1	KID59785.1	g2590	KOM19967.1	CEJ86339.1	EGR53062.1	EGY21125.1
EAL84366.1	CAK46282.1	EJP65569.1	XP_006669870.1	KOS23303.1	ESU17391.1	KJZ79509.1	EHA46094.1	EFY89622.1	KID71697.1	g1770	KOM23105.1	CEJ94177.1	EGR52366.1	EGY20124.1
EAL84440.1	CAK46536.1	EJP61935.1	XP_006672517.1	KOS19642.1	ESU10520.1	KJZ74305.1	EHA46630.1	EFY85714.1	KID69178.1	g7779	KOM17819.1	CEJ89577.1	EGR49939.1	EGY19641.1
EAL84446.1	CAK46540.1	EJP65561.1	XP_006669862.1	KOS22971.1	ESU08908.1	KJZ79501.1	EHA48000.1	EFY89631.1	KID71688.1	g1766	KOM19193.1	CEJ80622.1	EGR52901.1	EGY17059.1
EAL84447.1	CAK46541.1	EJP66123.1	XP_006673906.1	KOS19640.1	ESU10521.1	KJZ74310.1	EHA46629.1	EFY85713.1	KID69179.1	g7778	KOM17818.1	CEJ89576.1	EGR49750.1	EGY19640.1
EAL84448.1	CAK46542.1	EJP69400.1	XP_006669950.1	KOS21552.1	ESU11233.1	KJZ78027.1	EHA52211.1	EFY87180.1	KID61849.1	g3537	KOM21505.1	CEJ80389.1	EGR48023.1	EGY20807.1
EAL84450.1	CAK46551.1	EJP70859.1	XP_006669473.1	KOS18125.1	ESU12474.1	KJZ79292.1	EHA52192.1	EFY87557.1	KID70876.1	g251	KOM22355.1	CEJ84364.1	EGR51745.1	EGY18775.1
EAL84451.1	CAK46553.1	EJP70861.1	XP_006669471.1	KOS17618.1	ESU12476.1	KJZ79290.1	EHA52190.1	EFY87556.1	KID70875.1	g252	KOM22353.1	CEJ84358.1	EGR52021.1	EGY18777.1
EAL84453.1	CAK46555.1	EJP70863.1	XP_006669467.1	KOS17620.1	ESU12478.1	KJZ79288.1	EHA52188.1	EFY87554.1	KID70873.1	g253	KOM22350.1	CEJ84345.1	EGR52025.1	EGY18779.1
EAL84458.1	CAK41963.1	EJP70872.1	XP_006669457.1	KOS17616.1	ESU16152.1	KJZ79283.1	EHA54914.1	EFY87550.1	KID70869.1	g259	KOM22346.1	CEJ84324.1	EGR52027.1	EGY18791.1
EAL84460.1	CAK41962.1	EJP64176.1	XP_006668206.1	KOS21477.1	ESU11270.1	KJZ78063.1	EHA54913.1	EFY87212.1	KID61883.1	g6386	KOM23997.1	CEJ80340.1	EGR48044.1	EGY18801.1
EAL84461.1	CAK41961.1	EJP64218.1	XP_006668245.1	KOS18213.1	ESU16379.1	KJZ79146.1	EHA54965.1	EFY92737.1	KID71071.1	g485	KOM20571.1	CEJ85027.1	EGR51711.1	EGY18804.1
EAL84514.1	CAK46469.1	EJP67707.1	XP_006673853.1	KOS18920.1	ESU10529.1	KJZ74322.1	EHA46643.1	EFY85702.1	KID69192.1	g7766	KOM22714.1	CEJ89565.1	EGR49948.1	EGY19630.1
EAL91501.1	CAK43587.1	EJP63470.1	XP_006674001.1	KOS20370.1	ESU10912.1	KJZ77807.1	EHA46802.1	EFY86126.1	KID59906.1	g4316	KOM24510.1	CEJ89958.1	EGR45432.1	EGY16799.1
EAL84525.1	CAK46454.1	EJP65703.1	XP_006670070.1	KOS20975.1	ESU15006.1	KJZ72518.1	EHA45838.1	EFY87319.1	KID65863.1	g2548	KOM21449.1	CEJ90804.1	EGR45383.1	EGY21203.1
EAL84531.1	CAK46448.1	EJP66581.1	XP_006671925.1	KOS18401.1	ESU11362.1	KJZ76049.1	EHA50838.1	EFY87523.1	KID69761.1	g2113	KOM18878.1	CEJ81376.1	EGR44358.1	EGY15473.1
EAL84533.1	CAK46446.1	EJP67480.1	XP_006666826.1	KOS16757.1	ESU07992.1	KJZ73783.1	EHA52986.1	EFY85978.1	KID67286.1	g3264	KOM22577.1	CEJ82732.1	EGR48817.1	EGY20749.1
EAL84534.1	CAK46445.1	EJP62897.1	XP_006672622.1	KOS18389.1	ESU11377.1	KJZ76034.1	EHA50852.1	EFY85616.1	KID69747.1	g6786	KOM21678.1	CEJ81394.1	EGR52453.1	EGY15485.1
EAL84535.1	CAK41902.1	EJP67476.1	XP_006666830.1	KOS16753.1	ESU07996.1	KJZ73779.1	EHA52990.1	EFY85982.1	KID67290.1	g3260	KOM22573.1	CEJ82728.1	EGR48815.1	EGY20746.1
EAL84536.1	CAK41901.1	EJP67161.1	XP_006674660.1	KOS21239.1	ESU09017.1	KJZ76229.1	EHA53045.1	EFY92393.1	KID62314.1	g6550	KOM24164.1	CEJ90584.1	EGR50177.1	EGY14514.1
EAL84537.1	CAK41900.1	EJP67478.1	XP_006666828.1	KOS16751.1	ESU07994.1	KJZ73781.1	EHA52984.1	EFY85980.1	KID67288.1	g3262	KOM22575.1	CEJ82730.1	EGR48816.1	EGY20751.1
EAL84548.1	CAK41887.1	EJP64105.1	XP_006668150.1	KOS21522.1	ESU07300.1	KJZ78113.1	EHA55454.1	EFY86091.1	KID61933.1	g6242	KOM17250.1	CEJ80281.1	EGR44264.1	EGY18876.1
EAL84549.1	CAK41886.1	EJP62385.1	XP_006668154.1	KOS21481.1	ESU07304.1	KJZ78109.1	EHA54666.1	EFY85316.1	KID61929.1	g3543	KOM16897.1	CEJ80290.1	EGR44248.1	EGY18872.1
EAL84552.1	CAK41883.1	EJP63390.1	XP_006672539.1	KOS21159.1	ESU11623.1	KJZ72996.1	EHA52082.1	EFY93526.1	KID59858.1	g3122	KOM22363.1	CEJ90031.1	EGR46889.1	EGY20810.1
EAL84554.1	CAK41880.1	EJP68064.1	XP_006672412.1	KOS22879.1	ESU11202.1	KJZ80011.1	EHA54895.1	EFY93942.1	KID68228.1	g4890	KOM21564.1	CEJ92289.1	EGR51073.1	EGY19563.1
EAL84558.1	CAK41874.1	EJP68061.1	XP_006672415.1	KOS22876.1	ESU11198.1	KJZ80034.1	EHA54892.1	EFY92637.1	KID71178.1	g4887	KOM21562.1	CEJ92292.1	EGR51072.1	EGY19557.1
EAL84559.1	CAK41873.1	EJP68060.1	XP_006672416.1	KOS22875.1	ESU11197.1	KJZ80035.1	EHA54891.1	EFY92636.1	KID71179.1	g4886	KOM21561.1	CEJ92293.1	EGR51344.1	EGY19558.1
EAL84560.2	CAK41870.1	EJP68059.1	XP_006672417.1	KOS22884.1	ESU11196.1	KJZ80036.1	EHA54889.1	EFY92635.1	KID71180.1	g4884	KOM21559.1	CEJ92294.1	EGR51343.1	EGY19559.1
EAL84567.1	CAK41863.1	EJP65801.1	XP_006669413.1	KOS17589.1	ESU16218.1	KJZ79788.1	EHA54608.1	EFY85882.1	KID70820.1	g224	KOM22178.1	CEJ84191.1	EGR51788.1	EGY13834.1
EAL84569.1	CAK41861.1	EJP68029.1	XP_006666109.1	KOS23290.1	ESU11180.1	KJZ79166.1	EHA52288.1	EFY92616.1	KID71198.1	g3721	KOM21795.1	CEJ92314.1	EGR51430.1	EGY13811.1
EAL84573.1	CAK41857.1	EJP63388.1	XP_006672541.1	KOS21162.1	ESU11626.1	KJZ72994.1	EHA47354.1	EFY93528.1	KID59856.1	g1607	KOM22366.1	CEJ90034.1	EGR46778.1	EGY20816.1
EAL84574.1	CAK41856.1	EJP65066.1	XP_006668096.1	KOS22967.1	ESU06335.1	KJZ78666.1	EHA53747.1	EFY93294.1	KID63756.1	g5420	KOM16790.1	CEJ80138.1	EGR47289.1	EGY19561.1
EAL84576.1	CAK41855.1	EJP63389.1	XP_006672540.1	KOS21160.1	ESU11624.1	KJZ72995.1	EHA52087.1	EFY93527.1	KID59857.1	g3121	KOM22364.1	CEJ90033.1	EGR46779.1	EGY20809.1
EAL84577.1	CAK41854.1	EJP68237.1	XP_006670001.1	KOS22063.1	ESU06055.1	KJZ75086.1	EHA52445.1	EFY91030.1	KID63504.1	g530	KOM19056.1	CEJ80532.1	EGR51816.1	EGY19967.1
EAL84580.2	CAK41850.1	EJP62904.1	XP_006672615.1	KOS18522.1	ESU11384.1	KJZ76026.1	EHA50858.1	EFY85622.1	KID69740.1	g2126	KOM22416.1	CEJ81406.1	EGR52456.1	EGY15491.1
EAL84582.1	CAK41849.1	EJP62903.1	XP_006672616.1	KOS18524.1	ESU11383.1	KJZ76028.1	EHA50857.1	EFY85621.1	KID69741.1	g7691	KOM22418.1	CEJ81405.1	EGR53004.1	EGY15490.1
EAL84583.1	CAK41847.1	EJP65418.1	XP_006669575.1	KOS19907.1	ESU15069.1	KJZ78586.1	EHA49095.1	EFY89224.1	KID67724.1	g7610	KOM22762.1	CEJ93985.1	EGR49219.1	EGY16213.1
EAL84586.2	CAK41843.1	EJP68500.1	XP_006668363.1	KOS19104.1	ESU12961.1	KJZ74161.1	EHA47495.1	EFY88072.1	KID65711.1	g8449	KOM17359.1	CEJ80925.1	EGR53100.1	EGY18184.1
EAL84588.1	CAK41842.1	EJP68501.1	XP_006668362.1	KOS19105.1	ESU12960.1	KJZ74160.1	EHA51520.1	EFY88073.1	KID65712.1	g8448	KOM17360.1	CEJ80924.1	EGR52564.1	EGY18183.1
EAL84591.1	CAK41839.1	EJP67370.1	XP_006670161.1	KOS19960.1	ESU15264.1	KJZ76917.1	EHA57870.1	EFY92283.1	KID62196.1	g7548	KOM21121.1	CEJ79806.1	EGR48934.1	EGY18542.1
EAL84592.1	CAK41838.1	EJP67988.1	XP_006669590.1	KOS17273.1	ESU15084.1	KJZ75421.1	EHA49099.1	EFY89231.1	KID67720.1	g7616	KOM20284.1	CEJ93996.1	EGR49031.1	EGY18593.1
EAL84595.1	CAK41834.1	EJP65350.1	XP_006670509.1	KOS20000.1	ESU15099.1	KJZ78532.1	EHA51134.1	EFY89197.1	KID67751.1	g7577	KOM20078.1	CEJ79879.1	EGR49107.1	EGY23342.1
EAL84600.1	CAK41830.1	EJP61187.1	XP_006674226.1	KOS23125.1	ESU17879.1	KJZ72004.1	EHA57114.1	EFY84205.1	KID71800.1	g153	KOM23628.1	CEJ93913.1	EGR45819.1	EGY16347.1
EAL84603.1	CAK41827.1	EJP65351.1	XP_006670510.1	KOS20001.1	ESU15097.1	KJZ78533.1	EHA51135.1	EFY89198.1	KID67750.1	g7578	KOM20079.1	CEJ79880.1	EGR48919.1	EGY23347.1
EAL84604.1	CAK41825.1	EJP65364.1	XP_006670524.1	KOS19989.1	ESU15030.1	KJZ78567.1	EHA51260.1	EFY89206.1	KID67741.1	g7593	KOM22617.1	CEJ93973.1	EGR49023.1	EGY23327.1
EAL84607.1	CAK41824.1	EJP67912.1	XP_006669665.1	KOS20067.1	ESU14967.1	KJZ71644.1	EHA57877.1	EFY89162.1	KID67705.1	g7644	KOM21773.1	CEJ90964.1	EGR49044.1	EGY23375.1
EAL84610.2	CAK41821.1	EJP68219.1	XP_006669602.1	KOS17376.1	ESU15053.1	KJZ71665.1	EHA51214.1	EFY92266.1	KID67711.1	g7624	KOM22753.1	CEJ91207.1	EGR49237.1	EGY18576.1
EAL84611.1	CAK41820.1	EJP65326.1	XP_006670490.1	KOS19874.1	ESU15213.1	KJZ78505.1	EHA49085.1	EFY89175.1	KID62166.1	g7554	KOM20022.1	CEJ79858.1	EGR49396.1	EGY16173.1
EAL84614.1	CAK41817.1	EJP65952.1	XP_006667406.1	KOS22362.1	ESU06943.1	KJZ71951.1	EHA54512.1	EFY91108.1	KID61070.1	g736	KOM20408.1	CEJ94045.1	EGR47985.1	EGY15991.1
EAL84615.1	CAK41816.1	EJP65951.1	XP_006667405.1	KOS22363.1	ESU06944.1	KJZ71950.1	EHA54514.1	EFY91107.1	KID61069.1	g737	KOM20409.1	CEJ94044.1	EGR48132.1	EGY15992.1
EAL84620.1	CAK41809.1	EJP67999.1	XP_006666077.1	KOS22593.1	ESU06748.1	KJZ77758.1	EHA49799.1	EFY93537.1	KID67197.1	g8411	KOM22182.1	CEJ85552.1	EGR47951.1	EGY17537.1
EAL84628.1	CAK41801.1	EJP68092.1	XP_006672380.1	KOS17571.1	ESU12279.1	KJZ79217.1	EHA52202.1	EFY92673.1	KID71140.1	g3661	KOM18976.1	CEJ88064.1	EGR49823.1	EGY19924.1
EAL84629.1	CAK41800.1	EJP65451.1	XP_006672377.1	KOS17573.1	ESU12277.1	KJZ79215.1	EHA52200.1	EFY92675.1	KID71138.1	g3663	KOM18974.1	CEJ88071.1	EGR49822.1	EGY19926.1
EAL93881.1	CAK42566.1	EJP66012.1	XP_006666872.1	KOS20421.1	ESU11091.1	KJZ80324.1	EHA47580.1	EFY86747.1	KID63270.1	g6522	KOM21702.1	CEJ80015.1	EGR52862.1	EGY15853.1
EAL84643.1	CAK40937.1	EJP69435.1	XP_006665289.1	KOS18395.1	ESU05915.1	KJZ77372.1	EHA54312.1	EFY84415.1	KID70127.1	g5772	KOM19213.1	CEJ89146.1	EGR47462.1	EGY15705.1
EAL84647.2	CAK40943.1	EJP65152.1	XP_006667002.1	KOS18323.1	ESU13475.1	KJZ74099.1	EHA50789.1	EFY85293.1	KID68336.1	g5349	KOM19335.1	CEJ89472.1	EGR50890.1	EGY14938.1
EAL84654.1	CAK40947.1	EJP69658.1	XP_006665326.1	KOS17686.1	ESU05971.1	KJZ68676.1	EHA48748.1	EFY88717.1	KID70816.1	g6937	KOM23851.1	CEJ89184.1	EGR47468.1	EGY17239.1
EAL84657.1	CAK40951.1	EJP68125.1	XP_006666058.1	KOS20861.1	ESU11758.1	KJZ80070.1	EHA56338.1	EFY89377.1	KID65656.1	g5208	KOM19723.1	CEJ93746.1	EGR51142.1	EGY21416.1
EAL84659.1	CAK40953.1	EJP65248.1	XP_006666638.1	KOS19557.1	ESU13318.1	KJZ76736.1	EHA54771.1	EFY92816.1	KID68640.1	g43	KOM21055.1	CEJ95066.1	EGR50476.1	EGY22699.1
EAL84661.1	CAK40956.1	EJP70351.1	XP_006666767.1	KOS18827.1	ESU12984.1	KJZ73612.1	EHA58393.1	EFY92792.1	KID68616.1	g81	KOM22933.1	CEJ95049.1	EGR50211.1	EGY22846.1
EAL84663.1	CAK40961.1	EJP69454.1	XP_006665311.1	KOS18432.1	ESU05944.1	KJZ77386.1	EHA48775.1	EFY86483.1	KID70141.1	g6918	KOM17655.1	CEJ89166.1	EGR47571.1	EGY15228.1
EAL84665.1	CAK40963.1	EJP69453.1	XP_006665310.1	KOS18439.1	ESU05943.1	KJZ77385.1	EHA48765.1	EFY86484.1	KID70140.1	g6917	KOM17656.1	CEJ89165.1	EGR47452.1	EGY15229.1
EAL84666.1	CAK40966.1	EJP66549.1	XP_006671951.1	KOS20011.1	ESU08114.1	KJZ70828.1	EHA58226.1	EFY91590.1	KID62707.1	g2164	KOM21946.1	CEJ90238.1	EGR47489.1	EGY14452.1
EAL84667.1	CAK40967.1	EJP66548.1	XP_006671952.1	KOS20010.1	ESU08115.1	KJZ70827.1	EHA58225.1	EFY91591.1	KID62706.1	g2165	KOM21947.1	CEJ90236.1	EGR47383.1	EGY14453.1
EAL84671.1	CAK40970.1	EJP68153.1	XP_006668795.1	KOS20774.1	ESU11743.1	KJZ80115.1	EHA46877.1	EFY86462.1	KID70166.1	g5168	KOM18901.1	CEJ93796.1	EGR51400.1	EGY21354.1
EAL84673.1	CAK40974.1	EJP69854.1	XP_006673325.1	KOS21563.1	ESU16952.1	KJZ78288.1	EHA48648.1	EFY92868.1	KID68696.1	g7239	KOM20438.1	CEJ93059.1	EGR50839.1	EGY18294.1
EAL84676.1	CAK40977.1	EJP70681.1	XP_006670637.1	KOS18508.1	ESU06114.1	KJZ71530.1	EHA54438.1	EFY87707.1	KID60431.1	g8090	KOM23399.1	CEJ88922.1	EGR47316.1	EGY15716.1
EAL84677.1	CAK40978.1	EJP67562.1	XP_006674841.1	KOS22988.1	ESU08619.1	KJZ73830.1	EHA49578.1	EFY91166.1	KID61433.1	g5322	KOM17658.1	CEJ80586.1	EGR45024.1	EGY21082.1
EAL84680.2	CAK40980.1	EJP67565.1	XP_006674844.1	KOS22649.1	ESU08622.1	KJZ73827.1	EHA49579.1	EFY91163.1	KID61436.1	g5319	KOM19713.1	CEJ80589.1	EGR45103.1	EGY21078.1
EAL84682.1	CAK40982.1	EJP64753.1	XP_006670920.1	KOS19891.1	ESU07870.1	KJZ72434.1	EHA56017.1	EFY89456.1	KID62553.1	g6250	KOM20418.1	CEJ83867.1	EGR47375.1	EGY15552.1
EAL84684.1	CAK40986.1	EJP66198.1	XP_006667178.1	KOS21616.1	ESU16778.1	KJZ76328.1	EHA48662.1	EFY90046.1	KID71475.1	g3324	KOM18048.1	CEJ94717.1	EGR45543.1	EGY18250.1
EAL84685.1	CAK40987.1	EJP66091.1	XP_006666966.1	KOS20300.1	ESU16866.1	KJZ79545.1	EHA55716.1	EFY89698.1	KID71620.1	g1689	KOM23120.1	CEJ82505.1	EGR47702.1	EGY13353.1
EAL84687.1	CAK40989.1	EJP64752.1	XP_006670919.1	KOS19890.1	ESU07869.1	KJZ72695.1	EHA56016.1	EFY89454.1	KID62551.1	g2142	KOM20417.1	CEJ83860.1	EGR47483.1	EGY15558.1
EAL84689.2	CAK40991.1	EJP64978.1	XP_006673638.1	KOS20511.1	ESU16683.1	KJZ78691.1	EHA49272.1	EFY87013.1	KID66344.1	g2229	KOM19496.1	CEJ93118.1	EGR45932.1	EGY17830.1
EAL84690.2	CAK40992.1	EJP64979.1	XP_006673637.1	KOS20510.1	ESU16682.1	KJZ78693.1	EHA48636.1	EFY87012.1	KID66345.1	g2231	KOM19493.1	CEJ93117.1	EGR45931.1	EGY17831.1
EAL84693.1	CAK40995.1	EJP61805.1	XP_006668900.1	KOS21615.1	ESU15559.1	KJZ76326.1	EHA48661.1	EFY91459.1	KID71468.1	g3321	KOM19333.1	CEJ94738.1	EGR45618.1	EGY18248.1
EAL84695.1	CAK46584.1	EJP69855.1	XP_006673324.1	KOS21567.1	ESU16951.1	KJZ78287.1	EHA48649.1	EFY92867.1	KID68695.1	g7240	KOM20439.1	CEJ93058.1	EGR50838.1	EGY18230.1
EAL84701.1	CAK41001.1	EJP66224.1	XP_006667224.1	KOS20222.1	ESU16808.1	KJZ71077.1	EHA55381.1	EFY90075.1	KID71505.1	g3351	KOM19983.1	CEJ94671.1	EGR52925.1	EGY18349.1
EAL84703.2	CAK41003.1	EJP60761.1	XP_006671895.1	KOS19861.1	ESU08127.1	KJZ77408.1	EHA58206.1	EFY91575.1	KID62724.1	g2182	KOM20772.1	CEJ90224.1	EGR47495.1	EGY14463.1
EAL84706.1	CAK41006.1	EJP65847.1	XP_006672828.1	KOS21530.1	ESU05426.1	KJZ76173.1	EHA49956.1	EFY88493.1	KID70781.1	g7035	KOM21240.1	CEJ85374.1	EGR47148.1	EGY15199.1
EAL84709.1	CAK41008.1	EJP69681.1	XP_006665350.1	KOS17858.1	ESU06004.1	KJZ77012.1	EHA53541.1	EFY88422.1	KID70706.1	g6964	KOM23873.1	CEJ89211.1	EGR48352.1	EGY15406.1
EAL84710.1	CAK41010.1	EJP70118.1	XP_006667563.1	KOS18733.1	ESU13040.1	KJZ79031.1	EHA57439.1	EFY84701.1	KID68565.1	g131	KOM20030.1	CEJ94976.1	EGR50432.1	EGY23007.1
EAL84711.1	CAK41012.1	EJP63113.1	XP_006671439.1	KOS16888.1	ESU05715.1	KJZ78307.1	EHA54812.1	EFY90878.1	KID66656.1	g5869	KOM17670.1	CEJ90501.1	EGR52679.1	EGY21585.1
EAL84733.1	CAK41038.1	EJP69014.1	XP_006672012.1	KOS20496.1	ESU06450.1	KJZ76539.1	EHA58262.1	EFY89777.1	KID60134.1	g5624	KOM23455.1	CEJ90660.1	EGR47600.1	EGY18472.1
EAL84739.1	CAK41044.1	EJP63005.1	XP_006672147.1	KOS22517.1	ESU06543.1	KJZ76571.1	EHA58291.1	EFY93313.1	KID63737.1	g2103	KOM18015.1	CEJ81690.1	EGR47778.1	EGY21655.1
EAL84742.1	CAK41048.1	EJP65829.1	XP_006672806.1	KOS17730.1	ESU05450.1	KJZ76150.1	EHA53829.1	EFY88476.1	KID70765.1	g7015	KOM23051.1	CEJ85430.1	EGR48385.1	EGY17415.1
EAL84743.1	CAK41049.1	EJP63095.1	XP_006673372.1	KOS19475.1	ESU06207.1	KJZ77500.1	EHA47381.1	EFY93856.1	KID64815.1	g2437	KOM19184.1	CEJ88817.1	EGR48391.1	EGY15196.1
EAL84746.1	CAK48417.1	EJP65832.1	XP_006672809.1	KOS17736.1	ESU05448.1	KJZ76152.1	EHA53831.1	EFY88478.1	KID70767.1	g7017	KOM23053.1	CEJ85421.1	EGR48386.1	EGY17417.1
EAL84748.1	CAK48419.1	EJP70578.1	XP_006670729.1	KOS18807.1	ESU06833.1	KJZ77508.1	EHA57230.1	EFY86307.1	KID64902.1	g2430	KOM19018.1	CEJ88812.1	EGR48395.1	EGY15191.1
EAL84752.1	CAK48431.1	EJP69404.1	XP_006669955.1	KOS19077.1	ESU05905.1	KJZ77343.1	EHA54240.1	EFY86671.1	KID60375.1	g6322	KOM18005.1	CEJ89118.1	EGR47443.1	EGY15274.1
EAL84754.1	CAK48433.1	EJP69413.1	XP_006665277.1	KOS19149.1	ESU05913.1	KJZ77360.1	EHA54252.1	EFY86659.1	KID60363.1	g6335	KOM17265.1	CEJ89130.1	EGR47576.1	EGY15244.1
EAL84757.1	CAK48435.1	EJP70579.1	XP_006670730.1	KOS18806.1	ESU06832.1	KJZ77509.1	EHA47384.1	EFY86308.1	KID64901.1	g2429	KOM19017.1	CEJ88811.1	EGR48396.1	EGY15192.1
EAL84760.1	CAK48437.1	EJP70757.1	XP_006671202.1	KOS23416.1	ESU06722.1	KJZ77554.1	EHA55649.1	EFY91915.1	KID64859.1	g5933	KOM16959.1	CEJ88706.1	EGR48234.1	EGY15171.1
EAL84761.1	CAK48438.1	EJP65889.1	XP_006672843.1	KOS21505.1	ESU15957.1	KJZ78134.1	EHA57256.1	EFY84775.1	KID70535.1	g7055	KOM19739.1	CEJ85316.1	EGR47281.1	EGY15150.1
EAL84764.1	CAK48470.1	EJP65890.1	XP_006672842.1	KOS21508.1	ESU15956.1	KJZ78133.1	EHA57257.1	EFY84776.1	KID70536.1	g7054	KOM17554.1	CEJ85318.1	EGR47157.1	EGY15151.1
EAL84765.1	CAK48477.1	EJP65891.1	XP_006672841.1	KOS21509.1	ESU15955.1	KJZ78132.1	EHA57258.1	EFY84777.1	KID70537.1	g7053	KOM17555.1	CEJ85321.1	EGR47282.1	EGY15159.1
EAL84767.1	CAK48475.1	EJP69622.1	XP_006671204.1	KOS23343.1	ESU06718.1	KJZ77557.1	EHA55650.1	EFY91917.1	KID64857.1	g5936	KOM17035.1	CEJ88697.1	EGR48417.1	EGY15181.1
EAL84771.1	CAK48472.1	EJP65894.1	XP_006672837.1	KOS21663.1	ESU15951.1	KJZ78127.1	EHA57245.1	EFY88739.1	KID70789.1	g7044	KOM20928.1	CEJ85347.1	EGR47161.1	EGY15155.1
EAL84882.1	CAK38455.1	EJP70138.1	XP_006667586.1	KOS19350.1	ESU08676.1	KJZ77274.1	EHA54146.1	EFY92183.1	KID62079.1	g4764	KOM23308.1	CEJ80654.1	EGR44177.1	EGY22390.1
EAL84884.1	CAK38453.1	EJP63980.1	XP_006671832.1	KOS20848.1	ESU06617.1	KJZ79103.1	EHA50901.1	EFY86837.1	KID62862.1	g6689	KOM24474.1	CEJ93319.1	EGR50809.1	EGY22963.1
EAL84885.1	CAK38452.1	EJP63977.1	XP_006671835.1	KOS20952.1	ESU06621.1	KJZ79099.1	EHA50898.1	EFY86840.1	KID62858.1	g2805	KOM24479.1	CEJ93336.1	EGR50810.1	EGY21563.1
EAL86068.1	CAK44394.1	EJP69908.1	XP_006666606.1	KOS19191.1	ESU13385.1	KJZ68100.1	EHA52418.1	EFY88853.1	KID59959.1	g7325	KOM20984.1	CEJ81022.1	EGR52142.1	EGY17602.1
EAL84887.1	CAK38450.1	EJP70950.1	XP_006670745.1	KOS16898.1	ESU06227.1	KJZ73583.1	EHA53884.1	EFY90972.1	KID66752.1	g8361	KOM17371.1	CEJ85787.1	EGR51493.1	EGY21641.1
EAL84888.1	CAK38449.1	EJP70516.1	XP_006671581.1	KOS18654.1	ESU13009.1	KJZ73591.1	EHA57436.1	EFY92760.1	KID68584.1	g102	KOM18576.1	CEJ95005.1	EGR50451.1	EGY22766.1
EAL84889.1	CAK38447.1	EJP63001.1	XP_006672142.1	KOS22012.1	ESU06550.1	KJZ76575.1	EHA58308.1	EFY93319.1	KID63733.1	g2098	KOM19570.1	CEJ81694.1	EGR47652.1	EGY21653.1
EAL84890.1	CAK38446.1	EJP63000.1	XP_006672141.1	KOS22013.1	ESU06551.1	KJZ76576.1	EHA58309.1	EFY93320.1	KID63732.1	g2097	KOM19569.1	CEJ81695.1	EGR47776.1	EGY21654.1
EAL84893.1	CAK38442.1	EJP70748.1	XP_006671113.1	KOS16620.1	ESU06301.1	KJZ73524.1	EHA54755.1	EFY84168.1	KID66810.1	g8305	KOM21260.1	CEJ86049.1	EGR51525.1	EGY23024.1
EAL84894.1	CAK38441.1	EJP65242.1	XP_006666879.1	KOS19556.1	ESU13618.1	KJZ76723.1	EHA49359.1	EFY92826.1	KID68650.1	g56	KOM19293.1	CEJ95058.1	EGR50473.1	EGY22772.1
EAL84895.1	CAK38440.1	EJP65243.1	XP_006666643.1	KOS19555.1	ESU13617.1	KJZ76724.1	EHA49360.1	EFY92825.1	KID68649.1	g55	KOM19294.1	CEJ95056.1	EGR50472.1	EGY22771.1
EAL84896.2	CAK38439.1	EJP69043.1	XP_006672079.1	KOS21056.1	ESU06403.1	KJZ72633.1	EHA58339.1	EFY88666.1	KID66864.1	g5578	KOM22398.1	CEJ90725.1	EGR46825.1	EGY18481.1
EAL84897.1	CAK38438.1	EJP63004.1	XP_006672146.1	KOS22516.1	ESU06544.1	KJZ76572.1	EHA58302.1	EFY93314.1	KID63736.1	g2101	KOM19573.1	CEJ81691.1	EGR47654.1	EGY21651.1
EAL84905.1	CAK38432.1	EJP66634.1	XP_006670380.1	KOS21720.1	ESU06224.1	KJZ80454.1	EHA56832.1	EFY84518.1	KID67219.1	g588	KOM17719.1	CEJ95155.1	EGR50926.1	EGY19978.1
EAL85082.1	CAK37246.1	EJP67587.1	XP_006673655.1	KOS21399.1	ESU16182.1	KJZ80305.1	EHA46385.1	EFY89188.1	KID62153.1	g3587	KOM22958.1	CEJ90137.1	EGR45517.1	EGY14965.1
EAL85158.1	CAK47128.1	EJP70668.1	XP_006670649.1	KOS18424.1	ESU06128.1	KJZ77424.1	EHA54338.1	EFY87752.1	KID60442.1	g4543	KOM21753.1	CEJ88897.1	EGR47523.1	EGY17322.1
EAL85159.1	CAK47127.1	EJP70666.1	XP_006670647.1	KOS18505.1	ESU06126.1	KJZ71520.1	EHA54337.1	EFY87751.1	KID60441.1	g4544	KOM18653.1	CEJ88898.1	EGR47317.1	EGY17323.1
EAL85169.1	CAK47115.1	EJP65903.1	XP_006672862.1	KOS21497.1	ESU15881.1	KJZ76974.1	EHA49958.1	EFY87373.1	KID70504.1	g7100	KOM21357.1	CEJ85247.1	EGR47147.1	EGY17288.1
EAL85172.1	CAK47111.1	EJP65928.1	XP_006672883.1	KOS21578.1	ESU10799.1	KJZ73742.1	EHA48676.1	EFY86277.1	KID70603.1	g7109	KOM18687.1	CEJ85157.1	EGR45570.1	EGY15282.1
EAL85173.2	CAK47110.1	EJP65470.1	XP_006672884.1	KOS21575.1	ESU10800.1	KJZ73736.1	EHA48677.1	EFY86278.1	KID70604.1	g7116	KOM18688.1	CEJ85152.1	EGR45642.1	EGY15283.1
EAL85187.1	CAK47088.1	EJP67369.1	XP_006670160.1	KOS19966.1	ESU15263.1	KJZ76916.1	EHA49480.1	EFY92284.1	KID62197.1	g7549	KOM21122.1	CEJ79807.1	EGR49126.1	EGY18534.1
EAL85189.1	CAK47085.1	EJP67039.1	XP_006666625.1	KOS19554.1	ESU13158.1	KJZ76716.1	EHA53706.1	EFY92805.1	KID68629.1	g62	KOM16975.1	CEJ95051.1	EGR50232.1	EGY22740.1
EAL85191.1	CAK47083.1	EJP70554.1	XP_006671601.1	KOS18880.1	ESU13157.1	KJZ76715.1	EHA58379.1	EFY92804.1	KID68628.1	g63	KOM21301.1	CEJ95036.1	EGR50209.1	EGY22865.1
EAL85193.2	CAK47082.1	EJP68908.1	XP_006672250.1	KOS20321.1	ESU06501.1	KJZ76613.1	EHA53701.1	EFY89724.1	KID63701.1	g2064	KOM21863.1	CEJ81730.1	EGR47629.1	EGY22751.1
EAL85194.1	CAK47081.1	EJP63105.1	XP_006671398.1	KOS16935.1	ESU06379.1	KJZ72653.1	EHA53707.1	EFY88645.1	KID60073.1	g5557	KOM21554.1	CEJ90746.1	EGR51260.1	EGY22741.1
EAL85195.1	CAK47080.1	EJP68910.1	XP_006672253.1	KOS20326.1	ESU06504.1	KJZ76615.1	EHA53703.1	EFY89722.1	KID63702.1	g2066	KOM17910.1	CEJ81728.1	EGR47766.1	EGY22748.1
EAL85196.1	CAK42981.1	EJP65178.1	XP_006667034.1	KOS17861.1	ESU13446.1	KJZ72881.1	EHA50875.1	EFY84128.1	KID68310.1	g5131	KOM20988.1	CEJ89505.1	EGR50657.1	EGY15047.1
EAL85199.1	CAK42977.1	EJP64555.1	XP_006674731.1	KOS16782.1	ESU05784.1	KJZ78361.1	EHA54828.1	EFY90930.1	KID66709.1	g6507	KOM19124.1	CEJ85725.1	EGR51472.1	EGY18432.1
EAL85201.1	CAK42973.1	EJP66935.1	XP_006667497.1	KOS19330.1	ESU05570.1	KJZ73488.1	EHA53612.1	EFY90846.1	KID66539.1	g2965	KOM20926.1	CEJ82648.1	EGR50982.1	EGY21877.1
EAL85203.1	CAK42971.1	EJP66514.1	XP_006672211.1	KOS20264.1	ESU06464.1	KJZ73585.1	EHA53606.1	EFY89774.1	KID60137.1	g2020	KOM20377.1	CEJ90642.1	EGR47606.1	EGY21867.1
EAL85208.1	CAK42964.1	EJP66411.1	XP_006671830.1	KOS16955.1	ESU05316.1	KJZ75191.1	EHA45797.1	EFY89522.1	KID65920.1	g2289	KOM22879.1	CEJ90389.1	EGR46283.1	EGY21150.1
EAL85209.1	CAK42963.1	EJP66931.1	XP_006667501.1	KOS18674.1	ESU05575.1	KJZ73484.1	EHA53642.1	EFY90842.1	KID66543.1	g2962	KOM20921.1	CEJ82652.1	EGR50730.1	EGY21863.1
EAL85210.1	CAK42962.1	EJP70061.1	XP_006667502.1	KOS18673.1	ESU05576.1	KJZ73483.1	EHA53641.1	EFY90841.1	KID66544.1	g2961	KOM20920.1	CEJ82653.1	EGR50978.1	EGY21864.1
EAL85211.1	CAK42961.1	EJP70059.1	XP_006667504.1	KOS18675.1	ESU05577.1	KJZ73481.1	EHA53639.1	EFY90839.1	KID66545.1	g2960	KOM20918.1	CEJ82655.1	EGR50977.1	EGY21860.1
EAL85212.1	CAK42956.1	EJP70498.1	XP_006671571.1	KOS18944.1	ESU05612.1	KJZ78422.1	EHA53918.1	EFY90812.1	KID66572.1	g1998	KOM20802.1	CEJ94023.1	EGR50958.1	EGY21792.1
EAL85215.1	CAK42953.1	EJP70500.1	XP_006671573.1	KOS18706.1	ESU05610.1	KJZ78424.1	EHA53916.1	EFY90814.1	KID66570.1	g2000	KOM20800.1	CEJ94021.1	EGR50722.1	EGY21789.1
EAL85218.1	CAK42949.1	EJP70741.1	XP_006671127.1	KOS16615.1	ESU06308.1	KJZ73517.1	EHA48988.1	EFY88709.1	KID66823.1	g1896	KOM21372.1	CEJ86071.1	EGR51245.1	EGY22731.1
EAL85222.1	CAK42946.1	EJP70151.1	XP_006667596.1	KOS19789.1	ESU08650.1	KJZ77126.1	EHA56451.1	EFY92165.1	KID68899.1	g4731	KOM18226.1	CEJ80681.1	EGR47109.1	EGY22415.1
EAL85228.2	CAK42937.1	EJP70386.1	XP_006671350.1	KOS19261.1	ESU05653.1	KJZ76669.1	EHA54364.1	EFY90259.1	KID66606.1	g5928	KOM22438.1	CEJ90554.1	EGR52211.1	EGY22993.1
EAL85229.1	CAK42936.1	EJP70752.1	XP_006671117.1	KOS16819.1	ESU06297.1	KJZ73528.1	EHA49162.1	EFY86856.1	KID66768.1	g8318	KOM21257.1	CEJ86033.1	EGR51239.1	EGY22911.1
EAL85232.1	CAK47071.1	EJP63106.1	XP_006671399.1	KOS16934.1	ESU06380.1	KJZ72652.1	EHA53708.1	EFY88646.1	KID60072.1	g5558	KOM21553.1	CEJ90745.1	EGR51259.1	EGY22742.1
EAL85233.1	CAK47070.1	EJP70320.1	XP_006667434.1	KOS18646.1	ESU13248.1	KJZ73654.1	EHA48917.1	EFY85824.1	KID66484.1	g4596	KOM22010.1	CEJ82582.1	EGR44093.1	EGY22667.1
EAL85234.1	CAK47069.1	EJP70547.1	XP_006671599.1	KOS18882.1	ESU12970.1	KJZ76713.1	EHA58376.1	EFY92802.1	KID68626.1	g67	KOM21296.1	CEJ95038.1	EGR50226.1	EGY22863.1
EAL85235.1	CAK47067.1	EJP70541.1	XP_006671594.1	KOS18819.1	ESU12979.1	KJZ76707.1	EHA58386.1	EFY92796.1	KID68620.1	g75	KOM22928.1	CEJ95044.1	EGR50469.1	EGY22861.1
EAL85247.1	CAK47052.1	EJP66512.1	XP_006672209.1	KOS20531.1	ESU06461.1	KJZ73587.1	EHA53602.1	EFY89772.1	KID60139.1	g2018	KOM20375.1	CEJ90647.1	EGR47604.1	EGY21865.1
EAL85248.1	CAK47051.1	EJP70548.1	XP_006671590.1	KOS19494.1	ESU12997.1	KJZ73598.1	EHA58408.1	EFY92776.1	KID68601.1	g95	KOM22947.1	CEJ95014.1	EGR50445.1	EGY20319.1
EAL85249.1	CAK47050.1	EJP69798.1	XP_006669314.1	KOS18866.1	ESU05889.1	KJZ77321.1	EHA49866.1	EFY86687.1	KID60384.1	g6307	KOM19745.1	CEJ89063.1	EGR47175.1	EGY17347.1
EAL85250.1	CAK47049.1	EJP69587.1	XP_006666209.1	KOS23443.1	ESU06814.1	KJZ77525.1	EHA49827.1	EFY86323.1	KID64886.1	g2414	KOM23651.1	CEJ88791.1	EGR48402.1	EGY17277.1
EAL85252.1	CAK47046.1	EJP63907.1	XP_006669192.1	KOS17331.1	ESU07245.1	KJZ75683.1	EHA57208.1	EFY85377.1	KID69836.1	g4033	KOM23956.1	CEJ94601.1	EGR46363.1	EGY23161.1
EAL85253.1	CAK47045.1	EJP68886.1	XP_006670153.1	KOS19268.1	ESU12794.1	KJZ72929.1	EHA53064.1	EFY86793.1	KID68001.1	g2911	KOM17981.1	CEJ81972.1	EGR48715.1	EGY14972.1
EAL85256.1	CAK47043.1	EJP67487.1	XP_006666819.1	KOS16945.1	ESU07983.1	KJZ68541.1	EHA57969.1	EFY89885.1	KID64929.1	g1434	KOM20292.1	CEJ82740.1	EGR48669.1	EGY22287.1
EAL85258.1	CAK47040.1	EJP65868.1	XP_006672857.1	KOS21644.1	ESU15975.1	KJZ71587.1	EHA49874.1	EFY85163.1	KID70510.1	g7088	KOM18658.1	CEJ85268.1	EGR47274.1	EGY17373.1
EAL85261.1	CAK47037.1	EJP65871.1	XP_006672855.1	KOS21650.1	ESU15973.1	KJZ76988.1	EHA49872.1	EFY85161.1	KID70507.1	g7090	KOM18656.1	CEJ85275.1	EGR47150.1	EGY17370.1
EAL85264.1	CAK47034.1	EJP69669.1	XP_006665338.1	KOS17748.1	ESU05983.1	KJZ68678.1	EHA53483.1	EFY88730.1	KID70799.1	g6950	KOM23860.1	CEJ89198.1	EGR50529.1	EGY15333.1
EAL85268.1	CAK47029.1	EJP63906.1	XP_006669197.1	KOS17256.1	ESU07242.1	KJZ75685.1	EHA57203.1	EFY85378.1	KID69838.1	g3741	KOM23954.1	CEJ94602.1	EGR46452.1	EGY23165.1
EAL85278.1	CAL00536.1	EJP63276.1	XP_006672886.1	KOS21427.1	ESU10802.1	KJZ73733.1	EHA48743.1	EFY86287.1	KID70612.1	g7119	KOM20825.1	CEJ85144.1	EGR45641.1	EGY15251.1
EAL85281.1	CAL00534.1	EJP63274.1	XP_006672888.1	KOS21425.1	ESU10804.1	KJZ73724.1	EHA48742.1	EFY86285.1	KID70614.1	g7123	KOM20822.1	CEJ85133.1	EGR45639.1	EGY15252.1
EAL85282.1	CAL00533.1	EJP69480.1	XP_006670599.1	KOS19548.1	ESU05876.1	KJZ71486.1	EHA49386.1	EFY86691.1	KID60396.1	g5715	KOM19740.1	CEJ89040.1	EGR47179.1	EGY17306.1
EAL85283.1	CAL00527.1	EJP69800.1	XP_006669312.1	KOS18863.1	ESU05891.1	KJZ77316.1	EHA49868.1	EFY86689.1	KID60393.1	g6305	KOM19743.1	CEJ89055.1	EGR47176.1	EGY17345.1
EAL85285.1	CAL00525.1	EJP70642.1	XP_006670680.1	KOS19168.1	ESU06153.1	KJZ77448.1	EHA49974.1	EFY86535.1	KID60464.1	g4524	KOM21888.1	CEJ88873.1	EGR47531.1	EGY17253.1
EAL85286.1	CAL00524.1	EJP70641.1	XP_006670681.1	KOS19169.1	ESU06155.1	KJZ77449.1	EHA49973.1	EFY86536.1	KID60465.1	g4523	KOM21889.1	CEJ88872.1	EGR47424.1	EGY17254.1
EAL85293.1	CAL00517.1	EJP70963.1	XP_006673385.1	KOS16872.1	ESU05820.1	KJZ78389.1	EHA53650.1	EFY90959.1	KID66739.1	g8377	KOM22542.1	CEJ85753.1	EGR51489.1	EGY21746.1
EAL85296.1	CAL00514.1	EJP70524.1	XP_006671376.1	KOS16912.1	ESU06355.1	KJZ72668.1	EHA53158.1	EFY88627.1	KID60086.1	g1854	KOM21902.1	CEJ90761.1	EGR51549.1	EGY20649.1
EAL85297.1	CAL00513.1	EJP70076.1	XP_006667518.1	KOS19375.1	ESU05598.1	KJZ78439.1	EHA53623.1	EFY90825.1	KID66559.1	g2950	KOM19428.1	CEJ94008.1	EGR50970.1	EGY21836.1
EAL85298.1	CAL00512.1	EJP64037.1	XP_006672468.1	KOS19197.1	ESU11583.1	KJZ73054.1	EHA53625.1	EFY84617.1	KID69540.1	g2515	KOM22845.1	CEJ90158.1	EGR46124.1	EGY21838.1
EAL85299.1	CAL00511.1	EJP64036.1	XP_006672469.1	KOS19193.1	ESU11584.1	KJZ73053.1	EHA53626.1	EFY84618.1	KID69539.1	g2516	KOM22842.1	CEJ90157.1	EGR46224.1	EGY21839.1
EAL85307.1	CAL00503.1	EJP66954.1	XP_006667474.1	KOS19241.1	ESU05549.1	KJZ73620.1	EHA53903.1	EFY85141.1	KID66517.1	g2989	KOM20426.1	CEJ82624.1	EGR50755.1	EGY22813.1
EAL85308.1	CAL00502.1	EJP66953.1	XP_006667475.1	KOS19240.1	ESU05550.1	KJZ73619.1	EHA53902.1	EFY85140.1	KID66518.1	g2988	KOM20427.1	CEJ82625.1	EGR51002.1	EGY22812.1
EAL85313.1	CAL00495.1	EJP69069.1	XP_006672104.1	KOS21063.1	ESU06398.1	KJZ72638.1	EHA53909.1	EFY88661.1	KID66871.1	g5572	KOM22393.1	CEJ90730.1	EGR46719.1	EGY21574.1
EAL85314.1	CAL00494.1	EJP70953.1	XP_006673376.1	KOS16653.1	ESU05829.1	KJZ78404.1	EHA49163.1	EFY90963.1	KID66743.1	g8366	KOM22535.1	CEJ85778.1	EGR51212.1	EGY22909.1
EAL85319.1	CAL00486.1	EJP61104.1	XP_006671889.1	KOS20990.1	ESU06681.1	KJZ71198.1	EHA57913.1	EFY84861.1	KID62810.1	g4237	KOM16997.1	CEJ90213.1	EGR50774.1	EGY18514.1
EAL85324.1	CAK47024.1	EJP63006.1	XP_006672148.1	KOS22510.1	ESU06542.1	KJZ76570.1	EHA58293.1	EFY93312.1	KID63738.1	g2104	KOM18014.1	CEJ81689.1	EGR47655.1	EGY21703.1
EAL85325.1	CAK46217.1	EJP63033.1	XP_006672175.1	KOS20926.1	ESU06568.1	KJZ77896.1	EHA57463.1	EFY86436.1	KID62923.1	g3374	KOM17950.1	CEJ82205.1	EGR50818.1	EGY21699.1
EAL85327.1	CAK97314.1	EJP63007.1	XP_006672149.1	KOS20895.1	ESU06541.1	KJZ76569.1	EHA57459.1	EFY93311.1	KID63739.1	g2105	KOM18013.1	CEJ81688.1	EGR47779.1	EGY21702.1
EAL85328.1	CAK97315.1	EJP69440.1	XP_006665297.1	KOS18435.1	ESU05928.1	KJZ77376.1	EHA53766.1	EFY84418.1	KID70130.1	g6906	KOM21726.1	CEJ89150.1	EGR47455.1	EGY15703.1
EAL85329.1	CAK97316.1	EJP70758.1	XP_006671201.1	KOS23417.1	ESU06723.1	KJZ77553.1	EHA48668.1	EFY86346.1	KID64860.1	g5932	KOM17429.1	CEJ88713.1	EGR48415.1	EGY15646.1
EAL85330.1	CAK97318.1	EJP63030.1	XP_006672172.1	KOS20921.1	ESU06565.1	KJZ77893.1	EHA57457.1	EFY86433.1	KID62926.1	g3377	KOM23375.1	CEJ89915.1	EGR50596.1	EGY21696.1
EAL85331.1	CAK97319.1	EJP63031.1	XP_006672173.1	KOS20924.1	ESU06566.1	KJZ77894.1	EHA57458.1	EFY86434.1	KID62925.1	g3376	KOM23376.1	CEJ82208.1	EGR50819.1	EGY21698.1
EAL85346.1	CAK42446.1	EJP69015.1	XP_006672014.1	KOS20588.1	ESU06449.1	KJZ76540.1	EHA58264.1	EFY89778.1	KID60133.1	g5623	KOM23456.1	CEJ90661.1	EGR47599.1	EGY18471.1
EAL85347.2	CAK42447.1	EJP70759.1	XP_006671200.1	KOS23410.1	ESU06724.1	KJZ77552.1	EHA48669.1	EFY86345.1	KID64861.1	g5931	KOM17428.1	CEJ88717.1	EGR48233.1	EGY15645.1
EAL85519.1	CAK42177.1	EJP64825.1	XP_006670992.1	KOS16671.1	ESU07951.1	KJZ73374.1	EHA54046.1	EFY93860.1	KID64819.1	g1405	KOM18717.1	CEJ87653.1	EGR48839.1	EGY14826.1
EAL85520.1	CAK42178.1	EJP64826.1	XP_006670993.1	KOS16669.1	ESU07950.1	KJZ73373.1	EHA54045.1	EFY93861.1	KID64820.1	g1404	KOM18152.1	CEJ87647.1	EGR48678.1	EGY14825.1
EAL85522.2	CAK42180.1	EJP66375.1	XP_006668971.1	KOS18640.1	ESU13589.1	KJZ74182.1	EHA47514.1	EFY88053.1	KID65693.1	g3577	KOM17244.1	CEJ80945.1	EGR53092.1	EGY18119.1
EAL85526.1	CAK42185.1	EJP66360.1	XP_006669007.1	KOS19405.1	ESU13570.1	KJZ74197.1	EHA47517.1	EFY88795.1	KID60604.1	g3563	KOM20032.1	CEJ80958.1	EGR53083.1	EGY18098.1
EAL85527.1	CAK42186.1	EJP66361.1	XP_006669006.1	KOS19408.1	ESU13572.1	KJZ74196.1	EHA47518.1	EFY88794.1	KID60605.1	g3564	KOM20033.1	CEJ80957.1	EGR53084.1	EGY18097.1
EAL85529.1	CAK42189.1	EJP66362.1	XP_006669002.1	KOS19407.1	ESU13573.1	KJZ74195.1	EHA58454.1	EFY88793.1	KID60606.1	g3565	KOM19073.1	CEJ80956.1	EGR53085.1	EGY18107.1
EAL85530.1	CAK42190.1	EJP66371.1	XP_006668992.1	KOS18639.1	ESU13582.1	KJZ74185.1	EHA47507.1	EFY88783.1	KID60618.1	g3573	KOM17918.1	CEJ80948.1	EGR53089.1	EGY18116.1
EAL85531.1	CAK42191.1	EJP69916.1	XP_006666612.1	KOS18485.1	ESU13376.1	KJZ80573.1	EHA52415.1	EFY88840.1	KID60529.1	g7332	KOM18700.1	CEJ81096.1	EGR52139.1	EGY20336.1
EAL85534.1	CAK42194.1	EJP64484.1	XP_006672998.1	KOS18686.1	ESU13561.1	KJZ74207.1	EHA55215.1	EFY84941.1	KID60577.1	g3555	KOM18312.1	CEJ80970.1	EGR52544.1	EGY18106.1
EAL85536.1	CAK42196.1	EJP68657.1	XP_006672973.1	KOS18695.1	ESU13419.1	KJZ74215.1	EHA51632.1	EFY92969.1	KID60005.1	g5516	KOM19483.1	CEJ80989.1	EGR53076.1	EGY18135.1
EAL85541.1	CAK42202.1	EJP68731.1	XP_006668259.1	KOS19586.1	ESU12176.1	KJZ73150.1	EHA47432.1	EFY85001.1	KID65830.1	g1125	KOM23537.1	CEJ80803.1	EGR49263.1	EGY17632.1
EAL85546.1	CAK42208.1	EJP64497.1	XP_006673009.1	KOS21348.1	ESU11152.1	KJZ71874.1	EHA47409.1	EFY89955.1	KID64322.1	g4050	KOM20509.1	CEJ89872.1	EGR49298.1	EGY18045.1
EAL85549.2	CAK42211.1	EJP69968.1	XP_006670829.1	KOS19623.1	ESU13328.1	KJZ80532.1	EHA47433.1	EFY93248.1	KID63798.1	g7374	KOM17348.1	CEJ81232.1	EGR44957.1	EGY18077.1
EAL85561.1	CAK42220.1	EJP64505.1	XP_006673018.1	KOS21277.1	ESU11157.1	KJZ71870.1	EHA47419.1	EFY89959.1	KID64326.1	g4055	KOM20514.1	CEJ89866.1	EGR49531.1	EGY18057.1
EAL85562.1	CAK42221.1	EJP67404.1	XP_006672358.1	KOS21352.1	ESU11126.1	KJZ73995.1	EHA47418.1	EFY87277.1	KID61346.1	g4066	KOM19276.1	CEJ89847.1	EGR49533.1	EGY18058.1
EAL85564.1	CAK42223.1	EJP64482.1	XP_006672997.1	KOS19410.1	ESU13563.1	KJZ74205.1	EHA47521.1	EFY84942.1	KID60575.1	g3556	KOM18310.1	CEJ80972.1	EGR53080.1	EGY18095.1
EAL85565.1	CAK42224.1	EJP66366.1	XP_006668999.1	KOS19360.1	ESU13578.1	KJZ74190.1	EHA47503.1	EFY88789.1	KID60610.1	g3569	KOM19077.1	CEJ80952.1	EGR53087.1	EGY18110.1
EAL85567.1	CAK42226.1	EJP60944.1	XP_006671061.1	KOS22351.1	ESU07954.1	KJZ75679.1	EHA53975.1	EFY86343.1	KID64863.1	g6896	KOM18714.1	CEJ87673.1	EGR45814.1	EGY14814.1
EAL85568.1	CAK42227.1	EJP64319.1	XP_006668446.1	KOS18930.1	ESU13179.1	KJZ71754.1	EHA51638.1	EFY91798.1	KID64260.1	g1161	KOM19719.1	CEJ80850.1	EGR49555.1	EGY18121.1
EAL85569.1	CAK42228.1	EJP66825.1	XP_006667859.1	KOS19116.1	ESU13110.1	KJZ78965.1	EHA50926.1	EFY90780.1	KID68505.1	g6860	KOM23473.1	CEJ89280.1	EGR52785.1	EGY14751.1
EAL85570.1	CAK42230.1	EJP68686.1	XP_006668335.1	KOS19653.1	ESU12141.1	KJZ70728.1	EHA51634.1	EFY91786.1	KID64248.1	g1152	KOM17915.1	CEJ80838.1	EGR49405.1	EGY18150.1
EAL85576.1	CAK42236.1	EJP68519.1	XP_006668407.1	KOS19685.1	ESU12936.1	KJZ75012.1	EHA51636.1	EFY87996.1	KID65782.1	g1193	KOM17638.1	CEJ80899.1	EGR52574.1	EGY18124.1
EAL85577.1	CAK42237.1	EJP68520.1	XP_006668408.1	KOS19018.1	ESU12935.1	KJZ75013.1	EHA51635.1	EFY87995.1	KID65781.1	g1192	KOM17639.1	CEJ80898.1	EGR52577.1	EGY18125.1
EAL85579.1	CAK42239.1	EJP66780.1	XP_006667926.1	KOS19281.1	ESU13098.1	KJZ78975.1	EHA50955.1	EFY90771.1	KID68514.1	g6851	KOM18663.1	CEJ89268.1	EGR52778.1	EGY14783.1
EAL85581.1	CAK42243.1	EJP63838.1	XP_006669087.1	KOS19039.1	ESU13660.1	KJZ75576.1	EHA57066.1	EFY93217.1	KID63832.1	g1249	KOM18989.1	CEJ81285.1	EGR44909.1	EGY18024.1
EAL85582.1	CAK42244.1	EJP63837.1	XP_006669086.1	KOS19042.1	ESU13661.1	KJZ75577.1	EHA57065.1	EFY93218.1	KID63831.1	g1248	KOM18988.1	CEJ81284.1	EGR44973.1	EGY18023.1
EAL85583.1	CAK42245.1	EJP63836.1	XP_006669085.1	KOS19041.1	ESU13662.1	KJZ75578.1	EHA57064.1	EFY93219.1	KID63830.1	g1247	KOM18987.1	CEJ81283.1	EGR44908.1	EGY18022.1
EAL85584.1	CAK42247.1	EJP63835.1	XP_006669084.1	KOS19036.1	ESU13663.1	KJZ75580.1	EHA57063.1	EFY93220.1	KID63829.1	g1246	KOM18986.1	CEJ81282.1	EGR44972.1	EGY18021.1
EAL85586.1	CAK42257.1	EJP63833.1	XP_006669082.1	KOS19038.1	ESU13666.1	KJZ75586.1	EHA57060.1	EFY93222.1	KID63827.1	g1243	KOM20679.1	CEJ81281.1	EGR44907.1	EGY18018.1
EAL85587.1	CAK42258.1	EJP63832.1	XP_006669081.1	KOS19037.1	ESU13667.1	KJZ75587.1	EHA57059.1	EFY93223.1	KID63826.1	g1242	KOM20678.1	CEJ81280.1	EGR44970.1	EGY18017.1
EAL85589.1	CAK42260.1	EJP63831.1	XP_006669080.1	KOS19044.1	ESU13668.1	KJZ75588.1	EHA57058.1	EFY93224.1	KID63825.1	g1241	KOM20677.1	CEJ81275.1	EGR44969.1	EGY18016.1
EAL85590.1	CAK42261.1	EJP63830.1	XP_006669079.1	KOS19043.1	ESU13669.1	KJZ75589.1	EHA57057.1	EFY93225.1	KID63824.1	g1240	KOM20676.1	CEJ81274.1	EGR44906.1	EGY18015.1
EAL85599.1	CAK42267.1	EJP70158.1	XP_006667603.1	KOS17162.1	ESU12912.1	KJZ78916.1	EHA49407.1	EFY90183.1	KID68453.1	g5758	KOM17952.1	CEJ89340.1	EGR52295.1	EGY19307.1
EAL85600.1	CAK42266.1	EJP70160.1	XP_006667605.1	KOS17156.1	ESU12910.1	KJZ78914.1	EHA49409.1	EFY90185.1	KID68451.1	g5756	KOM17117.1	CEJ89343.1	EGR52226.1	EGY19309.1
EAL85602.1	CAK42263.1	EJP63839.1	XP_006669088.1	KOS19040.1	ESU13657.1	KJZ75575.1	EHA57067.1	EFY93216.1	KID63833.1	g1250	KOM18990.1	CEJ81286.1	EGR44914.1	EGY18025.1
EAL85605.1	CAK42283.1	EJP64841.1	XP_006671040.1	KOS16800.1	ESU08048.1	KJZ73359.1	EHA54060.1	EFY91945.1	KID64833.1	g7205	KOM20875.1	CEJ81309.1	EGR48686.1	EGY14809.1
EAL85607.1	CAK42286.1	EJP68694.1	XP_006668325.1	KOS18793.1	ESU12149.1	KJZ70735.1	EHA47435.1	EFY91779.1	KID64240.1	g1143	KOM20856.1	CEJ80830.1	EGR49629.1	EGY18037.1
EAL85608.1	CAK42287.1	EJP68860.1	XP_006672440.1	KOS19681.1	ESU11510.1	KJZ72858.1	EHA49125.1	EFY88893.1	KID69642.1	g4491	KOM20104.1	CEJ93184.1	EGR45970.1	EGY14565.1
EAL85610.1	CAL00934.1	EJP65217.1	XP_006667067.1	KOS18761.1	ESU12841.1	KJZ72889.1	EHA52679.1	EFY93901.1	KID68274.1	g5109	KOM17158.1	CEJ81931.1	EGR48576.1	EGY14746.1
EAL85614.1	CAL00962.1	EJP67403.1	XP_006672357.1	KOS21353.1	ESU11125.1	KJZ73996.1	EHA47403.1	EFY87278.1	KID61345.1	g4067	KOM19275.1	CEJ89846.1	EGR49312.1	EGY18063.1
EAL85615.2	CAL00961.1	EJP69932.1	XP_006670791.1	KOS19236.1	ESU13369.1	KJZ80566.1	EHA48687.1	EFY93283.1	KID63765.1	g7343	KOM20523.1	CEJ81106.1	EGR52135.1	EGY17770.1
EAL90543.1	CAK39947.1	EJP69945.1	XP_006670795.1	KOS18537.1	ESU13349.1	KJZ80548.1	EHA55315.1	EFY93268.1	KID63779.1	g7358	KOM18857.1	CEJ81126.1	EGR52127.1	EGY17760.1
EAL85617.1	CAL00959.1	EJP69935.1	XP_006670804.1	KOS19233.1	ESU13363.1	KJZ80562.1	EHA48688.1	EFY93280.1	KID63768.1	g7346	KOM17544.1	CEJ81109.1	EGR52132.1	EGY17779.1
EAL85619.1	CAL00956.1	EJP64501.1	XP_006673012.1	KOS21346.1	ESU11154.1	KJZ71872.1	EHA47429.1	EFY89957.1	KID64324.1	g4052	KOM20511.1	CEJ89870.1	EGR49300.1	EGY18061.1
EAL85624.1	CAL00952.1	EJP64509.1	XP_006673022.1	KOS21332.1	ESU11161.1	KJZ71860.1	EHA47424.1	EFY87263.1	KID71221.1	g4060	KOM17572.1	CEJ89855.1	EGR49305.1	EGY18052.1
EAL85625.2	CAL00951.1	EJP64510.1	XP_006673024.1	KOS21305.1	ESU12303.1	KJZ71858.1	EHA47425.1	EFY87272.1	KID61352.1	g4062	KOM17574.1	CEJ89853.1	EGR49532.1	EGY18053.1
EAL85628.1	CAL00949.1	EJP64507.1	XP_006673020.1	KOS21330.1	ESU11159.1	KJZ71862.1	EHA47422.1	EFY89961.1	KID64328.1	g4059	KOM20517.1	CEJ89857.1	EGR49530.1	EGY18055.1
EAL85630.2	CAL00947.1	EJP66818.1	XP_006667869.1	KOS19219.1	ESU13063.1	KJZ79004.1	EHA52673.1	EFY90742.1	KID68542.1	g6823	KOM21209.1	CEJ86861.1	EGR52256.1	EGY14608.1
EAL85631.1	CAL00946.1	EJP66819.1	XP_006667870.1	KOS19218.1	ESU13062.1	KJZ79005.1	EHA52674.1	EFY90741.1	KID68543.1	g6822	KOM21208.1	CEJ86871.1	EGR52764.1	EGY14609.1
EAL85632.1	CAL00945.1	EJP65219.1	XP_006667070.1	KOS18715.1	ESU12838.1	KJZ72892.1	EHA48995.1	EFY93903.1	KID68271.1	g5107	KOM17616.1	CEJ81934.1	EGR48742.1	EGY14743.1
EAL85634.1	CAL00943.1	EJP68859.1	XP_006672439.1	KOS19676.1	ESU11509.1	KJZ72859.1	EHA49126.1	EFY88892.1	KID69641.1	g4490	KOM20105.1	CEJ93185.1	EGR46052.1	EGY14566.1
EAL85636.1	CAL00941.1	EJP66817.1	XP_006667868.1	KOS19224.1	ESU13064.1	KJZ79003.1	EHA52672.1	EFY90743.1	KID68541.1	g6824	KOM21210.1	CEJ86859.1	EGR52765.1	EGY14607.1
EAL85638.1	CAL00938.1	EJP69911.1	XP_006666609.1	KOS18488.1	ESU13381.1	KJZ80577.1	EHA47493.1	EFY88843.1	KID60532.1	g7329	KOM18703.1	CEJ81025.1	EGR52141.1	EGY20353.1
EAL85639.1	CAL00937.1	EJP69912.1	XP_006666610.1	KOS18483.1	ESU13379.1	KJZ80576.1	EHA47494.1	EFY88842.1	KID60531.1	g7330	KOM18702.1	CEJ81026.1	EGR52643.1	EGY20352.1
EAL85642.1	CAL00967.1	EJP64493.1	XP_006673005.1	KOS21345.1	ESU11150.1	KJZ71877.1	EHA47412.1	EFY89953.1	KID64321.1	g4047	KOM23937.1	CEJ89874.1	EGR49523.1	EGY18041.1
EAL85643.1	CAL00966.1	EJP64492.1	XP_006673004.1	KOS21296.1	ESU11149.1	KJZ71878.1	EHA47407.1	EFY89952.1	KID64320.1	g4045	KOM23936.1	CEJ89875.1	EGR49296.1	EGY18068.1
EAL85644.1	CAL00965.1	EJP64490.1	XP_006673003.1	KOS21299.1	ESU11076.1	KJZ71879.1	EHA47406.1	EFY89951.1	KID64319.1	g4044	KOM23935.1	CEJ80745.1	EGR49522.1	EGY18069.1
EAL85645.1	CAL00970.1	EJP67401.1	XP_006672355.1	KOS21355.1	ESU11123.1	KJZ74002.1	EHA47405.1	EFY87279.1	KID61343.1	g4070	KOM19273.1	CEJ89844.1	EGR49534.1	EGY18066.1
EAL85653.1	CAL00979.1	EJP66686.1	XP_006670373.1	KOS16759.1	ESU05274.1	KJZ71226.1	EHA45805.1	EFY87063.1	KID66046.1	g633	KOM22910.1	CEJ90901.1	EGR46265.1	EGY21189.1
EAL85654.1	CAL00980.1	EJP61313.1	XP_006668548.1	KOS22508.1	ESU14513.1	KJZ75904.1	EHA46370.1	EFY85586.1	KID60343.1	g2708	KOM19845.1	CEJ93558.1	EGR46684.1	EGY19846.1
EAL85655.1	CAL00981.1	EJP61312.1	XP_006668549.1	KOS22509.1	ESU14514.1	KJZ75903.1	EHA46369.1	EFY85587.1	KID60344.1	g2709	KOM19846.1	CEJ93557.1	EGR46568.1	EGY19845.1
EAL85658.1	CAL00984.1	EJP61409.1	XP_006668606.1	KOS20863.1	ESU14768.1	KJZ75878.1	EHA46374.1	EFY89063.1	KID59292.1	g2667	KOM22056.1	CEJ86746.1	EGR46552.1	EGY20981.1
EAL85687.1	CAL00997.1	EJP64709.1	XP_006670878.1	KOS16959.1	ESU05305.1	KJZ70549.1	EHA46440.1	EFY87068.1	KID66041.1	g646	KOM22925.1	CEJ90399.1	EGR46281.1	EGY21243.1
EAL85741.1	CAK46375.1	EJP61415.1	XP_006668612.1	KOS20869.1	ESU14758.1	KJZ75870.1	EHA46363.1	EFY89069.1	KID59301.1	g2658	KOM19377.1	CEJ86721.1	EGR46665.1	EGY20988.1
EAL85744.1	CAK46378.1	EJP64371.1	XP_006668498.1	KOS18306.1	ESU14642.1	KJZ79309.1	EHA46364.1	EFY93113.1	KID70023.1	g8162	KOM19596.1	CEJ91216.1	EGR51618.1	EGY20989.1
EAL85745.1	CAK46379.1	EJP64370.1	XP_006668497.1	KOS18312.1	ESU14641.1	KJZ69607.1	EHA46303.1	EFY93092.1	KID70045.1	g3959	KOM22852.1	CEJ91214.1	EGR51878.1	EGY20991.1
EAL85746.1	CAK46381.1	EJP66249.1	XP_006674367.1	KOS21083.1	ESU14796.1	KJZ72568.1	EHA46336.1	EFY93711.1	KID59786.1	g2591	KOM19966.1	CEJ86320.1	EGR52522.1	EGY21124.1
EAL85748.2	CAK48498.1	EJP66346.1	XP_006668943.1	KOS20716.1	ESU14749.1	KJZ74807.1	EHA46339.1	EFY89119.1	KID59774.1	g2601	KOM18128.1	CEJ86387.1	EGR53055.1	EGY21140.1
EAL85752.1	CAK48502.1	EJP64708.1	XP_006670868.1	KOS16960.1	ESU05304.1	KJZ70548.1	EHA46436.1	EFY87067.1	KID66042.1	g645	KOM22924.1	CEJ90400.1	EGR46187.1	EGY21244.1
EAL85755.1	CAK41220.1	EJP68368.1	XP_006668814.1	KOS18164.1	ESU14683.1	KJZ75761.1	EHA46253.1	EFY93155.1	KID69982.1	g8118	KOM21020.1	CEJ91268.1	EGR49988.1	EGY19791.1
EAL85757.1	CAK41222.1	EJP61891.1	XP_006674569.1	KOS22226.1	ESU12667.1	KJZ76485.1	EHA51373.1	EFY87647.1	KID68134.1	g6479	KOM24014.1	CEJ82173.1	EGR45694.1	EGY22214.1
EAL85758.1	CAK41223.1	EJP64380.1	XP_006668505.1	KOS19968.1	ESU14614.1	KJZ68603.1	EHA46229.1	EFY93079.1	KID70058.1	g3973	KOM17652.1	CEJ92141.1	EGR47511.1	EGY19755.1
EAL85765.1	CAK41284.1	EJP65693.1	XP_006670442.1	KOS20788.1	ESU12490.1	KJZ74875.1	EHA46209.1	EFY87087.1	KID66017.1	g7843	KOM20395.1	CEJ90843.1	EGR46792.1	EGY21154.1
EAL85770.1	CAK41273.1	EJP68285.1	XP_006670058.1	KOS20753.1	ESU15982.1	KJZ75240.1	EHA45920.1	EFY87308.1	KID65875.1	g8543	KOM16819.1	CEJ90815.1	EGR46914.1	EGY19702.1
EAL85771.1	CAK41261.1	EJP65697.1	XP_006670065.1	KOS20756.1	ESU16138.1	KJZ69356.1	EHA45917.1	EFY87311.1	KID65872.1	g8546	KOM21456.1	CEJ90811.1	EGR45376.1	EGY19706.1
EAL85772.1	CAK41260.1	EJP65696.1	XP_006670064.1	KOS20755.1	ESU15980.1	KJZ69357.1	EHA45918.1	EFY87310.1	KID65873.1	g8545	KOM21457.1	CEJ90812.1	EGR45443.1	EGY19705.1
EAL85773.1	CAK41259.1	EJP68370.1	XP_006668812.1	KOS18166.1	ESU14494.1	KJZ75756.1	EHA46293.1	EFY93165.1	KID69973.1	g8115	KOM21023.1	CEJ91270.1	EGR49986.1	EGY19792.1
EAL85774.1	CAK41256.1	EJP68288.1	XP_006670063.1	KOS20754.1	ESU15981.1	KJZ69358.1	EHA45923.1	EFY87309.1	KID65874.1	g8544	KOM21458.1	CEJ90813.1	EGR45375.1	EGY19700.1
EAL85783.1	CAK41246.1	EJP68560.1	XP_006671643.1	KOS21857.1	ESU14404.1	KJZ79364.1	EHA49845.1	EFY88573.1	KID69887.1	g3945	KOM20974.1	CEJ91375.1	EGR50047.1	EGY18229.1
EAL85785.1	CAK41245.1	EJP63353.1	XP_006671741.1	KOS17665.1	ESU14657.1	KJZ75792.1	EHA46242.1	EFY93126.1	KID70013.1	g8149	KOM22340.1	CEJ91237.1	EGR51625.1	EGY19780.1
EAL85787.1	CAK41241.1	EJP63355.1	XP_006671744.1	KOS17674.1	ESU14659.1	KJZ75790.1	EHA46194.1	EFY93127.1	KID70012.1	g8147	KOM19566.1	CEJ91238.1	EGR51884.1	EGY19777.1
EAL85789.1	CAK41238.1	EJP68358.1	XP_006668825.1	KOS18198.1	ESU14664.1	KJZ75781.1	EHA46199.1	EFY93136.1	KID70002.1	g8136	KOM17612.1	CEJ91249.1	EGR49997.1	EGY19774.1
EAL85795.1	CAK41233.1	EJP64364.1	XP_006668490.1	KOS18204.1	ESU14638.1	KJZ69612.1	EHA46306.1	EFY93096.1	KID70049.1	g3956	KOM18770.1	CEJ90614.1	EGR51875.1	EGY20994.1
EAL85797.1	CAK41231.1	EJP61408.1	XP_006668605.1	KOS20862.1	ESU14770.1	KJZ75879.1	EHA46492.1	EFY89062.1	KID59291.1	g2668	KOM22055.1	CEJ86749.1	EGR46669.1	EGY19856.1
EAL85798.1	CAK41230.1	EJP61406.1	XP_006668603.1	KOS21155.1	ESU14771.1	KJZ75882.1	EHA46491.1	EFY89061.1	KID59290.1	g2675	KOM22050.1	CEJ86753.1	EGR46553.1	EGY19855.1
EAL85801.1	CAK41287.1	EJP63301.1	XP_006671691.1	KOS21861.1	ESU14355.1	KJZ70502.1	EHA45987.1	EFY85990.1	KID69385.1	g986	KOM24033.1	CEJ91422.1	EGR49828.1	EGY20701.1
EAL85802.1	CAK41288.1	EJP63302.1	XP_006671692.1	KOS21862.1	ESU14356.1	KJZ75641.1	EHA45986.1	EFY85989.1	KID69386.1	g985	KOM24032.1	CEJ91421.1	EGR50014.1	EGY20702.1
EAL85803.1	CAK41289.1	EJP63303.1	XP_006671693.1	KOS21864.1	ESU14357.1	KJZ75639.1	EHA45985.1	EFY85988.1	KID69387.1	g984	KOM24031.1	CEJ91420.1	EGR50013.1	EGY20703.1
EAL85804.1	CAK41290.1	EJP62199.1	XP_006666181.1	KOS20840.1	ESU14806.1	KJZ72554.1	EHA49903.1	EFY87845.1	KID59801.1	g2576	KOM22493.1	CEJ86270.1	EGR46866.1	EGY23562.1
EAL85813.1	CAK41309.1	EJP62200.1	XP_006666182.1	KOS20839.1	ESU14807.1	KJZ72553.1	EHA49902.1	EFY87844.1	KID59802.1	g2575	KOM22492.1	CEJ86268.1	EGR46754.1	EGY23561.1
EAL85816.1	CAK41311.1	EJP64406.1	XP_006668534.1	KOS21178.1	ESU14524.1	KJZ75896.1	EHA45900.1	EFY89049.1	KID60327.1	g2687	KOM17973.1	CEJ86790.1	EGR46560.1	EGY19897.1
EAL85818.1	CAK41313.1	EJP69550.1	XP_006666247.1	KOS17813.1	ESU12115.1	KJZ77614.1	EHA50251.1	EFY84470.1	KID60816.1	g4707	KOM18918.1	CEJ92257.1	EGR48975.1	EGY19616.1
EAL85819.1	CAK41314.1	EJP65533.1	XP_006670467.1	KOS22862.1	ESU07901.1	KJZ78667.1	EHA47889.1	EFY92961.1	KID68788.1	g5423	KOM18574.1	CEJ89694.1	EGR45309.1	EGY17096.1
EAL85820.1	CAK41315.1	EJP64408.1	XP_006668536.1	KOS21172.1	ESU14522.1	KJZ75898.1	EHA45953.1	EFY85574.1	KID60329.1	g2690	KOM18977.1	CEJ86797.1	EGR46561.1	EGY19899.1
EAL85824.1	CAL00395.1	EJP64410.1	XP_006668539.1	KOS21174.1	ESU14520.1	KJZ75900.1	EHA45951.1	EFY85575.1	KID60330.1	g2692	KOM18979.1	CEJ86769.1	EGR46562.1	EGY19901.1
EAL85826.1	CAK41319.1	EJP66347.1	XP_006668944.1	KOS20715.1	ESU14748.1	KJZ74808.1	EHA46340.1	EFY89118.1	KID59773.1	g2602	KOM19923.1	CEJ86392.1	EGR52520.1	EGY21139.1
EAL85828.1	CAK41323.1	EJP64381.1	XP_006668506.1	KOS19969.1	ESU14615.1	KJZ79395.1	EHA46230.1	EFY93078.1	KID70059.1	g3974	KOM17651.1	CEJ92149.1	EGR47409.1	EGY19754.1
EAL85829.1	CAK41325.1	EJP64383.1	XP_006668508.1	KOS19945.1	ESU14733.1	KJZ79391.1	EHA46235.1	EFY93076.1	KID70061.1	g3979	KOM22999.1	CEJ92151.1	EGR47408.1	EGY19752.1
EAL85830.1	CAK41326.1	EJP64384.1	XP_006668509.1	KOS20061.1	ESU14732.1	KJZ79390.1	EHA46236.1	EFY93075.1	KID70062.1	g3980	KOM23000.1	CEJ92152.1	EGR47509.1	EGY19751.1
EAL85831.1	CAK41327.1	EJP64385.1	XP_006668510.1	KOS20062.1	ESU14731.1	KJZ79389.1	EHA46237.1	EFY93074.1	KID70063.1	g3981	KOM23001.1	CEJ92153.1	EGR47407.1	EGY19750.1
EAL85833.1	CAK41330.1	EJP68352.1	XP_006668654.1	KOS18097.1	ESU14667.1	KJZ75779.1	EHA46214.1	EFY93138.1	KID69999.1	g8134	KOM22784.1	CEJ91251.1	EGR49808.1	EGY19769.1
EAL85835.1	CAK41333.1	EJP64391.1	XP_006668517.1	KOS19832.1	ESU14726.1	KJZ79383.1	EHA46249.1	EFY93069.1	KID70068.1	g3986	KOM23005.1	CEJ92158.1	EGR47506.1	EGY19745.1
EAL85837.1	CAK41340.1	EJP68665.1	XP_006668387.1	KOS17671.1	ESU14655.1	KJZ75794.1	EHA46244.1	EFY93124.1	KID70015.1	g8151	KOM22338.1	CEJ91235.1	EGR51624.1	EGY13622.1
EAL85838.1	CAK41339.1	EJP68359.1	XP_006668824.1	KOS18163.1	ESU14682.1	KJZ75762.1	EHA46252.1	EFY93154.1	KID69983.1	g8119	KOM21019.1	CEJ91267.1	EGR49802.1	EGY19743.1
EAL85842.1	CAK46383.1	EJP68369.1	XP_006668813.1	KOS18165.1	ESU14684.1	KJZ75760.1	EHA46255.1	EFY93156.1	KID69981.1	g8116	KOM21021.1	CEJ91269.1	EGR49800.1	EGY19787.1
EAL85844.1	CAK46399.1	EJP64393.1	XP_006668519.1	KOS19833.1	ESU14725.1	KJZ79380.1	EHA46251.1	EFY93068.1	KID70069.1	g3987	KOM23006.1	CEJ92159.1	EGR47497.1	EGY19744.1
EAL90560.1	CAK45465.1	EJP65590.1	XP_006669781.1	KOS20529.1	ESU11132.1	KJZ80366.1	EHA50517.1	EFY86719.1	KID63302.1	g8253	KOM23284.1	CEJ89706.1	EGR52847.1	EGY18725.1
EAL85866.1	CAK40480.1	EJP65596.1	XP_006669777.1	KOS20508.1	ESU12314.1	KJZ80373.1	EHA50510.1	EFY91087.1	KID63405.1	g8257	KOM21520.1	CEJ80466.1	EGR52307.1	EGY18734.1
EAL85869.1	CAK40477.1	EJP62895.1	XP_006672624.1	KOS18600.1	ESU08796.1	KJZ78853.1	EHA50489.1	EFY85901.1	KID61981.1	g3809	KOM19305.1	CEJ92165.1	EGR46102.1	EGY20381.1
EAL85871.1	CAK40476.1	EJP65588.1	XP_006669784.1	KOS20576.1	ESU11135.1	KJZ80363.1	EHA50514.1	EFY86722.1	KID63299.1	g8249	KOM23282.1	CEJ89709.1	EGR52318.1	EGY18722.1
EAL85873.2	CAK40472.1	EJP66919.1	XP_006667675.1	KOS22313.1	ESU17892.1	KJZ80154.1	EHA57096.1	EFY90296.1	KID71811.1	g5710	KOM21851.1	CEJ93926.1	EGR45826.1	EGY15999.1
EAL85874.2	CAK40471.1	EJP68277.1	XP_006669960.1	KOS22959.1	ESU05471.1	KJZ75052.1	EHA50408.1	EFY86704.1	KID63318.1	g1915	KOM23204.1	CEJ85583.1	EGR52248.1	EGY15866.1
EAL85875.1	CAK40470.1	EJP63592.1	XP_006674086.1	KOS22096.1	ESU06737.1	KJZ77775.1	EHA55600.1	EFY93530.1	KID67203.1	g8402	KOM23146.1	CEJ81627.1	EGR47958.1	EGY22506.1
EAL85880.1	CAK40464.1	EJP63596.1	XP_006674090.1	KOS22098.1	ESU06732.1	KJZ77778.1	EHA55594.1	EFY84529.1	KID67206.1	g8405	KOM23143.1	CEJ81632.1	EGR48113.1	EGY22501.1
EAL85883.1	CAK40460.1	EJP63591.1	XP_006674085.1	KOS22102.1	ESU06738.1	KJZ77772.1	EHA55604.1	EFY93531.1	KID67202.1	g8401	KOM23764.1	CEJ81626.1	EGR47955.1	EGY22509.1
EAL85884.1	CAK40458.1	EJP65662.1	XP_006670402.1	KOS21993.1	ESU05851.1	KJZ71130.1	EHA50434.1	EFY88321.1	KID67243.1	g568	KOM20530.1	CEJ82254.1	EGR47920.1	EGY22616.1
EAL85885.1	CAK40457.1	EJP65663.1	XP_006670403.1	KOS21996.1	ESU05852.1	KJZ71129.1	EHA50435.1	EFY88322.1	KID67245.1	g567	KOM20529.1	CEJ82255.1	EGR48072.1	EGY22615.1
EAL85886.1	CAK40456.1	EJP63159.1	XP_006671469.1	KOS16875.1	ESU05739.1	KJZ78325.1	EHA53663.1	EFY90896.1	KID66673.1	g5797	KOM22640.1	CEJ90480.1	EGR52167.1	EGY21714.1
EAL85888.1	CAK40452.1	EJP64522.1	XP_006673042.1	KOS17344.1	ESU07397.1	KJZ77699.1	EHA56861.1	EFY92006.1	KID60884.1	g941	KOM20388.1	CEJ94440.1	EGR46340.1	EGY23207.1
EAL85890.1	CAK40450.1	EJP60871.1	XP_006674262.1	KOS21942.1	ESU07491.1	KJZ77255.1	EHA57705.1	EFY88347.1	KID63193.1	g857	KOM19979.1	CEJ92900.1	EGR44719.1	EGY16054.1
EAL85893.1	CAK40446.1	EJP62630.1	XP_006671003.1	KOS18415.1	ESU11345.1	KJZ76065.1	EHA53848.1	EFY87506.1	KID69776.1	g2782	KOM21268.1	CEJ81352.1	EGR44366.1	EGY15459.1
EAL85894.1	CAK40445.1	EJP69219.1	XP_006672745.1	KOS19053.1	ESU11475.1	KJZ77045.1	EHA51028.1	EFY91366.1	KID69606.1	g4457	KOM23273.1	CEJ93203.1	EGR46038.1	EGY14648.1
EAL85900.1	CAL00341.1	EJP68970.1	XP_006672296.1	KOS17129.1	ESU12016.1	KJZ74489.1	EHA47390.1	EFY86079.1	KID61307.1	g5396	KOM19138.1	CEJ89809.1	EGR49323.1	EGY19072.1
EAL85903.1	CAL00344.1	EJP65029.1	XP_006667739.1	KOS17220.1	ESU15497.1	KJZ73942.1	EHA52481.1	EFY86653.1	KID64429.1	g8072	KOM21387.1	CEJ92852.1	EGR49581.1	EGY23551.1
EAL85905.1	CAL00346.1	EJP64544.1	XP_006674718.1	KOS17067.1	ESU11989.1	KJZ74503.1	EHA57493.1	EFY89858.1	KID64349.1	g5373	KOM24449.1	CEJ89778.1	EGR49399.1	EGY19030.1
EAL85906.1	CAL00348.1	EJP67347.1	XP_006670125.1	KOS17030.1	ESU15555.1	KJZ73924.1	EHA57272.1	EFY88862.1	KID64647.1	g4626	KOM17537.1	CEJ80429.1	EGR49461.1	EGY23531.1
EAL85914.1	CAK40420.1	EJP64582.1	XP_006673185.1	KOS17022.1	ESU11964.1	KJZ74525.1	EHA51990.1	EFY87928.1	KID61287.1	g3096	KOM21825.1	CEJ89824.1	EGR49385.1	EGY23584.1
EAL85915.1	CAK40421.1	EJP68708.1	XP_006672925.1	KOS19413.1	ESU12159.1	KJZ70743.1	EHA51998.1	EFY85015.1	KID65844.1	g1138	KOM17587.1	CEJ80821.1	EGR49480.1	EGY23594.1
EAL85916.1	CAK40422.1	EJP68710.1	XP_006672923.1	KOS18796.1	ESU12160.1	KJZ70744.1	EHA51997.1	EFY85014.1	KID65843.1	g1137	KOM17588.1	CEJ80820.1	EGR49255.1	EGY23595.1
EAL85919.1	CAK40424.1	EJP65318.1	XP_006670483.1	KOS17016.1	ESU15467.1	KJZ71266.1	EHA52015.1	EFY87141.1	KID64600.1	g4638	KOM17870.1	CEJ80421.1	EGR49420.1	EGY18966.1
EAL85921.2	CAK40426.1	EJP68982.1	XP_006672322.1	KOS17082.1	ESU12006.1	KJZ74012.1	EHA47398.1	EFY86061.1	KID61334.1	g5405	KOM21926.1	CEJ89763.1	EGR49542.1	EGY23700.1
EAL85934.1	CAK40437.1	EJP68609.1	XP_006668282.1	KOS18850.1	ESU12191.1	KJZ74468.1	EHA58474.1	EFY88816.1	KID65811.1	g1116	KOM23531.1	CEJ80792.1	EGR49268.1	EGY23668.1
EAL85935.1	CAK40438.1	EJP64581.1	XP_006673186.1	KOS17023.1	ESU11963.1	KJZ74528.1	EHA51991.1	EFY87929.1	KID61288.1	g3097	KOM21824.1	CEJ89825.1	EGR49387.1	EGY23582.1
EAL85936.1	CAK40439.1	EJP65027.1	XP_006667737.1	KOS17218.1	ESU15495.1	KJZ73943.1	EHA52479.1	EFY86651.1	KID64431.1	g8070	KOM21385.1	CEJ92850.1	EGR49582.1	EGY23553.1
EAL85937.1	CAK40441.1	EJP63308.1	XP_006671695.1	KOS21865.1	ESU14358.1	KJZ75638.1	EHA51204.1	EFY85987.1	KID69388.1	g983	KOM24030.1	CEJ91419.1	EGR50012.1	EGY14187.1
EAL85938.1	CAL00337.1	EJP62577.1	XP_006674446.1	KOS16987.1	ESU15525.1	KJZ73969.1	EHA52551.1	EFY86629.1	KID64451.1	g8056	KOM22658.1	CEJ93017.1	EGR49369.1	EGY18981.1
EAL85939.1	CAK40413.1	EJP67345.1	XP_006670123.1	KOS17043.1	ESU15553.1	KJZ73922.1	EHA58119.1	EFY88860.1	KID64646.1	g4624	KOM17536.1	CEJ80427.1	EGR49669.1	EGY23534.1
EAL85942.1	CAK40411.1	EJP63191.1	XP_006673148.1	KOS17088.1	ESU11888.1	KJZ74514.1	EHA52558.1	EFY89851.1	KID64356.1	g5359	KOM21835.1	CEJ89812.1	EGR49609.1	EGY18994.1
EAL85945.1	CAK40410.1	EJP64540.1	XP_006674710.1	KOS17090.1	ESU11890.1	KJZ74516.1	EHA52556.1	EFY89853.1	KID64354.1	g5358	KOM21834.1	CEJ89814.1	EGR49395.1	EGY18993.1
EAL85946.1	CAK40409.1	EJP67344.1	XP_006670122.1	KOS17045.1	ESU15552.1	KJZ73921.1	EHA58120.1	EFY88859.1	KID64645.1	g4625	KOM20584.1	CEJ80426.1	EGR49670.1	EGY23533.1
EAL85948.1	CAK40407.1	EJP64598.1	XP_006673178.1	KOS17021.1	ESU11966.1	KJZ74524.1	EHA51989.1	EFY87927.1	KID61286.1	g3095	KOM21826.1	CEJ89823.1	EGR49600.1	EGY23586.1
EAL85949.1	CAK40406.1	EJP64597.1	XP_006673177.1	KOS17020.1	ESU11965.1	KJZ74523.1	EHA51988.1	EFY87926.1	KID61285.1	g3094	KOM21827.1	CEJ89822.1	EGR49384.1	EGY23587.1
EAL85954.1	CAK40397.1	EJP68601.1	XP_006668289.1	KOS18411.1	ESU12197.1	KJZ74464.1	EHA52011.1	EFY91814.1	KID64275.1	g1114	KOM19237.1	CEJ80787.1	EGR49270.1	EGY19044.1
EAL85955.1	CAK40396.1	EJP69971.1	XP_006670826.1	KOS19764.1	ESU13325.1	KJZ80529.1	EHA55340.1	EFY93245.1	KID63801.1	g7377	KOM16933.1	CEJ81234.1	EGR44959.1	EGY18074.1
EAL85956.1	CAK40395.1	EJP68990.1	XP_006672329.1	KOS17078.1	ESU12010.1	KJZ74008.1	EHA58439.1	EFY86057.1	KID61338.1	g5409	KOM21922.1	CEJ89759.1	EGR49540.1	EGY19055.1
EAL85957.1	CAK40394.1	EJP68986.1	XP_006672327.1	KOS17077.1	ESU12009.1	KJZ74009.1	EHA58438.1	EFY86058.1	KID61337.1	g5408	KOM21923.1	CEJ89760.1	EGR49318.1	EGY19056.1
EAL85958.1	CAK40393.1	EJP69969.1	XP_006670828.1	KOS19766.1	ESU13327.1	KJZ80531.1	EHA55336.1	EFY93247.1	KID63799.1	g7375	KOM17299.1	CEJ81233.1	EGR44895.1	EGY18076.1
EAL85959.1	CAK40392.1	EJP69977.1	XP_006670831.1	KOS19765.1	ESU13632.1	KJZ80518.1	EHA51576.1	EFY93240.1	KID63809.1	g7384	KOM20084.1	CEJ81258.1	EGR44899.1	EGY17623.1
EAL85962.1	CAK40387.1	EJP64603.1	XP_006673169.1	KOS17223.1	ESU11880.1	KJZ74507.1	EHA52552.1	EFY89844.1	KID64365.1	g5366	KOM23919.1	CEJ89775.1	EGR49606.1	EGY18973.1
EAL85969.1	CAL00845.1	EJP62949.1	XP_006672564.1	KOS18984.1	ESU11557.1	KJZ72818.1	EHA53869.1	EFY91337.1	KID69578.1	g2487	KOM21220.1	CEJ92024.1	EGR46620.1	EGY14631.1
EAL85970.1	CAL00844.1	EJP67905.1	XP_006669658.1	KOS20618.1	ESU13658.1	KJZ76907.1	EHA47279.1	EFY90072.1	KID71502.1	g4497	KOM16972.1	CEJ82477.1	EGR52859.1	EGY21593.1
EAL85974.1	CAL00840.1	EJP63236.1	XP_006673094.1	KOS17189.1	ESU11922.1	KJZ80423.1	EHA47459.1	EFY87914.1	KID61271.1	g3088	KOM22525.1	CEJ80454.1	EGR49566.1	EGY17592.1
EAL85981.1	CAL00822.1	EJP66256.1	XP_006674338.1	KOS18901.1	ESU13639.1	KJZ80505.1	EHA51564.1	EFY93233.1	KID63816.1	g1235	KOM19125.1	CEJ81268.1	EGR44966.1	EGY17793.1
EAL85983.1	CAL00819.1	EJP68672.1	XP_006668400.1	KOS19689.1	ESU12945.1	KJZ80435.1	EHA55752.1	EFY88005.1	KID65791.1	g1200	KOM22510.1	CEJ80908.1	EGR52568.1	EGY17703.1
EAL85984.1	CAL00818.1	EJP64325.1	XP_006668452.1	KOS18755.1	ESU12136.1	KJZ71747.1	EHA52407.1	EFY91791.1	KID64253.1	g1156	KOM19190.1	CEJ80844.1	EGR49411.1	EGY17663.1
EAL85987.1	CAL00815.1	EJP68521.1	XP_006668409.1	KOS19103.1	ESU12934.1	KJZ75014.1	EHA55335.1	EFY87994.1	KID65780.1	g1191	KOM19897.1	CEJ80897.1	EGR53111.1	EGY17646.1
EAL85989.1	CAL00814.1	EJP68518.1	XP_006668406.1	KOS19686.1	ESU12937.1	KJZ75011.1	EHA55712.1	EFY87997.1	KID65783.1	g1194	KOM17637.1	CEJ80900.1	EGR53109.1	EGY17704.1
EAL85992.1	CAK40381.1	EJP68674.1	XP_006668398.1	KOS19687.1	ESU12943.1	KJZ80433.1	EHA55750.1	EFY88003.1	KID65789.1	g1198	KOM22512.1	CEJ80906.1	EGR52569.1	EGY17701.1
EAL85996.1	CAK40378.1	EJP66254.1	XP_006674340.1	KOS18893.1	ESU13637.1	KJZ80507.1	EHA51562.1	EFY93235.1	KID63814.1	g1233	KOM19127.1	CEJ81266.1	EGR44965.1	EGY17791.1
EAL85997.1	CAK40377.1	EJP66255.1	XP_006674339.1	KOS18902.1	ESU13638.1	KJZ80506.1	EHA51563.1	EFY93234.1	KID63815.1	g1234	KOM19126.1	CEJ81267.1	EGR44903.1	EGY17792.1
EAL86000.1	CAK40374.1	EJP68716.1	XP_006672913.1	KOS18790.1	ESU12164.1	KJZ70748.1	EHA51569.1	EFY85010.1	KID65839.1	g1134	KOM18105.1	CEJ80815.1	EGR49259.1	EGY18199.1
EAL86013.1	CAK40345.1	EJP64463.1	XP_006672970.1	KOS18690.1	ESU13415.1	KJZ74212.1	EHA55969.1	EFY92966.1	KID60008.1	g3552	KOM19480.1	CEJ80966.1	EGR52542.1	EGY17685.1
EAL86015.1	CAK40343.1	EJP64309.1	XP_006668437.1	KOS18923.1	ESU13187.1	KJZ71766.1	EHA55230.1	EFY87963.1	KID65748.1	g1164	KOM18647.1	CEJ80860.1	EGR49327.1	EGY17668.1
EAL86016.1	CAK40341.1	EJP64310.1	XP_006668438.1	KOS18924.1	ESU13186.1	KJZ71759.1	EHA52405.1	EFY91809.1	KID64271.1	g1163	KOM18648.1	CEJ80859.1	EGR49549.1	EGY17667.1
EAL86026.2	CAK37849.1	EJP67115.1	XP_006674605.1	KOS17185.1	ESU15520.1	KJZ71282.1	EHA51645.1	EFY87116.1	KID64578.1	g4651	KOM18347.1	CEJ83976.1	EGR49431.1	EGY18935.1
EAL86028.1	CAK37859.1	EJP66384.1	XP_006668963.1	KOS18634.1	ESU13599.1	KJZ74173.1	EHA55698.1	EFY88061.1	KID65701.1	g6577	KOM18272.1	CEJ80936.1	EGR52556.1	EGY17711.1
EAL86029.1	CAK37861.1	EJP66383.1	XP_006668964.1	KOS19362.1	ESU13598.1	KJZ74174.1	EHA55700.1	EFY88060.1	KID65700.1	g3583	KOM19636.1	CEJ80937.1	EGR53095.1	EGY17712.1
EAL86030.1	CAK37862.1	EJP69973.1	XP_006670824.1	KOS18899.1	ESU13626.1	KJZ80522.1	EHA55349.1	EFY93244.1	KID63805.1	g7380	KOM20089.1	CEJ81254.1	EGR44961.1	EGY18086.1
EAL86031.1	CAK37863.1	EJP69972.1	XP_006670823.1	KOS18900.1	ESU13627.1	KJZ80521.1	EHA55350.1	EFY93243.1	KID63806.1	g7381	KOM20088.1	CEJ81255.1	EGR44898.1	EGY18085.1
EAL86032.1	CAK37864.1	EJP62768.1	XP_006673822.1	KOS20116.1	ESU16024.1	KJZ77160.1	EHA48830.1	EFY92153.1	KID68887.1	g4748	KOM20351.1	CEJ91786.1	EGR47081.1	EGY18073.1
EAL86045.1	CAK44366.1	EJP68684.1	XP_006668337.1	KOS19654.1	ESU12140.1	KJZ70727.1	EHA51529.1	EFY91787.1	KID64249.1	g1153	KOM17913.1	CEJ80839.1	EGR49624.1	EGY17645.1
EAL86046.1	CAK44367.1	EJP63845.1	XP_006669093.1	KOS19703.1	ESU13651.1	KJZ75569.1	EHA55347.1	EFY93211.1	KID63837.1	g4023	KOM21905.1	CEJ94500.1	EGR44974.1	EGY18084.1
EAL86047.1	CAK44368.1	EJP68679.1	XP_006668340.1	KOS19655.1	ESU12137.1	KJZ70724.1	EHA52411.1	EFY91790.1	KID64252.1	g1155	KOM19189.1	CEJ80842.1	EGR49632.1	EGY17664.1
EAL86049.1	CAK44370.1	EJP63233.1	XP_006673097.1	KOS17186.1	ESU11925.1	KJZ80427.1	EHA47463.1	EFY87911.1	KID61268.1	g3085	KOM22529.1	CEJ80457.1	EGR49564.1	EGY17596.1
EAL86052.1	CAK44374.1	EJP68525.1	XP_006668413.1	KOS19099.1	ESU12920.1	KJZ75018.1	EHA58465.1	EFY87989.1	KID65775.1	g1187	KOM19901.1	CEJ80893.1	EGR47854.1	EGY18191.1
EAL86056.1	CAK44379.1	EJP66351.1	XP_006668947.1	KOS19016.1	ESU12969.1	KJZ74168.1	EHA55710.1	EFY88064.1	KID65704.1	g8457	KOM17009.1	CEJ80933.1	EGR53097.1	EGY17707.1
EAL86059.1	CAK44383.1	EJP68529.1	XP_006668417.1	KOS18963.1	ESU12927.1	KJZ75022.1	EHA58470.1	EFY87987.1	KID65773.1	g1183	KOM22099.1	CEJ80887.1	EGR47729.1	EGY18196.1
EAL86060.1	CAK44384.1	EJP68531.1	XP_006668419.1	KOS18962.1	ESU12924.1	KJZ75021.1	EHA58469.1	EFY87984.1	KID65770.1	g1184	KOM22096.1	CEJ80884.1	EGR47857.1	EGY18195.1
EAL86062.1	CAK44386.1	EJP64613.1	XP_006673161.1	KOS17111.1	ESU11882.1	KJZ74509.1	EHA52562.1	EFY89846.1	KID64362.1	g5364	KOM23921.1	CEJ89772.1	EGR49608.1	EGY18975.1
EAL86064.1	CAK44388.1	EJP69909.1	XP_006666607.1	KOS19190.1	ESU13384.1	KJZ68099.1	EHA52417.1	EFY88845.1	KID60534.1	g7326	KOM20985.1	CEJ81023.1	EGR52645.1	EGY17601.1
EAL86073.1	CAK44396.1	EJP65874.1	XP_006672852.1	KOS21648.1	ESU15969.1	KJZ78158.1	EHA55643.1	EFY85170.1	KID70517.1	g7064	KOM19729.1	CEJ85283.1	EGR47153.1	EGY17479.1
EAL86075.1	CAK44575.1	EJP70253.1	XP_006666705.1	KOS17990.1	ESU13513.1	KJZ74061.1	EHA50776.1	EFY93380.1	KID68370.1	g3033	KOM18465.1	CEJ89429.1	EGR50908.1	EGY22313.1
EAL86081.1	CAK44416.1	EJP70247.1	XP_006666699.1	KOS17526.1	ESU13518.1	KJZ74056.1	EHA50772.1	EFY93387.1	KID68364.1	g3029	KOM21108.1	CEJ89424.1	EGR50912.1	EGY22308.1
EAL86082.1	CAK44420.1	EJP66380.1	XP_006668967.1	KOS19367.1	ESU13594.1	KJZ74177.1	EHA47525.1	EFY88057.1	KID65697.1	g3580	KOM19633.1	CEJ80940.1	EGR52554.1	EGY18103.1
EAL86083.1	CAK44422.1	EJP68543.1	XP_006668429.1	KOS19672.1	ESU13194.1	KJZ71773.1	EHA55236.1	EFY87972.1	KID65757.1	g1172	KOM19395.1	CEJ80872.1	EGR49332.1	EGY17675.1
EAL86086.1	CAK44424.1	EJP70242.1	XP_006666695.1	KOS17521.1	ESU13522.1	KJZ74051.1	EHA50779.1	EFY93391.1	KID68360.1	g4079	KOM21103.1	CEJ89420.1	EGR50915.1	EGY22316.1
EAL86088.1	CAK48743.1	EJP68676.1	XP_006668403.1	KOS19693.1	ESU12940.1	KJZ75006.1	EHA55755.1	EFY88001.1	KID65787.1	g1195	KOM22514.1	CEJ80904.1	EGR53108.1	EGY17699.1
EAL86089.1	CAK48744.1	EJP70251.1	XP_006666703.1	KOS17520.1	ESU13516.1	KJZ74058.1	EHA50773.1	EFY93377.1	KID68373.1	g3030	KOM18468.1	CEJ89426.1	EGR50910.1	EGY22310.1
EAL86090.1	CAK48746.1	EJP63237.1	XP_006673093.1	KOS17190.1	ESU11921.1	KJZ80422.1	EHA47457.1	EFY87915.1	KID61272.1	g3089	KOM22524.1	CEJ80452.1	EGR49346.1	EGY17591.1
EAL86092.1	CAK44446.1	EJP66385.1	XP_006668962.1	KOS18635.1	ESU13601.1	KJZ74172.1	EHA55708.1	EFY88062.1	KID65702.1	g6578	KOM18273.1	CEJ80935.1	EGR52557.1	EGY17708.1
EAL86098.1	CAK44453.1	EJP62934.1	XP_006672651.1	KOS19520.1	ESU11552.1	KJZ72816.1	EHA54100.1	EFY88924.1	KID69672.1	g2492	KOM21225.1	CEJ90180.1	EGR46504.1	EGY14723.1
EAL86101.1	CAK42804.1	EJP66814.1	XP_006667873.1	KOS19226.1	ESU13066.1	KJZ79001.1	EHA54857.1	EFY90745.1	KID68539.1	g6827	KOM21212.1	CEJ86853.1	EGR52257.1	EGY14602.1
EAL86106.1	CAK42801.1	EJP66596.1	XP_006671914.1	KOS18449.1	ESU08791.1	KJZ78848.1	EHA48278.1	EFY85896.1	KID61986.1	g3803	KOM21630.1	CEJ87864.1	EGR46026.1	EGY17208.1
EAL86108.1	CAK42799.1	EJP67675.1	XP_006667379.1	KOS17701.1	ESU07007.1	KJZ73086.1	EHA52291.1	EFY91099.1	KID61060.1	g711	KOM24194.1	CEJ81779.1	EGR44562.1	EGY15933.1
EAL86110.1	CAK42797.1	EJP68476.1	XP_006667360.1	KOS23256.1	ESU06968.1	KJZ74424.1	EHA52299.1	EFY85447.1	KID67033.1	g671	KOM21166.1	CEJ81826.1	EGR44578.1	EGY16464.1
EAL86113.1	CAK42794.1	EJP68263.1	XP_006669973.1	KOS23260.1	ESU05485.1	KJZ75064.1	EHA49770.1	EFY87448.1	KID63339.1	g506	KOM20636.1	CEJ85620.1	EGR52347.1	EGY15609.1
EAL86114.1	CAK42793.1	EJP66657.1	XP_006670350.1	KOS22073.1	ESU06203.1	KJZ80479.1	EHA50413.1	EFY93599.1	KID67134.1	g668	KOM19511.1	CEJ95172.1	EGR47925.1	EGY15860.1
EAL86115.1	CAK42792.1	EJP66658.1	XP_006670351.1	KOS22074.1	ESU06202.1	KJZ80480.1	EHA50412.1	EFY93600.1	KID67133.1	g669	KOM19512.1	CEJ95173.1	EGR47924.1	EGY15861.1
EAL86117.1	CAK42775.1	EJP62486.1	XP_006665471.1	KOS22124.1	ESU12070.1	KJZ80256.1	EHA57599.1	EFY90393.1	KID71912.1	g6067	KOM21169.1	CEJ79955.1	EGR48607.1	EGY16475.1
EAL86118.1	CAK42774.1	EJP61713.1	XP_006674246.1	KOS21845.1	ESU06937.1	KJZ73127.1	EHA49199.1	EFY91748.1	KID67070.1	g724	KOM17930.1	CEJ89877.1	EGR47989.1	EGY16472.1
EAL86120.1	CAK42772.1	EJP68472.1	XP_006667353.1	KOS23255.1	ESU06959.1	KJZ74406.1	EHA47601.1	EFY85441.1	KID67027.1	g5066	KOM21535.1	CEJ81835.1	EGR44613.1	EGY16580.1
EAL86124.1	CAK47811.1	EJP67674.1	XP_006667380.1	KOS17656.1	ESU07006.1	KJZ73089.1	EHA52290.1	EFY91101.1	KID61061.1	g717	KOM24218.1	CEJ81778.1	EGR44563.1	EGY15934.1
EAL86126.1	CAK42769.1	EJP68478.1	XP_006667361.1	KOS18122.1	ESU07005.1	KJZ73092.1	EHA52292.1	EFY91102.1	KID61062.1	g719	KOM24223.1	CEJ94028.1	EGR47980.1	EGY15935.1
EAL86127.1	CAK42768.1	EJP65597.1	XP_006669775.1	KOS20525.1	ESU12316.1	KJZ80375.1	EHA50509.1	EFY84372.1	KID63403.1	g8259	KOM21522.1	CEJ80471.1	EGR52308.1	EGY18736.1
EAL86128.1	CAK42767.1	EJP63947.1	XP_006669152.1	KOS19342.1	ESU12315.1	KJZ80374.1	EHA54408.1	EFY84371.1	KID63404.1	g8258	KOM21521.1	CEJ94553.1	EGR52534.1	EGY18735.1
EAL86130.1	CAK42765.1	EJP68262.1	XP_006669974.1	KOS23259.1	ESU05487.1	KJZ75065.1	EHA57171.1	EFY87447.1	KID63340.1	g507	KOM20635.1	CEJ85622.1	EGR52879.1	EGY15863.1
EAL89605.1	CAK43835.1	EJP70084.1	XP_006667528.1	KOS18704.1	ESU05607.1	KJZ78425.1	EHA49115.1	EFY90816.1	KID66568.1	g2001	KOM20799.1	CEJ94019.1	EGR50962.1	EGY21786.1
EAL86405.2	CAK46103.1	EJP66527.1	XP_006671992.1	KOS19150.1	ESU08767.1	KJZ78830.1	EHA47426.1	EFY92248.1	KID62007.1	g3781	KOM21722.1	CEJ92369.1	EGR46017.1	EGY17567.1
EAL86426.1	CAK37489.1	EJP70749.1	XP_006671114.1	KOS16617.1	ESU06300.1	KJZ73525.1	EHA54756.1	EFY84167.1	KID66809.1	g8320	KOM21259.1	CEJ86046.1	EGR51240.1	EGY23026.1
EAL86428.2	CAK41711.1	EJP65287.1	XP_006669841.1	KOS17296.1	ESU14697.1	KJZ78484.1	EHA50728.1	EFY90516.1	KID67591.1	g4197	KOM22454.1	CEJ91116.1	EGR47343.1	EGY17893.1
EAL86487.2	CAK44166.1	EJP70921.1	XP_006671256.1	KOS23327.1	ESU13778.1	KJZ75395.1	EHA52577.1	EFY91493.1	KID63923.1	g2378	KOM24263.1	CEJ88548.1	EGR48469.1	EGY17516.1
EAL86517.1	CAK43523.1	EJP63844.1	XP_006669092.1	KOS19704.1	ESU13652.1	KJZ75570.1	EHA57072.1	EFY93212.1	KID63836.1	g4022	KOM21904.1	CEJ94499.1	EGR44911.1	EGY18030.1
EAL86523.1	CAK43483.1	EJP70085.1	XP_006667535.1	KOS18685.1	ESU13010.1	KJZ73590.1	EHA57440.1	EFY92761.1	KID68585.1	g103	KOM18577.1	CEJ95004.1	EGR50220.1	EGY22762.1
EAL92275.1	CAK44309.1	EJP69757.1	XP_006669354.1	KOS21544.1	ESU16168.1	KJZ78005.1	EHA54570.1	EFY86171.1	KID65540.1	g4986	KOM19691.1	CEJ80413.1	EGR47904.1	EGY19910.1
EAL89522.1	CAK44581.1	EJP66275.1	XP_006674345.1	KOS17308.1	ESU07207.1	KJZ77744.1	EHA57217.1	EFY85128.1	KID69446.1	g961	KOM21651.1	CEJ82457.1	EGR46352.1	EGY23216.1
EAL86582.1	CAK48712.1	EJP70875.1	XP_006666535.1	KOS17908.1	ESU05499.1	KJZ76794.1	EHA48448.1	EFY89244.1	KID62484.1	g8523	KOM19250.1	CEJ91903.1	EGR49212.1	EGY17138.1
EAL86587.1	CAK41599.1	EJP69539.1	XP_006670538.1	KOS23094.1	ESU09884.1	KJZ70413.1	EHA54215.1	EFY91250.1	KID67513.1	g3150	KOM18032.1	CEJ90936.1	EGR46765.1	EGY17917.1
EAL86682.1	CAK43415.1	EJP66002.1	XP_006666862.1	KOS22413.1	ESU09907.1	KJZ71788.1	EHA48841.1	EFY93794.1	KID61561.1	g1374	KOM20695.1	CEJ89623.1	EGR49842.1	EGY13421.1
EAL86689.1	CAK36867.1	EJP64446.1	XP_006673883.1	KOS19779.1	ESU10536.1	KJZ77682.1	EHA46588.1	EFY88092.1	KID69246.1	g1055	KOM19373.1	CEJ89555.1	EGR49762.1	EGY23493.1
EAL86691.1	CAK36866.1	EJP68011.1	XP_006666089.1	KOS22855.1	ESU11164.1	KJZ77948.1	EHA54664.1	EFY92651.1	KID71164.1	g3642	KOM22279.1	CEJ87898.1	EGR52660.1	EGY13998.1
EAL86692.1	CAK36865.1	EJP69756.1	XP_006669355.1	KOS21547.1	ESU16169.1	KJZ78004.1	EHA54569.1	EFY86172.1	KID65539.1	g4987	KOM19690.1	CEJ80414.1	EGR48059.1	EGY19911.1
EAL86693.1	CAK36864.1	EJP65269.1	XP_006670448.1	KOS21135.1	ESU12498.1	KJZ74865.1	EHA49893.1	EFY87094.1	KID66010.1	g7850	KOM20402.1	CEJ90850.1	EGR46794.1	EGY21166.1
EAL86694.1	CAK36863.1	EJP62152.1	XP_006668577.1	KOS21776.1	ESU14814.1	KJZ75952.1	EHA46494.1	EFY93040.1	KID70097.1	g6579	KOM20742.1	CEJ82843.1	EGR46034.1	EGY19857.1
EAL86695.1	CAK36862.1	EJP66692.1	XP_006670367.1	KOS19469.1	ESU05415.1	KJZ75843.1	EHA46176.1	EFY89549.1	KID65942.1	g2321	KOM23898.1	CEJ90896.1	EGR46263.1	EGY21169.1
EAL86696.1	CAK36861.1	EJP67703.1	XP_006673857.1	KOS18914.1	ESU10533.1	KJZ77690.1	EHA46640.1	EFY88082.1	KID69236.1	g1061	KOM22726.1	CEJ89559.1	EGR49759.1	EGY19626.1
EAL86699.1	CAK36858.1	EJP65734.1	XP_006669906.1	KOS18289.1	ESU16316.1	KJZ79825.1	EHA54594.1	EFY85531.1	KID71034.1	g466	KOM21000.1	CEJ84910.1	EGR51950.1	EGY13900.1
EAL86705.1	CAK36848.1	EJP68012.1	XP_006666090.1	KOS22854.1	ESU11165.1	KJZ77947.1	EHA54665.1	EFY92650.1	KID71165.1	g3641	KOM19069.1	CEJ87895.1	EGR52152.1	EGY13997.1
EAL86870.1	CAK96597.1	EJP62130.1	XP_006674520.1	KOS20452.1	ESU11666.1	KJZ77834.1	EHA52812.1	EFY93518.1	KID59866.1	g4289	KOM18247.1	CEJ89993.1	EGR45399.1	EGY14060.1
EAL86871.1	CAK96598.1	EJP61186.1	XP_006674227.1	KOS18038.1	ESU12266.1	KJZ79207.1	EHA55545.1	EFY92683.1	KID71129.1	g3671	KOM17844.1	CEJ88115.1	EGR49815.1	EGY18829.1
EAL86873.1	CAK96600.1	EJP66457.1	XP_006671963.1	KOS17842.1	ESU16407.1	KJZ77915.1	EHA54597.1	EFY92716.1	KID71094.1	g3610	KOM19884.1	CEJ86988.1	EGR51984.1	EGY13718.1
EAL86874.1	CAK96601.1	EJP66873.1	XP_006667812.1	KOS16748.1	ESU08226.1	KJZ74732.1	EHA54596.1	EFY88524.1	KID64991.1	g1480	KOM22956.1	CEJ82191.1	EGR48629.1	EGY13717.1
EAL86882.1	CAK48093.1	EJP69522.1	XP_006670552.1	KOS18259.1	ESU11024.1	KJZ79891.1	EHA55483.1	EFY93462.1	KID70968.1	g398	KOM18833.1	CEJ84643.1	EGR51916.1	EGY13967.1
EAL86885.1	CAK48102.1	EJP66094.1	XP_006666969.1	KOS19155.1	ESU08697.1	KJZ70374.1	EHA55556.1	EFY92197.1	KID62064.1	g4780	KOM21014.1	CEJ94174.1	EGR47130.1	EGY15780.1
EAL86886.1	CAK48103.1	EJP66093.1	XP_006666968.1	KOS19153.1	ESU08696.1	KJZ70373.1	EHA55555.1	EFY92196.1	KID62065.1	g4779	KOM21015.1	CEJ94175.1	EGR47023.1	EGY15779.1
EAL86894.1	CAK48114.1	EJP66523.1	XP_006671989.1	KOS18476.1	ESU08775.1	KJZ78834.1	EHA48299.1	EFY92252.1	KID62003.1	g3784	KOM17682.1	CEJ92362.1	EGR46094.1	EGY22519.1
EAL86898.1	CAK39307.1	EJP65534.1	XP_006670468.1	KOS22861.1	ESU07900.1	KJZ78668.1	EHA47887.1	EFY92962.1	KID68789.1	g5422	KOM18573.1	CEJ89693.1	EGR45371.1	EGY17095.1
EAL86900.1	CAK39309.1	EJP64712.1	XP_006670887.1	KOS22938.1	ESU08959.1	KJZ79445.1	EHA47987.1	EFY85772.1	KID71740.1	g1803	KOM18258.1	CEJ90426.1	EGR52826.1	EGY17000.1
EAL86902.1	CAK39310.1	EJP64711.1	XP_006670888.1	KOS22937.1	ESU08962.1	KJZ79444.1	EHA47988.1	EFY85773.1	KID71741.1	g1804	KOM18259.1	CEJ90425.1	EGR52763.1	EGY17002.1
EAL86908.1	CAK39319.1	EJP65560.1	XP_006669861.1	KOS22966.1	ESU08907.1	KJZ79500.1	EHA47999.1	EFY89632.1	KID71687.1	g1765	KOM19194.1	CEJ80621.1	EGR52369.1	EGY17058.1
EAL86909.1	CAK39318.1	EJP65559.1	XP_006669860.1	KOS23169.1	ESU08906.1	KJZ79499.1	EHA47998.1	EFY89633.1	KID71686.1	g1764	KOM19196.1	CEJ80620.1	EGR52900.1	EGY17057.1
EAL86911.1	CAK39317.2	EJP62186.1	XP_006670873.1	KOS22657.1	ESU08946.1	KJZ79458.1	EHA48026.1	EFY89598.1	KID71726.1	g1792	KOM19679.1	CEJ90440.1	EGR52353.1	EGY16965.1
EAL86912.1	CAK39316.1	EJP62167.1	XP_006669207.1	KOS23309.1	ESU08932.1	KJZ79504.1	EHA48054.1	EFY89616.1	KID71704.1	g1768	KOM17847.1	CEJ94184.1	EGR52363.1	EGY16917.1
EAL86918.1	CAK47800.1	EJP70804.1	XP_006669525.1	KOS17871.1	ESU16416.1	KJZ79944.1	EHA52180.1	EFY84394.1	KID70917.1	g351	KOM23721.1	CEJ84493.1	EGR51634.1	EGY13676.1
EAL86919.1	CAK39324.1	EJP70805.1	XP_006669524.1	KOS17864.1	ESU16417.1	KJZ79945.1	EHA52179.1	EFY84393.1	KID70916.1	g350	KOM23720.1	CEJ84490.1	EGR51891.1	EGY13677.1
EAL86923.1	CAK39356.1	EJP64177.1	XP_006668207.1	KOS21459.1	ESU11268.1	KJZ78062.1	EHA47339.1	EFY87211.1	KID61882.1	g6385	KOM23998.1	CEJ80341.1	EGR47895.1	EGY20621.1
EAL86924.1	CAK39358.1	EJP64112.1	XP_006668143.1	KOS21488.1	ESU07292.1	KJZ78120.1	EHA54909.1	EFY86084.1	KID61941.1	g5829	KOM17085.1	CEJ80271.1	EGR51849.1	EGY18884.1
EAL86925.1	CAK39357.1	EJP63440.1	XP_006673974.1	KOS20469.1	ESU10879.1	KJZ77074.1	EHA57520.1	EFY93751.1	KID71958.1	g2371	KOM21417.1	CEJ89936.1	EGR44846.1	EGY14042.1
EAL86927.1	CAK39362.1	EJP63439.1	XP_006673973.1	KOS20468.1	ESU10846.1	KJZ77075.1	EHA57521.1	EFY93752.1	KID71959.1	g2368	KOM21416.1	CEJ89935.1	EGR44787.1	EGY14041.1
EAL86928.1	CAK39364.1	EJP64141.1	XP_006668167.1	KOS21479.1	ESU07318.1	KJZ78097.1	EHA52109.1	EFY85325.1	KID61918.1	g8180	KOM17236.1	CEJ80300.1	EGR44257.1	EGY13695.1
EAL86929.1	CAK39365.1	EJP65060.1	XP_006668089.1	KOS23174.1	ESU07892.1	KJZ78683.1	EHA47910.1	EFY86591.1	KID68806.1	g3877	KOM18924.1	CEJ80131.1	EGR50276.1	EGY17104.1
EAL86931.1	CAL00214.1	EJP68772.1	XP_006671797.1	KOS20351.1	ESU16559.1	KJZ78719.1	EHA56985.1	EFY86220.1	KID66377.1	g3825	KOM17444.1	CEJ88537.1	EGR50857.1	EGY13402.1
EAL86932.1	CAL00215.1	EJP68082.1	XP_006672391.1	KOS22853.1	ESU12291.1	KJZ77960.1	EHA52208.1	EFY92662.1	KID71154.1	g3652	KOM18182.1	CEJ88007.1	EGR52148.1	EGY19912.1
EAL86935.2	CAL00220.1	EJP64814.1	XP_006670982.1	KOS16943.1	ESU07967.1	KJZ73385.1	EHA53970.1	EFY87239.1	KID64914.1	g1419	KOM17591.1	CEJ87698.1	EGR48673.1	EGY14840.1
EAL86937.1	CAL00221.1	EJP70330.1	XP_006667446.1	KOS19293.1	ESU13242.1	KJZ73636.1	EHA53879.1	EFY85156.1	KID66500.1	g3006	KOM22853.1	CEJ82601.1	EGR50765.1	EGY22822.1
EAL86940.2	CAL00224.1	EJP70338.1	XP_006667450.1	KOS19300.1	ESU13236.1	KJZ73640.1	EHA49151.1	EFY85833.1	KID66496.1	g3010	KOM20448.1	CEJ82597.1	EGR50767.1	EGY21623.1
EAL86942.1	CAL00230.1	EJP70339.1	XP_006667451.1	KOS19297.1	ESU13235.1	KJZ73641.1	EHA49150.1	EFY85832.1	KID66495.1	g3011	KOM20447.1	CEJ82596.1	EGR50768.1	EGY21622.1
EAL86943.1	CAL00231.1	EJP70341.1	XP_006667453.1	KOS19298.1	ESU13233.1	KJZ73643.1	EHA49148.1	EFY85831.1	KID66493.1	g3013	KOM20445.1	CEJ82594.1	EGR50769.1	EGY21620.1
EAL93773.1	CAK42424.1	EJP70121.1	XP_006667566.1	KOS19399.1	ESU13043.1	KJZ79022.1	EHA53748.1	EFY84699.1	KID68562.1	g134	KOM20239.1	CEJ94972.1	EGR50207.1	EGY22899.1
EAL86949.1	CAL00241.1	EJP69964.1	XP_006670819.1	KOS19625.1	ESU13331.1	KJZ80534.1	EHA55441.1	EFY93253.1	KID63793.1	g7372	KOM19592.1	CEJ81194.1	EGR44893.1	EGY17989.1
EAL86986.1	CAK48895.1	EJP67633.1	XP_006665548.1	KOS21439.1	ESU10956.1	KJZ76280.1	EHA49271.1	EFY91420.1	KID71424.1	g662	KOM18627.1	CEJ91680.1	EGR45526.1	EGY13329.1
EAL87001.1	CAK41524.1	EJP67012.1	XP_006667426.1	KOS19607.1	ESU13269.1	KJZ73665.1	EHA49410.1	EFY87775.1	KID66476.1	g4588	KOM21202.1	CEJ82570.1	EGR44114.1	EGY18397.1
EAL87005.1	CAK42335.1	EJP64039.1	XP_006672466.1	KOS19028.1	ESU11581.1	KJZ73056.1	EHA58331.1	EFY84615.1	KID69542.1	g2513	KOM22847.1	CEJ90161.1	EGR46509.1	EGY21675.1
EAL87012.1	CAK41518.1	EJP70735.1	XP_006671132.1	KOS16796.1	ESU06313.1	KJZ77887.1	EHA54796.1	EFY88705.1	KID66827.1	g1892	KOM21369.1	CEJ86087.1	EGR51247.1	EGY18379.1
EAL87014.1	CAK41515.1	EJP65443.1	XP_006672032.1	KOS21212.1	ESU11794.1	KJZ80093.1	EHA56102.1	EFY87283.1	KID65683.1	g5220	KOM21782.1	CEJ93728.1	EGR51039.1	EGY21442.1
EAL87019.1	CAK41512.1	EJP69859.1	XP_006673318.1	KOS18240.1	ESU17837.1	KJZ72772.1	EHA47063.1	EFY85244.1	KID59692.1	g7514	KOM20393.1	CEJ94764.1	EGR45193.1	EGY23661.1
EAL87021.1	CAK41509.1	EJP69193.1	XP_006672764.1	KOS18834.1	ESU11404.1	KJZ76006.1	EHA57983.1	EFY88976.1	KID69722.1	g2882	KOM22996.1	CEJ93857.1	EGR46611.1	EGY14876.1
EAL87022.1	CAK41508.1	EJP62722.1	XP_006671880.1	KOS20741.1	ESU06671.1	KJZ71208.1	EHA53659.1	EFY89393.1	KID62817.1	g2008	KOM16843.1	CEJ90202.1	EGR45870.1	EGY18426.1
EAL87024.1	CAK41506.1	EJP70296.1	XP_006670788.1	KOS18816.1	ESU13307.1	KJZ80580.1	EHA57344.1	EFY92831.1	KID68655.1	g31	KOM22815.1	CEJ95077.1	EGR50242.1	EGY22791.1
EAL87026.1	CAK41504.1	EJP70298.1	XP_006670786.1	KOS18817.1	ESU13305.1	KJZ80582.1	EHA57342.1	EFY92833.1	KID68657.1	g29	KOM22817.1	CEJ95080.1	EGR50480.1	EGY22794.1
EAL87027.1	CAK41502.1	EJP70300.1	XP_006670783.1	KOS19483.1	ESU13303.1	KJZ80583.1	EHA57340.1	EFY92834.1	KID68658.1	g6538	KOM22818.1	CEJ95081.1	EGR50243.1	EGY22797.1
EAL87028.1	CAK41501.1	EJP70301.1	XP_006670782.1	KOS19482.1	ESU13302.1	KJZ80584.1	EHA57339.1	EFY92835.1	KID68659.1	g6539	KOM22819.1	CEJ95082.1	EGR50481.1	EGY22798.1
EAL87029.1	CAK41500.1	EJP70302.1	XP_006670781.1	KOS19481.1	ESU13301.1	KJZ80585.1	EHA57338.1	EFY92836.1	KID68660.1	g6540	KOM22820.1	CEJ95083.1	EGR50244.1	EGY22799.1
EAL87034.1	CAK41495.1	EJP66222.1	XP_006667220.1	KOS20223.1	ESU16807.1	KJZ71076.1	EHA55379.1	EFY90074.1	KID71504.1	g3349	KOM19985.1	CEJ94672.1	EGR53137.1	EGY18350.1
EAL87038.1	CAK41491.1	EJP68146.1	XP_006666037.1	KOS21097.1	ESU11740.1	KJZ80112.1	EHA46872.1	EFY86465.1	KID70163.1	g5171	KOM23784.1	CEJ93792.1	EGR51131.1	EGY21350.1
EAL87039.1	CAK41489.1	EJP68147.1	XP_006668798.1	KOS20775.1	ESU11741.1	KJZ80113.1	EHA46873.1	EFY86464.1	KID70164.1	g5170	KOM23787.1	CEJ93793.1	EGR51130.1	EGY21351.1
EAL87041.1	CAK41487.1	EJP63872.1	XP_006669121.1	KOS17999.1	ESU13698.1	KJZ75542.1	EHA52401.1	EFY91537.1	KID63881.1	g8464	KOM23090.1	CEJ94525.1	EGR44994.1	EGY17732.1
EAL87044.1	CAK41483.1	EJP64263.1	XP_006668366.1	KOS19024.1	ESU12967.1	KJZ74166.1	EHA56643.1	EFY88066.1	KID65706.1	g8455	KOM19655.1	CEJ80931.1	EGR53098.1	EGY18093.1
EAL87046.1	CAK41481.1	EJP70316.1	XP_006667430.1	KOS19603.1	ESU13252.1	KJZ73660.1	EHA53755.1	EFY85820.1	KID66480.1	g4593	KOM21197.1	CEJ82576.1	EGR44111.1	EGY18370.1
EAL87047.1	CAK41480.1	EJP64473.1	XP_006672991.1	KOS19409.1	ESU13564.1	KJZ74204.1	EHA58483.1	EFY84943.1	KID60574.1	g3557	KOM18309.1	CEJ80976.1	EGR52545.1	EGY17688.1
EAL87048.1	CAK41478.1	EJP63878.1	XP_006669127.1	KOS17890.1	ESU13707.1	KJZ75534.1	EHA55225.1	EFY91532.1	KID63885.1	g5831	KOM23084.1	CEJ94532.1	EGR44938.1	EGY17738.1
EAL87049.1	CAK41477.1	EJP63879.1	XP_006669128.1	KOS18005.1	ESU13708.1	KJZ75533.1	EHA55224.1	EFY91531.1	KID63886.1	g5830	KOM23083.1	CEJ94533.1	EGR44997.1	EGY17739.1
EAL87055.1	CAK41468.1	EJP65365.1	XP_006670525.1	KOS19990.1	ESU15031.1	KJZ78568.1	EHA49086.1	EFY89207.1	KID67740.1	g7594	KOM22618.1	CEJ93974.1	EGR49225.1	EGY16188.1
EAL87057.1	CAK41466.1	EJP65328.1	XP_006670492.1	KOS19879.1	ESU15230.1	KJZ78509.1	EHA49483.1	EFY89178.1	KID62163.1	g7558	KOM20019.1	CEJ79861.1	EGR49116.1	EGY16144.1
EAL87059.1	CAK41463.1	EJP67371.1	XP_006670162.1	KOS19961.1	ESU15265.1	KJZ76918.1	EHA57871.1	EFY92282.1	KID62195.1	g7547	KOM21120.1	CEJ79805.1	EGR49125.1	EGY18541.1
EAL87060.1	CAK41462.1	EJP67357.1	XP_006670110.1	KOS19873.1	ESU15256.1	KJZ76921.1	EHA57872.1	EFY92279.1	KID62192.1	g7544	KOM18214.1	CEJ79845.1	EGR49123.1	EGY18540.1
EAL87066.1	CAK41452.1	EJP65301.1	XP_006669835.1	KOS17384.1	ESU14952.1	KJZ76925.1	EHA48816.1	EFY90502.1	KID67606.1	g4186	KOM17303.1	CEJ91100.1	EGR47242.1	EGY14408.1
EAL87071.1	CAK41445.1	EJP70104.1	XP_006667550.1	KOS19549.1	ESU13323.1	KJZ76732.1	EHA54766.1	EFY92820.1	KID68644.1	g46	KOM21060.1	CEJ95062.1	EGR50237.1	EGY22695.1
EAL87079.1	CAK46438.1	EJP61105.1	XP_006671867.1	KOS21013.1	ESU06656.1	KJZ79070.1	EHA48971.1	EFY89404.1	KID62828.1	g5673	KOM17508.1	CEJ93395.1	EGR50549.1	EGY18387.1
EAL87080.2	CAK46433.1	EJP67041.1	XP_006666627.1	KOS18822.1	ESU12988.1	KJZ73607.1	EHA54765.1	EFY92785.1	KID68610.1	g87	KOM22938.1	CEJ95032.1	EGR50441.1	EGY23021.1
EAL87081.1	CAK46432.1	EJP70344.1	XP_006666775.1	KOS18812.1	ESU13311.1	KJZ76741.1	EHA54820.1	EFY92812.1	KID68636.1	g36	KOM22811.1	CEJ95071.1	EGR50477.1	EGY22703.1
EAL87082.1	CAK46431.1	EJP70343.1	XP_006666776.1	KOS18813.1	ESU13310.1	KJZ76742.1	EHA54819.1	EFY92811.1	KID68635.1	g35	KOM22812.1	CEJ95072.1	EGR50240.1	EGY22704.1
EAL87083.1	CAK46430.1	EJP66824.1	XP_006667860.1	KOS19115.1	ESU13109.1	KJZ78966.1	EHA50827.1	EFY90779.1	KID68506.1	g6859	KOM23472.1	CEJ89279.1	EGR52784.1	EGY14771.1
EAL87086.1	CAK46428.1	EJP69017.1	XP_006672016.1	KOS20587.1	ESU06447.1	KJZ76541.1	EHA58266.1	EFY89780.1	KID60131.1	g5621	KOM23458.1	CEJ90663.1	EGR47598.1	EGY18469.1
EAL87088.1	CAK46426.1	EJP63194.1	XP_006673110.1	KOS17102.1	ESU11937.1	KJZ74999.1	EHA57160.1	EFY87899.1	KID61255.1	g3075	KOM22319.1	CEJ89726.1	EGR49341.1	EGY17584.1
EAL87097.1	CAK46411.1	EJP63850.1	XP_006669098.1	KOS17707.1	ESU13676.1	KJZ75563.1	EHA47456.1	EFY85502.1	KID63857.1	g4017	KOM21913.1	CEJ94502.1	EGR44918.1	EGY17722.1
EAL87100.1	CAK46407.1	EJP61300.1	XP_006671866.1	KOS21014.1	ESU06655.1	KJZ79071.1	EHA48972.1	EFY89405.1	KID62829.1	g7993	KOM24108.1	CEJ93394.1	EGR50550.1	EGY21613.1
EAL87102.1	CAK46405.1	EJP63015.1	XP_006672157.1	KOS21194.1	ESU06533.1	KJZ76562.1	EHA58322.1	EFY93299.1	KID63751.1	g3390	KOM23360.1	CEJ81678.1	EGR47657.1	EGY21684.1
EAL87120.1	CAK38139.1	EJP62701.1	XP_006671095.1	KOS22149.1	ESU12631.1	KJZ76432.1	EHA51345.1	EFY90552.1	KID68055.1	g3434	KOM24413.1	CEJ82137.1	EGR45673.1	EGY16082.1
EAL87129.1	CAK40264.1	EJP70899.1	XP_006671235.1	KOS23322.1	ESU06693.1	KJZ77583.1	EHA45800.1	EFY91935.1	KID64840.1	g2800	KOM16994.1	CEJ88614.1	EGR48430.1	EGY20078.1
EAL87202.1	CAK40490.1	EJP61714.1	XP_006674247.1	KOS20282.1	ESU16885.1	KJZ79511.1	EHA52051.1	EFY90155.1	KID71584.1	g1659	KOM23795.1	CEJ80255.1	EGR47711.1	EGY13525.1
EAL87204.1	CAK40488.1	EJP64024.1	XP_006672484.1	KOS19679.1	ESU11516.1	KJZ72852.1	EHA50862.1	EFY88901.1	KID69649.1	g2457	KOM19755.1	CEJ92071.1	EGR45973.1	EGY14577.1
EAL92836.1	CAK47750.1	EJP64299.1	XP_006671651.1	KOS20876.1	ESU14734.1	KJZ74820.1	EHA45941.1	EFY89105.1	KID59760.1	g2620	KOM18946.1	CEJ86471.1	EGR46649.1	EGY19693.1
EAL87210.1	CAK32626.1	EJP61171.1	XP_006674234.1	KOS20279.1	ESU16886.1	KJZ79611.1	EHA52054.1	EFY90154.1	KID71583.1	g1655	KOM23793.1	CEJ80254.1	EGR47837.1	EGY13527.1
EAL87218.2	CAK49127.1	EJP67590.1	XP_006673664.1	KOS23149.1	ESU17068.1	KJZ73868.1	EHA55761.1	EFY89017.1	KID71265.1	g5650	KOM23546.1	CEJ80733.1	EGR45068.1	EGY13463.1
EAL87219.2	CAK49126.1	EJP61824.1	XP_006668923.1	KOS21568.1	ESU16758.1	KJZ76314.1	EHA55762.1	EFY91445.1	KID71452.1	g7443	KOM22738.1	CEJ92952.1	EGR45611.1	EGY13464.1
EAL87233.1	CAK49161.1	EJP70519.1	XP_006671383.1	KOS16728.1	ESU06367.1	KJZ72662.1	EHA57427.1	EFY88638.1	KID60081.1	g5551	KOM21592.1	CEJ90759.1	EGR51544.1	EGY21568.1
EAL87234.2	CAK49160.1	EJP62807.1	XP_006666137.1	KOS20295.1	ESU16730.1	KJZ79627.1	EHA55758.1	EFY90139.1	KID71570.1	g1640	KOM23742.1	CEJ80239.1	EGR47846.1	EGY13448.1
EAL87242.1	CAK38294.1	EJP61828.1	XP_006668926.1	KOS21453.1	ESU16624.1	KJZ76310.1	EHA47362.1	EFY91442.1	KID71449.1	g7440	KOM22741.1	CEJ92946.1	EGR45536.1	EGY13497.1
EAL87243.1	CAK38293.1	EJP70512.1	XP_006671577.1	KOS18658.1	ESU13004.1	KJZ73594.1	EHA49370.1	EFY92757.1	KID68580.1	g98	KOM17407.1	CEJ95010.1	EGR50219.1	EGY22776.1
EAL87244.1	CAK38292.1	EJP69779.1	XP_006669332.1	KOS21372.1	ESU11229.1	KJZ78023.1	EHA52105.1	EFY87174.1	KID61843.1	g1965	KOM20623.1	CEJ80393.1	EGR48048.1	EGY13831.1
EAL87250.1	CAK38288.1	EJP61815.1	XP_006668912.1	KOS21610.1	ESU16769.1	KJZ76321.1	EHA48656.1	EFY91454.1	KID71462.1	g7451	KOM19328.1	CEJ94746.1	EGR45615.1	EGY18234.1
EAL87253.1	CAK38284.1	EJP67005.1	XP_006673333.1	KOS21673.1	ESU16700.1	KJZ78282.1	EHA54466.1	EFY92856.1	KID68684.1	g7246	KOM19367.1	CEJ93065.1	EGR50619.1	EGY18215.1
EAL87260.1	CAK38273.1	EJP67552.1	XP_006674830.1	KOS23143.1	ESU17007.1	KJZ76832.1	EHA52396.1	EFY85943.1	KID71286.1	g2274	KOM18514.1	CEJ80511.1	EGR44403.1	EGY21065.1
EAL87262.1	CAK38272.1	EJP64915.1	XP_006665740.1	KOS21687.1	ESU16571.1	KJZ78639.1	EHA48385.1	EFY92921.1	KID68749.1	g5446	KOM22977.1	CEJ81895.1	EGR47671.1	EGY13598.1
EAL87263.1	CAK38271.1	EJP64916.1	XP_006665741.1	KOS21688.1	ESU16572.1	KJZ78638.1	EHA48386.1	EFY92922.1	KID68750.1	g5447	KOM22978.1	CEJ81896.1	EGR47798.1	EGY13597.1
EAL87267.1	CAK38264.1	EJP66968.1	XP_006670759.1	KOS20379.1	ESU16541.1	KJZ78247.1	EHA48597.1	EFY87824.1	KID66431.1	g7269	KOM16963.1	CEJ93086.1	EGR50850.1	EGY18287.1
EAL87271.1	CAK46595.1	EJP64981.1	XP_006673635.1	KOS20428.1	ESU16680.1	KJZ78694.1	EHA52389.1	EFY87010.1	KID66347.1	g2233	KOM19491.1	CEJ93115.1	EGR45930.1	EGY17815.1
EAL87280.1	CAK39448.1	EJP60935.1	XP_006665988.1	KOS20720.1	ESU16520.1	KJZ72476.1	EHA55935.1	EFY93002.1	KID61586.1	g2212	KOM24142.1	CEJ92222.1	EGR46818.1	EGY15531.1
EAL87282.1	CAK39453.1	EJP64869.1	XP_006665765.1	KOS23036.1	ESU16947.1	KJZ78753.1	EHA56997.1	EFY92889.1	KID68717.1	g3835	KOM21935.1	CEJ93044.1	EGR50611.1	EGY13427.1
EAL87285.1	CAK39475.1	EJP67553.1	XP_006674831.1	KOS22734.1	ESU17010.1	KJZ76833.1	EHA52629.1	EFY85942.1	KID71287.1	g2275	KOM18513.1	CEJ80513.1	EGR44387.1	EGY21061.1
EAL87286.1	CAK39476.1	EJP64909.1	XP_006665746.1	KOS22043.1	ESU16562.1	KJZ79669.1	EHA48407.1	EFY92914.1	KID68742.1	g3856	KOM20717.1	CEJ81883.1	EGR47790.1	EGY19809.1
EAL87287.1	CAK39477.1	EJP64910.1	XP_006665745.1	KOS22046.1	ESU16563.1	KJZ79670.1	EHA48408.1	EFY92915.1	KID68743.1	g3857	KOM20716.1	CEJ81884.1	EGR47661.1	EGY19808.1
EAL87288.1	CAK39478.1	EJP64927.1	XP_006673611.1	KOS20112.1	ESU16584.1	KJZ79600.1	EHA55018.1	EFY89651.1	KID71670.1	g1741	KOM19647.1	CEJ94252.1	EGR47800.1	EGY13356.1
EAL87295.1	CAK48950.1	EJP61027.1	XP_006666443.1	KOS17632.1	ESU16477.1	KJZ72374.1	EHA50023.1	EFY93619.1	KID62373.1	g2866	KOM24257.1	CEJ93423.1	EGR48864.1	EGY19100.1
EAL87296.1	CAK48951.1	EJP61026.1	XP_006666444.1	KOS17631.1	ESU16476.1	KJZ72375.1	EHA50022.1	EFY93618.1	KID62374.1	g4794	KOM24256.1	CEJ93422.1	EGR48866.1	EGY19101.1
EAL87304.1	CAK48964.1	EJP67789.1	XP_006673700.1	KOS23236.1	ESU17055.1	KJZ73852.1	EHA55249.1	EFY85454.1	KID71322.1	g5663	KOM18620.1	CEJ80721.1	EGR45075.1	EGY13415.1
EAL87307.1	CAK39528.1	EJP61028.1	XP_006666442.1	KOS18314.1	ESU16478.1	KJZ72373.1	EHA50024.1	EFY93620.1	KID62372.1	g7938	KOM24258.1	CEJ93424.1	EGR48865.1	EGY19099.1
EAL87311.1	CAK96827.1	EJP70778.1	XP_006666250.1	KOS17811.1	ESU12113.1	KJZ77611.1	EHA50256.1	EFY84467.1	KID60819.1	g4710	KOM18921.1	CEJ90288.1	EGR48977.1	EGY19613.1
EAL87312.1	CAK39521.1	EJP70779.1	XP_006666249.1	KOS20286.1	ESU11462.1	KJZ77612.1	EHA50255.1	EFY84468.1	KID60818.1	g4709	KOM18920.1	CEJ90287.1	EGR49184.1	EGY19614.1
EAL87314.2	CAK39518.1	EJP61750.1	XP_006665712.1	KOS17653.1	ESU17808.1	KJZ78177.1	EHA50248.1	EFY92001.1	KID60862.1	g5977	KOM22385.1	CEJ94800.1	EGR45216.1	EGY21507.1
EAL87315.1	CAK39515.1	EJP66405.1	XP_006669040.1	KOS18091.1	ESU18013.1	KJZ71975.1	EHA48467.1	EFY92493.1	KID63142.1	g830	KOM20360.1	CEJ94947.1	EGR48956.1	EGY17181.1
EAL87319.1	CAK39507.1	EJP71037.1	XP_006666378.1	KOS22177.1	ESU14168.1	KJZ73456.1	EHA50148.1	EFY86996.1	KID65181.1	g4385	KOM21365.1	CEJ82950.1	EGR48491.1	EGY19206.1
EAL87322.1	CAK46574.1	EJP61759.1	XP_006665720.1	KOS17771.1	ESU17819.1	KJZ78180.1	EHA47062.1	EFY84890.1	KID69471.1	g5980	KOM22382.1	CEJ94785.1	EGR45243.1	EGY20179.1
EAL87326.1	CAK39500.1	EJP62203.1	XP_006666185.1	KOS21252.1	ESU16032.1	KJZ72549.1	EHA46106.1	EFY87841.1	KID59806.1	g2573	KOM22489.1	CEJ90780.1	EGR46864.1	EGY21287.1
EAL87327.1	CAK39499.1	EJP62221.1	XP_006670087.1	KOS20969.1	ESU16007.1	KJZ72526.1	EHA46449.1	EFY91772.1	KID64233.1	g2555	KOM21083.1	CEJ90787.1	EGR45449.1	EGY21215.1
EAL87328.1	CAK39498.1	EJP68327.1	XP_006668640.1	KOS20739.1	ESU14621.1	KJZ74828.1	EHA45756.1	EFY89095.1	KID59750.1	g2624	KOM18297.1	CEJ86488.1	EGR46535.1	EGY21258.1
EAL87329.1	CAK39497.1	EJP68346.1	XP_006668663.1	KOS17635.1	ESU14673.1	KJZ75773.1	EHA46152.1	EFY93143.1	KID69994.1	g8129	KOM22788.1	CEJ91258.1	EGR49994.1	EGY13632.1
EAL87331.1	CAK39496.1	EJP68347.1	XP_006668661.1	KOS17636.1	ESU14672.1	KJZ75774.1	EHA46151.1	EFY93142.1	KID69995.1	g8130	KOM22787.1	CEJ91259.1	EGR49807.1	EGY13633.1
EAL87339.1	CAK49004.1	EJP65277.1	XP_006670455.1	KOS20883.1	ESU15762.1	KJZ74861.1	EHA46110.1	EFY87099.1	KID66005.1	g7854	KOM17866.1	CEJ90855.1	EGR46789.1	EGY21177.1
EAL87340.1	CAK49003.1	EJP65278.1	XP_006670456.1	KOS20882.1	ESU15761.1	KJZ74860.1	EHA46111.1	EFY87100.1	KID66004.1	g7855	KOM21697.1	CEJ90856.1	EGR46895.1	EGY21178.1
EAL87344.1	CAK48989.1	EJP61401.1	XP_006668597.1	KOS19941.1	ESU14837.1	KJZ79374.1	EHA45972.1	EFY93062.1	KID70076.1	g3995	KOM23013.1	CEJ82822.1	EGR47498.1	EGY20973.1
EAL87349.1	CAK48980.1	EJP68517.1	XP_006668343.1	KOS19927.1	ESU14606.1	KJZ74801.1	EHA46113.1	EFY93085.1	KID70038.1	g3964	KOM20778.1	CEJ92131.1	EGR47516.1	EGY19783.1
EAL87352.1	CAK48974.1	EJP68290.1	XP_006670445.1	KOS20706.1	ESU12494.1	KJZ74869.1	EHA46120.1	EFY87090.1	KID66014.1	g7846	KOM20398.1	CEJ90846.1	EGR46900.1	EGY19718.1
EAL87353.1	CAK48973.1	EJP68408.1	XP_006666008.1	KOS21983.1	ESU14447.1	KJZ75733.1	EHA46411.1	EFY93194.1	KID69945.1	g8092	KOM19281.1	CEJ91289.1	EGR50024.1	EGY21036.1
EAL87359.1	CAK48968.1	EJP65201.1	XP_006667054.1	KOS19437.1	ESU12851.1	KJZ71793.1	EHA53989.1	EFY93891.1	KID68284.1	g5118	KOM19244.1	CEJ81917.1	EGR50646.1	EGY15034.1
EAL87363.1	CAK39540.1	EJP65209.1	XP_006667060.1	KOS18766.1	ESU12846.1	KJZ71797.1	EHA53985.1	EFY93895.1	KID68280.1	g5114	KOM19248.1	CEJ81921.1	EGR50866.1	EGY15028.1
EAL87364.1	CAK39541.1	EJP65208.1	XP_006667059.1	KOS18767.1	ESU12847.1	KJZ71796.1	EHA53986.1	EFY93894.1	KID68281.1	g5115	KOM19247.1	CEJ81920.1	EGR50644.1	EGY15029.1
EAL87365.1	CAK39542.1	EJP64258.1	XP_006668370.1	KOS19020.1	ESU12963.1	KJZ74163.1	EHA51530.1	EFY88070.1	KID65709.1	g8451	KOM19660.1	CEJ80928.1	EGR52562.1	EGY18186.1
EAL87366.1	CAK39547.1	EJP68505.1	XP_006668357.1	KOS18451.1	ESU12956.1	KJZ74156.1	EHA51541.1	EFY84353.1	KID65720.1	g1210	KOM22501.1	CEJ80921.1	EGR53101.1	EGY18187.1
EAL87367.1	CAK39544.1	EJP65199.1	XP_006667053.1	KOS19435.1	ESU12853.1	KJZ71791.1	EHA53991.1	EFY93889.1	KID68286.1	g5119	KOM19242.1	CEJ81915.1	EGR50869.1	EGY15036.1
EAL87368.1	CAK39543.1	EJP68249.1	XP_006669988.1	KOS20649.1	ESU12854.1	KJZ71593.1	EHA53992.1	EFY93343.1	KID70570.1	g7080	KOM19156.1	CEJ85676.1	EGR52089.1	EGY15037.1
EAL87373.1	CAK39553.1	EJP61784.1	XP_006667630.1	KOS17120.1	ESU13149.1	KJZ78934.1	EHA52960.1	EFY90163.1	KID68472.1	g6891	KOM19148.1	CEJ89317.1	EGR52289.1	EGY15007.1
EAL87375.1	CAL00757.1	EJP61786.1	XP_006667628.1	KOS17122.1	ESU13151.1	KJZ78932.1	EHA52962.1	EFY90165.1	KID68470.1	g6893	KOM20897.1	CEJ89319.1	EGR52802.1	EGY15005.1
EAL87383.1	CAL00766.1	EJP66854.1	XP_006667832.1	KOS17195.1	ESU13141.1	KJZ78941.1	EHA52966.1	EFY90805.1	KID68479.1	g6885	KOM20559.1	CEJ89310.1	EGR52797.1	EGY15017.1
EAL87384.1	CAL00767.1	EJP66851.1	XP_006667836.1	KOS17114.1	ESU13144.1	KJZ78938.1	EHA53972.1	EFY90808.1	KID68476.1	g6888	KOM19145.1	CEJ89313.1	EGR52287.1	EGY15011.1
EAL87385.1	CAL00768.1	EJP66852.1	XP_006667835.1	KOS17197.1	ESU13143.1	KJZ78939.1	EHA53971.1	EFY90807.1	KID68477.1	g6887	KOM19144.1	CEJ89312.1	EGR52798.1	EGY15012.1
EAL87393.1	CAL00773.1	EJP68437.1	XP_006667293.1	KOS21206.1	ESU08171.1	KJZ76864.1	EHA48167.1	EFY92311.1	KID62226.1	g8228	KOM19545.1	CEJ81541.1	EGR50337.1	EGY19456.1
EAL87395.1	CAL00776.1	EJP66424.1	XP_006666320.1	KOS21617.1	ESU15696.1	KJZ73212.1	EHA49883.1	EFY90034.1	KID70652.1	g7146	KOM22292.1	CEJ94372.1	EGR45628.1	EGY17356.1
EAL87398.2	CAL00781.1	EJP62228.1	XP_006667366.1	KOS20938.1	ESU08182.1	KJZ76854.1	EHA48207.1	EFY92319.1	KID62237.1	g8217	KOM20217.1	CEJ91803.1	EGR50331.1	EGY19465.1
EAL87401.1	CAK39558.1	EJP67150.1	XP_006674671.1	KOS21125.1	ESU08982.1	KJZ76215.1	EHA53050.1	EFY92398.1	KID62320.1	g8191	KOM24171.1	CEJ92784.1	EGR50183.1	EGY14499.1
EAL87403.1	CAK39561.1	EJP69703.1	XP_006665378.1	KOS17532.1	ESU06021.1	KJZ76120.1	EHA55065.1	EFY88442.1	KID70728.1	g6987	KOM24070.1	CEJ89238.1	EGR48368.1	EGY15414.1
EAL87408.1	CAK39567.1	EJP67147.1	XP_006674674.1	KOS20954.1	ESU08979.1	KJZ76212.1	EHA53053.1	EFY92400.1	KID62323.1	g6	KOM24174.1	CEJ92800.1	EGR50406.1	EGY14503.1
EAL87412.1	CAK39573.1	EJP70016.1	XP_006668051.1	KOS18186.1	ESU10781.1	KJZ75477.1	EHA56944.1	EFY84965.1	KID70550.1	g6145	KOM23256.1	CEJ94304.1	EGR52968.1	EGY15355.1
EAL87418.1	CAK39582.1	EJP70010.1	XP_006668056.1	KOS18192.1	ESU10778.1	KJZ75475.1	EHA47223.1	EFY87358.1	KID70483.1	g7161	KOM23253.1	CEJ94298.1	EGR52971.1	EGY15360.1
EAL87425.1	CAK39590.1	EJP68118.1	XP_006672062.1	KOS20907.1	ESU10965.1	KJZ80063.1	EHA56276.1	EFY84455.1	KID61824.1	g5198	KOM23790.1	CEJ93775.1	EGR51413.1	EGY21408.1
EAL87426.1	CAK39592.1	EJP70506.1	XP_006671586.1	KOS19490.1	ESU12993.1	KJZ73602.1	EHA54760.1	EFY92780.1	KID68605.1	g92	KOM22943.1	CEJ95020.1	EGR50216.1	EGY23016.1
EAL87427.1	CAK39594.1	EJP70507.1	XP_006671585.1	KOS19493.1	ESU12992.1	KJZ73603.1	EHA54761.1	EFY92781.1	KID68606.1	g91	KOM22942.1	CEJ95021.1	EGR50442.1	EGY23017.1
EAL87428.1	CAK39595.1	EJP70508.1	XP_006671584.1	KOS19492.1	ESU12991.1	KJZ73604.1	EHA54762.1	EFY92782.1	KID68607.1	g90	KOM22941.1	CEJ95022.1	EGR50215.1	EGY23018.1
EAL87431.1	CAK42100.1	EJP68658.1	XP_006672972.1	KOS18692.1	ESU13418.1	KJZ74214.1	EHA55968.1	EFY92968.1	KID60006.1	g5517	KOM19482.1	CEJ80988.1	EGR52540.1	EGY17687.1
EAL87433.1	CAK39598.1	EJP64984.1	XP_006673632.1	KOS20513.1	ESU16678.1	KJZ78697.1	EHA55736.1	EFY87007.1	KID66350.1	g2234	KOM19024.1	CEJ93111.1	EGR45849.1	EGY17828.1
EAL87434.1	CAK39599.1	EJP65033.1	XP_006668060.1	KOS20235.1	ESU10774.1	KJZ75471.1	EHA47227.1	EFY87345.1	KID70470.1	g7157	KOM23249.1	CEJ94293.1	EGR52385.1	EGY15365.1
EAL87436.1	CAK39601.1	EJP69682.1	XP_006665351.1	KOS17472.1	ESU06006.1	KJZ77013.1	EHA51874.1	EFY88423.1	KID70707.1	g6965	KOM23874.1	CEJ89212.1	EGR48353.1	EGY15146.1
EAL87437.1	CAK39602.1	EJP69683.1	XP_006665352.1	KOS17857.1	ESU06007.1	KJZ77014.1	EHA51875.1	EFY88424.1	KID70708.1	g6966	KOM23875.1	CEJ89213.1	EGR48176.1	EGY15147.1
EAL87438.1	CAK39603.1	EJP65036.1	XP_006668063.1	KOS20184.1	ESU15931.1	KJZ75465.1	EHA47228.1	EFY87344.1	KID70468.1	g6124	KOM23240.1	CEJ94290.1	EGR52387.1	EGY15368.1
EAL87439.1	CAK39604.1	EJP65035.1	XP_006668062.1	KOS20234.1	ESU15930.1	KJZ75469.1	EHA47229.1	EFY87343.1	KID70467.1	g7155	KOM23246.1	CEJ94291.1	EGR52921.1	EGY15367.1
EAL87441.1	CAK39607.1	EJP67028.1	XP_006667410.1	KOS19665.1	ESU13255.1	KJZ73684.1	EHA58409.1	EFY87789.1	KID66461.1	g4561	KOM19585.1	CEJ82555.1	EGR50258.1	EGY23081.1
EAL87453.1	CAK39630.1	EJP63108.1	XP_006671402.1	KOS19467.1	ESU06382.1	KJZ72650.1	EHA53711.1	EFY84481.1	KID60804.1	g5560	KOM21551.1	CEJ90743.1	EGR49921.1	EGY22744.1
EAL87456.1	CAK39633.1	EJP70693.1	XP_006670625.1	KOS19591.1	ESU06103.1	KJZ71546.1	EHA49863.1	EFY87716.1	KID60422.1	g4934	KOM21189.1	CEJ88950.1	EGR47311.1	EGY17331.1
EAL87459.1	CAK48203.1	EJP69593.1	XP_006666206.1	KOS23354.1	ESU06821.1	KJZ77520.1	EHA49862.1	EFY86318.1	KID64892.1	g2418	KOM23656.1	CEJ88799.1	EGR48215.1	EGY17330.1
EAL87460.1	CAK48204.1	EJP69679.1	XP_006665348.1	KOS17860.1	ESU06002.1	KJZ77010.1	EHA53543.1	EFY88420.1	KID70704.1	g6962	KOM23871.1	CEJ89209.1	EGR48351.1	EGY15408.1
EAL87462.1	CAK48206.1	EJP70612.1	XP_006670706.1	KOS19134.1	ESU06185.1	KJZ77476.1	EHA49857.1	EFY86557.1	KID64776.1	g4495	KOM23157.1	CEJ88845.1	EGR47547.1	EGY17335.1
EAL87465.1	CAK48211.1	EJP70610.1	XP_006670708.1	KOS19136.1	ESU06188.1	KJZ77478.1	EHA49859.1	EFY86560.1	KID64779.1	g2453	KOM23155.1	CEJ88843.1	EGR47435.1	EGY17338.1
EAL87467.1	CAK48213.1	EJP69675.1	XP_006665345.1	KOS17749.1	ESU05999.1	KJZ77007.1	EHA54209.1	EFY84964.1	KID70549.1	g6959	KOM23868.1	CEJ89206.1	EGR48173.1	EGY15297.1
EAL87468.1	CAK48214.1	EJP64630.1	XP_006673067.1	KOS20104.1	ESU15934.1	KJZ75462.1	EHA56892.1	EFY87340.1	KID70464.1	g6121	KOM23237.1	CEJ94286.1	EGR52923.1	EGY15369.1
EAL87470.1	CAK48219.1	EJP70611.1	XP_006670707.1	KOS19135.1	ESU06186.1	KJZ77477.1	EHA49858.1	EFY86558.1	KID64777.1	g4494	KOM23156.1	CEJ88844.1	EGR47434.1	EGY17336.1
EAL87475.1	CAK48220.1	EJP60722.1	XP_006671869.1	KOS21019.1	ESU06659.1	KJZ79068.1	EHA54814.1	EFY89402.1	KID62826.1	g8008	KOM17200.1	CEJ90191.1	EGR50548.1	EGY21583.1
EAL87478.1	CAK39637.1	EJP69409.1	XP_006665273.1	KOS18398.1	ESU05909.1	KJZ77341.1	EHA54243.1	EFY86669.1	KID60373.1	g6330	KOM18220.1	CEJ89135.1	EGR47560.1	EGY15277.1
EAL87479.1	CAK39641.1	EJP69405.1	XP_006665271.1	KOS19690.1	ESU05906.1	KJZ77342.1	EHA54241.1	EFY86670.1	KID60374.1	g6323	KOM18004.1	CEJ89121.1	EGR47563.1	EGY15275.1
EAL87480.1	CAK43787.1	EJP66869.1	XP_006667816.1	KOS16964.1	ESU08046.1	KJZ74746.1	EHA52762.1	EFY88527.1	KID64987.1	g1472	KOM20188.1	CEJ82189.1	EGR48634.1	EGY13375.1
EAL87481.1	CAK43786.1	EJP70756.1	XP_006671203.1	KOS23415.1	ESU06720.1	KJZ77556.1	EHA55646.1	EFY91916.1	KID64858.1	g5935	KOM16821.1	CEJ88700.1	EGR48235.1	EGY15173.1
EAL87486.1	CAK39646.1	EJP70574.1	XP_006670727.1	KOS19447.1	ESU06197.1	KJZ77504.1	EHA49994.1	EFY86306.1	KID64903.1	g2432	KOM18303.1	CEJ88813.1	EGR48207.1	EGY15670.1
EAL87487.1	CAK39653.1	EJP65850.1	XP_006672827.1	KOS21531.1	ESU05427.1	KJZ76172.1	EHA49991.1	EFY88492.1	KID70780.1	g7034	KOM21241.1	CEJ85377.1	EGR47164.1	EGY15188.1
EAL87489.1	CAK39654.2	EJP70703.1	XP_006670614.1	KOS18939.1	ESU06090.1	KJZ71468.1	EHA49395.1	EFY87727.1	KID60412.1	g4948	KOM19610.1	CEJ88989.1	EGR47186.1	EGY15203.1
EAL87491.1	CAK39657.1	EJP63096.1	XP_006673371.1	KOS18546.1	ESU06206.1	KJZ77501.1	EHA47380.1	EFY93857.1	KID64816.1	g2435	KOM19183.1	CEJ88816.1	EGR48392.1	EGY15666.1
EAL87494.1	CAK39663.1	EJP65848.1	XP_006672826.1	KOS21532.1	ESU05430.1	KJZ76171.1	EHA49988.1	EFY88491.1	KID70779.1	g7033	KOM21242.1	CEJ85380.1	EGR47165.1	EGY15189.1
EAL87497.1	CAK39666.1	EJP69802.1	XP_006669309.1	KOS18864.1	ESU05877.1	KJZ77313.1	EHA49823.1	EFY86693.1	KID60398.1	g5714	KOM19741.1	CEJ89046.1	EGR47178.1	EGY17343.1
EAL87498.1	CAK39667.1	EJP69791.1	XP_006669319.1	KOS19734.1	ESU05881.1	KJZ77329.1	EHA49885.1	EFY86680.1	KID60392.1	g6314	KOM23427.1	CEJ89082.1	EGR47439.1	EGY17353.1
EAL87505.1	CAK39676.1	EJP66428.1	XP_006666316.1	KOS21517.1	ESU15701.1	KJZ76938.1	EHA49979.1	EFY90029.1	KID70647.1	g7142	KOM22298.1	CEJ94376.1	EGR45630.1	EGY15677.1
EAL87507.1	CAK39678.1	EJP69792.1	XP_006669318.1	KOS19731.1	ESU05882.1	KJZ77328.1	EHA49884.1	EFY86681.1	KID60391.1	g6313	KOM23428.1	CEJ89080.1	EGR47438.1	EGY17352.1
EAL87508.1	CAK39679.1	EJP69793.1	XP_006669317.1	KOS19737.1	ESU05883.1	KJZ77327.1	EHA49869.1	EFY86682.1	KID60390.1	g6312	KOM18177.1	CEJ89076.1	EGR47555.1	EGY17351.1
EAL87513.1	CAK40581.1	EJP67325.1	XP_006670289.1	KOS22796.1	ESU16052.1	KJZ71161.1	EHA56692.1	EFY91228.1	KID67537.1	g3140	KOM18546.1	CEJ91191.1	EGR46875.1	EGY14347.1
EAL87533.1	CAK40637.1	EJP65081.1	XP_006668107.1	KOS22090.1	ESU07642.1	KJZ71725.1	EHA55925.1	EFY90572.1	KID67327.1	g7506	KOM18820.1	CEJ80159.1	EGR45250.1	EGY14162.1
EAL87534.1	CAK48324.1	EJP67337.1	XP_006670300.1	KOS23123.1	ESU16071.1	KJZ69348.1	EHA52650.1	EFY91244.1	KID67520.1	g3144	KOM22457.1	CEJ91205.1	EGR51178.1	EGY14422.1
EAL87537.1	CAL00366.1	EJP65091.1	XP_006668120.1	KOS22032.1	ESU12517.1	KJZ73775.1	EHA56699.1	EFY90578.1	KID67335.1	g3256	KOM22571.1	CEJ94662.1	EGR45266.1	EGY14321.1
EAL87538.1	CAL00357.1	EJP65092.1	XP_006668121.1	KOS22038.1	ESU12516.1	KJZ73774.1	EHA56700.1	EFY90579.1	KID67336.1	g3255	KOM22570.1	CEJ94661.1	EGR45331.1	EGY14320.1
EAL87540.1	CAL00355.1	EJP67222.1	XP_006673266.1	KOS20984.1	ESU09041.1	KJZ76262.1	EHA52937.1	EFY92363.1	KID62281.1	g5490	KOM17601.1	CEJ93177.1	EGR50363.1	EGY19483.1
EAL87545.1	CAK40643.1	EJP67602.1	XP_006665579.1	KOS22693.1	ESU15789.1	KJZ74577.1	EHA47702.1	EFY90616.1	KID67376.1	g3219	KOM23703.1	CEJ94220.1	EGR51288.1	EGY14334.1
EAL87559.1	CAK40653.1	EJP67932.1	XP_006669677.1	KOS19862.1	ESU14962.1	KJZ76270.1	EHA49018.1	EFY89143.1	KID67692.1	g7656	KOM18801.1	CEJ90977.1	EGR44501.1	EGY16266.1
EAL87560.1	CAK40663.1	EJP67953.1	XP_006669695.1	KOS17425.1	ESU14845.1	KJZ73194.1	EHA49028.1	EFY90438.1	KID67672.1	g7672	KOM23341.1	CEJ90999.1	EGR44490.1	EGY16276.1
EAL87562.2	CAK40664.1	EJP63512.1	XP_006670316.1	KOS23090.1	ESU16087.1	KJZ70423.1	EHA50746.1	EFY91258.1	KID67505.1	g3158	KOM18809.1	CEJ90927.1	EGR51173.1	EGY14361.1
EAL87564.1	CAK40668.1	EJP63510.1	XP_006670315.1	KOS23089.1	ESU16085.1	KJZ70421.1	EHA50745.1	EFY91257.1	KID67506.1	g3157	KOM18810.1	CEJ90928.1	EGR51456.1	EGY14360.1
EAL89152.1	CAK96780.1	EJP65290.1	XP_006669839.1	KOS17390.1	ESU14700.1	KJZ78487.1	EHA50731.1	EFY90513.1	KID67594.1	g4194	KOM22456.1	CEJ91112.1	EGR47340.1	EGY17889.1
EAL87566.1	CAK40670.1	EJP67315.1	XP_006670280.1	KOS19930.1	ESU14786.1	KJZ71151.1	EHA52646.1	EFY91224.1	KID67542.1	g3136	KOM24342.1	CEJ91175.1	EGR47517.1	EGY14358.1
EAL87567.1	CAK40672.1	EJP67314.1	XP_006670279.1	KOS19929.1	ESU14785.1	KJZ71150.1	EHA52647.1	EFY91223.1	KID67543.1	g3135	KOM24343.1	CEJ91174.1	EGR47413.1	EGY14357.1
EAL87569.1	CAK45932.1	EJP67949.1	XP_006669689.1	KOS17409.1	ESU14847.1	KJZ73197.1	EHA49027.1	EFY90436.1	KID67674.1	g7674	KOM19587.1	CEJ90997.1	EGR44492.1	EGY16278.1
EAL87570.1	CAK45934.1	EJP67952.1	XP_006669694.1	KOS17408.1	ESU14846.1	KJZ73196.1	EHA49029.1	EFY90437.1	KID67673.1	g7673	KOM23342.1	CEJ90998.1	EGR44491.1	EGY16277.1
EAL87571.1	CAK45935.1	EJP65637.1	XP_006669736.1	KOS17396.1	ESU14906.1	KJZ73231.1	EHA50741.1	EFY90474.1	KID67633.1	g4154	KOM23066.1	CEJ91065.1	EGR47362.1	EGY14377.1
EAL87575.2	CAK45938.1	EJP67936.1	XP_006669680.1	KOS17302.1	ESU14721.1	KJZ76266.1	EHA49034.1	EFY89139.1	KID67687.1	g7662	KOM18480.1	CEJ90980.1	EGR44499.1	EGY16281.1
EAL87577.1	CAK45940.1	EJP67073.1	XP_006670250.1	KOS17290.1	ESU14558.1	KJZ78473.1	EHA50717.1	EFY90529.1	KID67578.1	g4206	KOM21042.1	CEJ91146.1	EGR47337.1	EGY17907.1
EAL87579.1	CAK40219.1	EJP67918.1	XP_006669670.1	KOS20065.1	ESU14980.1	KJZ71630.1	EHA47129.1	EFY89149.1	KID67698.1	g7647	KOM21765.1	CEJ90970.1	EGR49048.1	EGY16289.1
EAL87584.1	CAK45948.1	EJP70277.1	XP_006667467.1	KOS19246.1	ESU05542.1	KJZ73625.1	EHA53773.1	EFY85146.1	KID66512.1	g2994	KOM19641.1	CEJ82619.1	EGR51005.1	EGY22818.1
EAL87587.1	CAK45951.1	EJP70717.1	XP_006671156.1	KOS16930.1	ESU06327.1	KJZ77868.1	EHA48959.1	EFY89801.1	KID60110.1	g1875	KOM21957.1	CEJ86217.1	EGR51256.1	EGY22870.1
EAL87588.1	CAK45952.1	EJP70718.1	XP_006671155.1	KOS16746.1	ESU06326.1	KJZ77873.1	EHA48958.1	EFY89800.1	KID60111.1	g1876	KOM21956.1	CEJ86212.1	EGR51533.1	EGY22871.1
EAL87589.2	CAK45953.1	EJP63166.1	XP_006671478.1	KOS16967.1	ESU05747.1	KJZ78332.1	EHA57987.1	EFY90903.1	KID66680.1	g5803	KOM20693.1	CEJ90473.1	EGR52672.1	EGY22866.1
EAL87593.2	CAK40677.1	EJP70352.1	XP_006666766.1	KOS18824.1	ESU12983.1	KJZ73613.1	EHA58396.1	EFY92793.1	KID68617.1	g72	KOM22932.1	CEJ95048.1	EGR50437.1	EGY22845.1
EAL87594.1	CAK40678.1	EJP67033.1	XP_006666785.1	KOS19663.1	ESU13277.1	KJZ80607.1	EHA58064.1	EFY87794.1	KID66455.1	g4558	KOM19582.1	CEJ95118.1	EGR50254.1	EGY21605.1
EAL87595.1	CAK40679.1	EJP67036.1	XP_006666783.1	KOS19660.1	ESU13278.1	KJZ80606.1	EHA58065.1	EFY87795.1	KID66454.1	g4557	KOM19581.1	CEJ95117.1	EGR50495.1	EGY21604.1
EAL87596.1	CAK40681.1	EJP63009.1	XP_006672151.1	KOS20893.1	ESU06539.1	KJZ76567.1	EHA58056.1	EFY93310.1	KID63740.1	g2107	KOM23356.1	CEJ81684.1	EGR47781.1	EGY21609.1
EAL87600.1	CAK40686.1	EJP63168.1	XP_006671481.1	KOS16867.1	ESU05749.1	KJZ78335.1	EHA57935.1	EFY90905.1	KID66682.1	g5805	KOM20691.1	CEJ90471.1	EGR52671.1	EGY22832.1
EAL87601.2	CAK40687.1	EJP63167.1	XP_006671479.1	KOS16968.1	ESU05748.1	KJZ78333.1	EHA57933.1	EFY90904.1	KID66681.1	g5804	KOM20692.1	CEJ90472.1	EGR52163.1	EGY22831.1
EAL87603.1	CAK40690.1	EJP70324.1	XP_006667438.1	KOS18650.1	ESU05530.1	KJZ73650.1	EHA53896.1	EFY85828.1	KID66488.1	g4599	KOM22006.1	CEJ82586.1	EGR44100.1	EGY21591.1
EAL87604.2	CAK40691.1	EJP70323.1	XP_006667437.1	KOS18649.1	ESU05531.1	KJZ73651.1	EHA53895.1	EFY85827.1	KID66487.1	g4598	KOM22007.1	CEJ82585.1	EGR44094.1	EGY21592.1
EAL87612.1	CAL00376.1	EJP70733.1	XP_006671134.1	KOS16793.1	ESU06315.1	KJZ77885.1	EHA53894.1	EFY88703.1	KID66829.1	g1890	KOM21368.1	CEJ86090.1	EGR51530.1	EGY18424.1
EAL87613.1	CAL00375.1	EJP70730.1	XP_006671141.1	KOS16791.1	ESU06317.1	KJZ77883.1	EHA53888.1	EFY88700.1	KID66830.1	g1887	KOM21366.1	CEJ86100.1	EGR51250.1	EGY18420.1
EAL87617.1	CAL00370.1	EJP70479.1	XP_006671541.1	KOS19742.1	ESU05629.1	KJZ76696.1	EHA53943.1	EFY90240.1	KID66587.1	g1984	KOM17080.1	CEJ90575.1	EGR50949.1	EGY21806.1
EAL87633.1	CAK40803.1	EJP64230.1	XP_006668253.1	KOS17435.1	ESU16385.1	KJZ77904.1	EHA47298.1	EFY92728.1	KID71081.1	g3599	KOM22870.1	CEJ85063.1	EGR51974.1	EGY14012.1
EAL87634.1	CAK40804.1	EJP62139.1	XP_006674527.1	KOS20913.1	ESU11683.1	KJZ77820.1	EHA49506.1	EFY86107.1	KID59885.1	g4299	KOM18180.1	CEJ89984.1	EGR45474.1	EGY16869.1
EAL87638.1	CAK40809.1	EJP63265.1	XP_006672900.1	KOS17431.1	ESU16394.1	KJZ77907.1	EHA54916.1	EFY92724.1	KID71086.1	g3602	KOM20575.1	CEJ85080.1	EGR51977.1	EGY14013.1
EAL87645.1	CAK37972.1	EJP70838.1	XP_006669491.1	KOS18385.1	ESU16436.1	KJZ79759.1	EHA54568.1	EFY87575.1	KID70895.1	g318	KOM22706.1	CEJ84427.1	EGR51735.1	EGY20624.1
EAL87650.1	CAK37976.1	EJP68321.1	XP_006668631.1	KOS21024.1	ESU15543.1	KJZ74840.1	EHA54865.1	EFY89086.1	KID59739.1	g2638	KOM17889.1	CEJ86666.1	EGR46542.1	EGY20494.1
EAL87651.1	CAK48824.1	EJP68077.1	XP_006672396.1	KOS22718.1	ESU12294.1	KJZ77956.1	EHA54648.1	EFY92658.1	KID71157.1	g3649	KOM18185.1	CEJ87998.1	EGR52655.1	EGY13825.1
EAL87652.1	CAK48825.1	EJP66842.1	XP_006667845.1	KOS17167.1	ESU13125.1	KJZ78954.1	EHA50948.1	EFY90789.1	KID68495.1	g6872	KOM17208.1	CEJ89291.1	EGR52788.1	EGY14676.1
EAL87658.1	CAK48842.1	EJP69200.1	XP_006672761.1	KOS18831.1	ESU11406.1	KJZ76072.1	EHA54121.1	EFY88974.1	KID69720.1	g2879	KOM22994.1	CEJ93860.1	EGR46612.1	EGY14874.1
EAL87665.1	CAK48851.1	EJP68839.1	XP_006666200.1	KOS18830.1	ESU11409.1	KJZ76075.1	EHA49014.1	EFY88973.1	KID69719.1	g1334	KOM19838.1	CEJ93863.1	EGR46613.1	EGY14871.1
EAL87667.2	CAK48853.1	EJP65171.1	XP_006667029.1	KOS17920.1	ESU13450.1	KJZ74120.1	EHA54026.1	EFY85312.1	KID68317.1	g5142	KOM21482.1	CEJ89500.1	EGR50879.1	EGY14919.1
EAL87668.2	CAK48854.1	EJP62634.1	XP_006670999.1	KOS18573.1	ESU11349.1	KJZ76061.1	EHA53849.1	EFY87510.1	KID69772.1	g7930	KOM21272.1	CEJ81357.1	EGR44343.1	EGY15462.1
EAL87669.1	CAK48855.1	EJP66836.1	XP_006667851.1	KOS18409.1	ESU13118.1	KJZ78960.1	EHA50782.1	EFY90784.1	KID68501.1	g6866	KOM18116.1	CEJ89284.1	EGR52279.1	EGY14585.1
EAL87670.1	CAK48885.1	EJP63173.1	XP_006671486.1	KOS16923.1	ESU05688.1	KJZ72585.1	EHA57324.1	EFY90858.1	KID66635.1	g5894	KOM23184.1	CEJ90524.1	EGR52196.1	EGY22648.1
EAL87673.1	CAK48882.1	EJP67083.1	XP_006674580.1	KOS17277.1	ESU14692.1	KJZ78480.1	EHA50724.1	EFY90520.1	KID67587.1	g4200	KOM21050.1	CEJ91121.1	EGR47344.1	EGY17900.1
EAL87674.1	CAK48879.1	EJP67084.1	XP_006674581.1	KOS17270.1	ESU14693.1	KJZ78481.1	EHA50725.1	EFY90519.1	KID67588.1	g4199	KOM21051.1	CEJ91120.1	EGR47236.1	EGY17899.1
EAL87676.1	CAK48876.1	EJP63091.1	XP_006671435.1	KOS16710.1	ESU05698.1	KJZ78763.1	EHA57372.1	EFY90866.1	KID66644.1	g5882	KOM23174.1	CEJ90505.1	EGR52188.1	EGY18368.1
EAL87681.1	CAK48870.1	EJP65279.1	XP_006670457.1	KOS20884.1	ESU15759.1	KJZ74858.1	EHA47989.1	EFY87102.1	KID66001.1	g7857	KOM21695.1	CEJ90876.1	EGR46788.1	EGY21147.1
EAL87682.1	CAK48869.1	EJP63171.1	XP_006671484.1	KOS16926.1	ESU05689.1	KJZ72584.1	EHA57326.1	EFY90859.1	KID66636.1	g5893	KOM23183.1	CEJ90523.1	EGR52707.1	EGY22649.1
EAL87685.1	CAK48866.1	EJP67023.1	XP_006667414.1	KOS18954.1	ESU13263.1	KJZ73676.1	EHA54749.1	EFY87784.1	KID66467.1	g4580	KOM21596.1	CEJ82560.1	EGR50261.1	EGY22675.1
EAL87691.1	CAK48888.1	EJP67179.1	XP_006674641.1	KOS21092.1	ESU09020.1	KJZ76246.1	EHA52997.1	EFY92377.1	KID62296.1	g4824	KOM23353.1	CEJ92104.1	EGR50152.1	EGY14539.1
EAL87693.1	CAK48889.1	EJP62480.1	XP_006665477.1	KOS23078.1	ESU16902.1	KJZ73166.1	EHA47256.1	EFY91401.1	KID71400.1	g5011	KOM18757.1	CEJ91651.1	EGR45590.1	EGY13500.1
EAL87694.1	CAK48890.1	EJP62481.1	XP_006665476.1	KOS23073.1	ESU16903.1	KJZ73167.1	EHA47255.1	EFY91400.1	KID71399.1	g5012	KOM18758.1	CEJ91652.1	EGR45507.1	EGY13499.1
EAL87701.1	CAK48900.1	EJP64554.1	XP_006674730.1	KOS16781.1	ESU05783.1	KJZ78360.1	EHA54827.1	EFY90929.1	KID66708.1	g5827	KOM17787.1	CEJ85724.1	EGR51471.1	EGY18433.1
EAL87702.1	CAK48904.1	EJP70679.1	XP_006670640.1	KOS19594.1	ESU06116.1	KJZ71528.1	EHA54339.1	EFY87742.1	KID60433.1	g3897	KOM21182.1	CEJ88918.1	EGR47195.1	EGY17259.1
EAL87703.1	CAK48905.1	EJP65917.1	XP_006672874.1	KOS21408.1	ESU15885.1	KJZ71591.1	EHA49947.1	EFY93345.1	KID70572.1	g7082	KOM19158.1	CEJ85206.1	EGR47139.1	EGY17328.1
EAL87705.1	CAK48908.1	EJP70636.1	XP_006670686.1	KOS19165.1	ESU06161.1	KJZ77454.1	EHA49939.1	EFY86540.1	KID60470.1	g4517	KOM20550.1	CEJ88867.1	EGR47426.1	EGY17265.1
EAL87706.1	CAK48909.1	EJP63011.1	XP_006672153.1	KOS20891.1	ESU06537.1	KJZ76566.1	EHA58060.1	EFY93308.1	KID63742.1	g2109	KOM23358.1	CEJ81682.1	EGR47782.1	EGY21607.1
EAL87709.1	CAK48911.1	EJP63043.1	XP_006672185.1	KOS21115.1	ESU06576.1	KJZ79136.1	EHA57413.1	EFY86443.1	KID62917.1	g7913	KOM23389.1	CEJ82192.1	EGR50814.1	EGY23049.1
EAL87710.1	CAK48912.1	EJP66965.1	XP_006670761.1	KOS23382.1	ESU16543.1	KJZ78245.1	EHA55632.1	EFY91728.1	KID66418.1	g7270	KOM21281.1	CEJ93087.1	EGR50629.1	EGY18289.1
EAL87711.1	CAK48913.1	EJP64987.1	XP_006673647.1	KOS20594.1	ESU16696.1	KJZ72458.1	EHA52573.1	EFY92989.1	KID61601.1	g2222	KOM18834.1	CEJ93124.1	EGR45863.1	EGY13440.1
EAL87713.1	CAK48916.1	EJP70265.1	XP_006673345.1	KOS21395.1	ESU16536.1	KJZ78265.1	EHA52397.1	EFY92843.1	KID68667.1	g7259	KOM20845.1	CEJ93079.1	EGR50849.1	EGY13344.1
EAL87714.1	CAK48918.1	EJP65551.1	XP_006669888.1	KOS21600.1	ESU16634.1	KJZ76293.1	EHA49269.1	EFY91431.1	KID71436.1	g7427	KOM23228.1	CEJ91691.1	EGR45530.1	EGY13339.1
EAL87715.1	CAK48917.1	EJP62460.1	XP_006665502.1	KOS22747.1	ESU16912.1	KJZ73175.1	EHA55719.1	EFY91404.1	KID71405.1	g5022	KOM18360.1	CEJ91663.1	EGR45513.1	EGY13362.1
EAL87723.1	CAK37984.1	EJP66264.1	XP_006667207.1	KOS20078.1	ESU16798.1	KJZ71068.1	EHA48740.1	EFY90065.1	KID71495.1	g3340	KOM17793.1	CEJ94681.1	EGR53134.1	EGY18316.1
EAL87724.1	CAK37985.1	EJP64757.1	XP_006670925.1	KOS20035.1	ESU08105.1	KJZ72443.1	EHA56008.1	EFY88614.1	KID59676.1	g2143	KOM20416.1	CEJ83876.1	EGR44317.1	EGY15546.1
EAL87872.1	CAK38946.1	EJP69699.1	XP_006665374.1	KOS17429.1	ESU06025.1	KJZ76115.1	EHA56940.1	EFY88439.1	KID70725.1	g6984	KOM24067.1	CEJ89235.1	EGR48366.1	EGY15413.1
EAL87886.1	CAK43768.1	EJP65441.1	XP_006672034.1	KOS21215.1	ESU11791.1	KJZ80092.1	EHA56105.1	EFY88045.1	KID65684.1	g5219	KOM21781.1	CEJ93730.1	EGR51037.1	EGY21444.1
EAL87899.1	CAK43757.1	EJP68164.1	XP_006668762.1	KOS20703.1	ESU10935.1	KJZ80146.1	EHA57831.1	EFY89970.1	KID67910.1	g5153	KOM24336.1	CEJ93815.1	EGR51388.1	EGY21521.1
EAL87912.2	CAK37101.1	EJP68096.1	XP_006672046.1	KOS20901.1	ESU11700.1	KJZ80100.1	EHA46880.1	EFY89350.1	KID65628.1	g5181	KOM23776.1	CEJ93779.1	EGR51137.1	EGY21332.1
EAL87913.1	CAK37100.1	EJP65445.1	XP_006672038.1	KOS21216.1	ESU11787.1	KJZ80089.1	EHA56115.1	EFY88048.1	KID65687.1	g5216	KOM21779.1	CEJ93735.1	EGR51036.1	EGY21451.1
EAL87917.2	CAK37096.1	EJP63862.1	XP_006669110.1	KOS17515.1	ESU13685.1	KJZ75553.1	EHA51587.1	EFY91547.1	KID63872.1	g5538	KOM23101.1	CEJ94516.1	EGR44924.1	EGY17724.1
EAL87926.1	CAK37087.1	EJP68179.1	XP_006668736.1	KOS20697.1	ESU16315.1	KJZ72119.1	EHA49494.1	EFY89978.1	KID67919.1	g4841	KOM24326.1	CEJ93827.1	EGR51383.1	EGY20684.1
EAL87927.1	CAK37086.1	EJP68173.1	XP_006668754.1	KOS20701.1	ESU10929.1	KJZ72130.1	EHA49491.1	EFY89976.1	KID67916.1	g4836	KOM24328.1	CEJ93823.1	EGR51385.1	EGY20683.1
EAL87928.1	CAK37085.1	EJP68161.1	XP_006668768.1	KOS20705.1	ESU10933.1	KJZ72123.1	EHA57833.1	EFY89972.1	KID67912.1	g5149	KOM24333.1	CEJ93817.1	EGR51387.1	EGY21519.1
EAL87929.1	CAK37083.1	EJP62889.1	XP_006672628.1	KOS18596.1	ESU08802.1	KJZ78862.1	EHA50483.1	EFY85906.1	KID61976.1	g3813	KOM17346.1	CEJ92170.1	EGR46694.1	EGY20387.1
EAL87931.1	CAK37081.1	EJP66600.1	XP_006671911.1	KOS18444.1	ESU08788.1	KJZ78845.1	EHA48275.1	EFY85893.1	KID61989.1	g3799	KOM21628.1	CEJ87879.1	EGR46024.1	EGY17204.1
EAL87953.1	CAK43746.1	EJP65615.1	XP_006669758.1	KOS20611.1	ESU12334.1	KJZ80391.1	EHA50498.1	EFY84382.1	KID63392.1	g8271	KOM18550.1	CEJ80489.1	EGR52315.1	EGY18753.1
EAL87954.1	CAK43745.1	EJP65610.1	XP_006669761.1	KOS20519.1	ESU12328.1	KJZ80387.1	EHA50497.1	EFY84385.1	KID63388.1	g8268	KOM21532.1	CEJ80485.1	EGR52313.1	EGY18752.1
EAL87955.1	CAK43744.1	EJP65608.1	XP_006669763.1	KOS20520.1	ESU12327.1	KJZ80386.1	EHA50496.1	EFY87399.1	KID63387.1	g8267	KOM21531.1	CEJ80484.1	EGR52837.1	EGY18751.1
EAL87966.1	CAK43733.1	EJP62321.1	XP_006674399.1	KOS23386.1	ESU11112.1	KJZ80302.1	EHA56743.1	EFY88405.1	KID63254.1	g6228	KOM19005.1	CEJ79997.1	EGR52341.1	EGY22623.1
EAL87969.1	CAK43730.1	EJP64168.1	XP_006668196.1	KOS21476.1	ESU07353.1	KJZ78081.1	EHA58241.1	EFY87218.1	KID61889.1	g497	KOM23992.1	CEJ80332.1	EGR47897.1	EGY20025.1
EAL87971.1	CAK43728.1	EJP68751.1	XP_006671816.1	KOS19658.1	ESU13280.1	KJZ80604.1	EHA54833.1	EFY87797.1	KID66452.1	g4555	KOM20434.1	CEJ95114.1	EGR50252.1	EGY21580.1
EAL87972.1	CAK43727.1	EJP70474.1	XP_006671536.1	KOS19745.1	ESU05634.1	KJZ76691.1	EHA53930.1	EFY90244.1	KID66591.1	g1979	KOM18538.1	CEJ90570.1	EGR50946.1	EGY21802.1
EAL87975.1	CAK43725.1	EJP70476.1	XP_006671532.1	KOS19746.1	ESU05633.1	KJZ76692.1	EHA53932.1	EFY90243.1	KID66590.1	g1980	KOM18539.1	CEJ90571.1	EGR50947.1	EGY21803.1
EAL87979.1	CAK43719.1	EJP70332.1	XP_006667444.1	KOS19295.1	ESU13244.1	KJZ73634.1	EHA53899.1	EFY85154.1	KID66502.1	g3004	KOM22854.1	CEJ82603.1	EGR50763.1	EGY22824.1
EAL87980.1	CAK43718.1	EJP70333.1	XP_006667443.1	KOS18556.1	ESU13245.1	KJZ73633.1	EHA53900.1	EFY85153.1	KID66503.1	g3003	KOM22855.1	CEJ82604.1	EGR51010.1	EGY22825.1
EAL87983.1	CAK43710.1	EJP63116.1	XP_006673368.1	KOS19471.1	ESU06212.1	KJZ77492.1	EHA48751.1	EFY93851.1	KID64810.1	g2440	KOM19094.1	CEJ88822.1	EGR48202.1	EGY15659.1
EAL87988.1	CAK43708.1	EJP70276.1	XP_006667468.1	KOS19245.1	ESU05543.1	KJZ73624.1	EHA54343.1	EFY85145.1	KID66513.1	g2993	KOM19642.1	CEJ82620.1	EGR50758.1	EGY22817.1
EAL87989.2	CAK43706.1	EJP70754.1	XP_006671120.1	KOS16817.1	ESU06295.1	KJZ73531.1	EHA49168.1	EFY86858.1	KID66770.1	g8316	KOM21255.1	CEJ86025.1	EGR51520.1	EGY22914.1
EAL87993.1	CAK43704.1	EJP63115.1	XP_006673369.1	KOS19476.1	ESU06211.1	KJZ77493.1	EHA48750.1	EFY93852.1	KID64811.1	g2439	KOM19095.1	CEJ88821.1	EGR48389.1	EGY15660.1
EAL87994.1	CAK43703.1	EJP69628.1	XP_006671212.1	KOS23352.1	ESU06715.1	KJZ77560.1	EHA54739.1	EFY91920.1	KID64854.1	g8015	KOM24272.1	CEJ88687.1	EGR48238.1	EGY17439.1
EAL87997.1	CAK37031.1	EJP69967.1	XP_006670830.1	KOS19624.1	ESU13329.1	KJZ80533.1	EHA55443.1	EFY93250.1	KID63796.1	g7373	KOM17347.1	CEJ81231.1	EGR44894.1	EGY17987.1
EAL88003.1	CAK37040.1	EJP70155.1	XP_006667600.1	KOS17163.1	ESU12914.1	KJZ78918.1	EHA49405.1	EFY90181.1	KID68455.1	g5760	KOM21710.1	CEJ89336.1	EGR52814.1	EGY19304.1
EAL88004.1	CAK37041.1	EJP70356.1	XP_006666762.1	KOS18517.1	ESU12805.1	KJZ72921.1	EHA53073.1	EFY86784.1	KID68009.1	g5081	KOM18103.1	CEJ81966.1	EGR48713.1	EGY14963.1
EAL88005.1	CAK37042.1	EJP70355.1	XP_006666763.1	KOS18518.1	ESU12804.1	KJZ72923.1	EHA53075.1	EFY86785.1	KID68008.1	g5080	KOM18104.1	CEJ81967.1	EGR48543.1	EGY14964.1
EAL88006.1	CAK37043.1	EJP70536.1	XP_006671517.1	KOS20797.1	ESU06337.1	KJZ77865.1	EHA58250.1	EFY89810.1	KID60101.1	g1867	KOM17640.1	CEJ90775.1	EGR51268.1	EGY21731.1
EAL88013.1	CAK37052.1	EJP65184.1	XP_006667040.1	KOS17576.1	ESU13434.1	KJZ71779.1	EHA53999.1	EFY93875.1	KID68302.1	g5127	KOM20991.1	CEJ91478.1	EGR50654.1	EGY15046.1
EAL88014.1	CAK37053.1	EJP65185.1	XP_006667041.1	KOS18233.1	ESU13433.1	KJZ71780.1	EHA53998.1	EFY93878.1	KID68300.1	g5126	KOM20992.1	CEJ91479.1	EGR50871.1	EGY15045.1
EAL88015.1	CAK37055.1	EJP65186.1	XP_006667042.1	KOS17578.1	ESU13432.1	KJZ71781.1	EHA53997.1	EFY93879.1	KID68299.1	g5125	KOM20993.1	CEJ91499.1	EGR50653.1	EGY15044.1
EAL88017.1	CAK43695.1	EJP63162.1	XP_006671472.1	KOS16747.1	ESU05744.1	KJZ78328.1	EHA53716.1	EFY90899.1	KID66676.1	g5801	KOM22636.1	CEJ90477.1	EGR52674.1	EGY21711.1
EAL88018.1	CAK43698.1	EJP69075.1	XP_006672120.1	KOS22009.1	ESU06516.1	KJZ76596.1	EHA57385.1	EFY89710.1	KID63713.1	g2076	KOM19181.1	CEJ81715.1	EGR47640.1	EGY23061.1
EAL88020.1	CAK43700.1	EJP64559.1	XP_006674736.1	KOS16776.1	ESU05789.1	KJZ78364.1	EHA54826.1	EFY90933.1	KID66712.1	g6504	KOM20067.1	CEJ85728.1	EGR51190.1	EGY18434.1
EAL88021.1	CAK43701.1	EJP66480.1	XP_006672241.1	KOS20246.1	ESU06493.1	KJZ76621.1	EHA53686.1	EFY89732.1	KID63693.1	g2051	KOM21871.1	CEJ81741.1	EGR47762.1	EGY22759.1
EAL88022.1	CAK37027.1	EJP70046.1	XP_006668013.1	KOS18668.1	ESU12766.1	KJZ72959.1	EHA58045.1	EFY93920.1	KID68253.1	g3526	KOM22110.1	CEJ81999.1	EGR48728.1	EGY22124.1
EAL88025.1	CAK37024.1	EJP63922.1	XP_006669176.1	KOS17240.1	ESU07259.1	KJZ75669.1	EHA57022.1	EFY87457.1	KID69824.1	g1952	KOM23968.1	CEJ94587.1	EGR46466.1	EGY23126.1
EAL88052.2	CAK37008.1	EJP63938.1	XP_006669160.1	KOS17311.1	ESU07283.1	KJZ76179.1	EHA57032.1	EFY87475.1	KID69805.1	g5314	KOM17003.1	CEJ94566.1	EGR45004.1	EGY23121.1
EAL88053.2	CAK37007.1	EJP66232.1	XP_006674355.1	KOS17262.1	ESU07198.1	KJZ77733.1	EHA56866.1	EFY85118.1	KID69455.1	g954	KOM18698.1	CEJ93246.1	EGR46435.1	EGY23197.1
EAL88058.1	CAK37002.1	EJP65037.1	XP_006668064.1	KOS20142.1	ESU15932.1	KJZ75464.1	EHA56894.1	EFY87342.1	KID70466.1	g6123	KOM23239.1	CEJ94289.1	EGR52922.1	EGY15371.1
EAL88061.2	CAK37000.1	EJP69076.1	XP_006672121.1	KOS22491.1	ESU06517.1	KJZ76595.1	EHA57383.1	EFY89709.1	KID63714.1	g2082	KOM21156.1	CEJ81714.1	EGR47641.1	EGY23062.1
EAL88062.1	CAK36999.1	EJP70106.1	XP_006667552.1	KOS19336.1	ESU13025.1	KJZ79044.1	EHA57403.1	EFY92772.1	KID68597.1	g119	KOM19386.1	CEJ94990.1	EGR50461.1	EGY23041.1
EAL88063.2	CAK36998.1	EJP70107.1	XP_006667553.1	KOS19337.1	ESU13026.1	KJZ79043.1	EHA57402.1	EFY92773.1	KID68598.1	g120	KOM19387.1	CEJ94989.1	EGR50224.1	EGY23040.1
EAL88066.1	CAK43219.1	EJP67148.1	XP_006674673.1	KOS21136.1	ESU08980.1	KJZ76213.1	EHA53052.1	EFY92399.1	KID62322.1	g2335	KOM24173.1	CEJ92786.1	EGR50185.1	EGY14497.1
EAL88071.1	CAK43213.1	EJP69659.1	XP_006665327.1	KOS18264.1	ESU05972.1	KJZ76996.1	EHA48671.1	EFY88720.1	KID70808.1	g6938	KOM23852.1	CEJ89187.1	EGR47589.1	EGY17240.1
EAL88080.1	CAK43205.1	EJP69708.1	XP_006665382.1	KOS17533.1	ESU06032.1	KJZ76124.1	EHA52608.1	EFY88446.1	KID70733.1	g6991	KOM24062.1	CEJ89243.1	EGR48188.1	EGY15421.1
EAL88086.2	CAK97435.1	EJP70619.1	XP_006670703.1	KOS19804.1	ESU06181.1	KJZ77471.1	EHA49860.1	EFY86554.1	KID64773.1	g4498	KOM23159.1	CEJ88848.1	EGR47433.1	EGY17333.1
EAL88088.1	CAK97433.1	EJP70491.1	XP_006671556.1	KOS19417.1	ESU05620.1	KJZ72595.1	EHA53934.1	EFY90233.1	KID66578.1	g1992	KOM19424.1	CEJ81774.1	EGR50954.1	EGY21818.1
EAL88096.1	CAK43630.1	EJP68752.1	XP_006671815.1	KOS19659.1	ESU13281.1	KJZ80603.1	EHA54832.1	EFY87798.1	KID66451.1	g4554	KOM20435.1	CEJ95113.1	EGR50251.1	EGY21579.1
EAL88101.1	CAK43637.1	EJP65739.1	XP_006669910.1	KOS18287.1	ESU10913.1	KJZ79820.1	EHA52231.1	EFY85525.1	KID71039.1	g470	KOM20996.1	CEJ84928.1	EGR51695.1	EGY13955.1
EAL88103.2	CAK43638.1	EJP65738.1	XP_006669909.1	KOS18290.1	ESU10914.1	KJZ79821.1	EHA52232.1	EFY85526.1	KID71038.1	g469	KOM20997.1	CEJ84921.1	EGR51952.1	EGY13956.1
EAL88104.2	CAK43639.1	EJP64124.1	XP_006668138.1	KOS21593.1	ESU07286.1	KJZ78125.1	EHA54951.1	EFY84829.1	KID61946.1	g8496	KOM19818.1	CEJ80265.1	EGR44263.1	EGY18889.1
EAL88106.1	CAK43646.1	EJP69545.1	XP_006670531.1	KOS18293.1	ESU12213.1	KJZ79915.1	EHA47266.1	EFY93484.1	KID70945.1	g379	KOM21113.1	CEJ84580.1	EGR51645.1	EGY13761.1
EAL88109.1	CAK43650.1	EJP64144.1	XP_006668170.1	KOS21480.1	ESU07321.1	KJZ78094.1	EHA52113.1	EFY85328.1	KID61915.1	g8387	KOM17768.1	CEJ80305.1	EGR44243.1	EGY13690.1
EAL88112.1	CAK43652.1	EJP64146.1	XP_006668172.1	KOS21478.1	ESU07323.1	KJZ78092.1	EHA52061.1	EFY85330.1	KID61913.1	g3542	KOM23971.1	CEJ80308.1	EGR44254.1	EGY13678.1
EAL88113.1	CAK43653.1	EJP64149.1	XP_006668176.1	KOS21451.1	ESU07328.1	KJZ78086.1	EHA52089.1	EFY85334.1	KID61908.1	g1969	KOM23975.1	CEJ80312.1	EGR47868.1	EGY13683.1
EAL88119.2	CAK43657.1	EJP64147.1	XP_006668173.1	KOS21444.1	ESU07324.1	KJZ78091.1	EHA52060.1	EFY85331.1	KID61912.1	g2918	KOM23972.1	CEJ80309.1	EGR44241.1	EGY13679.1
EAL88120.2	CAK43658.1	EJP69541.1	XP_006670535.1	KOS18300.1	ESU11044.1	KJZ79911.1	EHA47263.1	EFY93481.1	KID70950.1	g382	KOM21116.1	CEJ84590.1	EGR51648.1	EGY13756.1
EAL88129.1	CAK43671.1	EJP65312.1	XP_006669820.1	KOS19972.1	ESU14928.1	KJZ76936.1	EHA52430.1	EFY90490.1	KID67618.1	g4173	KOM17710.1	CEJ91085.1	EGR47358.1	EGY17947.1
EAL88132.1	CAK43673.1	EJP67290.1	XP_006670253.1	KOS17274.1	ESU14555.1	KJZ78470.1	EHA48363.1	EFY90526.1	KID67581.1	g4209	KOM21039.1	CEJ91149.1	EGR47219.1	EGY17910.1
EAL88133.1	CAK43674.1	EJP67300.1	XP_006670265.1	KOS20043.1	ESU14542.1	KJZ78457.1	EHA48362.1	EFY91206.1	KID67562.1	g4221	KOM17962.1	CEJ91160.1	EGR47211.1	EGY17855.1
EAL88137.2	CAK43677.1	EJP65309.1	XP_006669823.1	KOS19837.1	ESU14932.1	KJZ76933.1	EHA52427.1	EFY90493.1	KID67615.1	g4176	KOM18337.1	CEJ91089.1	EGR47246.1	EGY17943.1
EAL88141.1	CAK43681.1	EJP65641.1	XP_006670381.1	KOS21719.1	ESU06221.1	KJZ80451.1	EHA56822.1	EFY84517.1	KID67220.1	g587	KOM23321.1	CEJ82230.1	EGR50702.1	EGY19975.1
EAL88142.1	CAK43682.1	EJP65647.1	XP_006670387.1	KOS22186.1	ESU05837.1	KJZ80446.1	EHA50404.1	EFY88306.1	KID67228.1	g581	KOM22773.1	CEJ82237.1	EGR50705.1	EGY16353.1
EAL88144.1	CAK43684.1	EJP62495.1	XP_006665459.1	KOS22603.1	ESU12059.1	KJZ80266.1	EHA50369.1	EFY90402.1	KID71922.1	g6057	KOM21180.1	CEJ79966.1	EGR48611.1	EGY15958.1
EAL88146.2	CAK43685.1	EJP67780.1	XP_006665581.1	KOS23134.1	ESU15788.1	KJZ74575.1	EHA50315.1	EFY90615.1	KID67374.1	g3216	KOM23701.1	CEJ94223.1	EGR46814.1	EGY14337.1
EAL88155.1	CAK32619.1	EJP61580.1	XP_006673785.1	KOS20152.1	ESU17138.1	KJZ77143.1	EHA51327.1	EFY92152.1	KID68886.1	g4747	KOM20350.1	CEJ91788.1	EGR46972.1	EGY22350.1
EAL88156.2	CAK36903.1	EJP70678.1	XP_006670641.1	KOS19597.1	ESU06117.1	KJZ71527.1	EHA49382.1	EFY87743.1	KID60434.1	g3896	KOM18650.1	CEJ88914.1	EGR47312.1	EGY15690.1
EAL88157.1	CAK36902.1	EJP69447.1	XP_006665306.1	KOS18431.1	ESU05938.1	KJZ77380.1	EHA49381.1	EFY88981.1	KID70136.1	g6911	KOM21732.1	CEJ89158.1	EGR47453.1	EGY15689.1
EAL88158.1	CAK36901.1	EJP69446.1	XP_006665305.1	KOS18434.1	ESU05937.1	KJZ77379.1	EHA53758.1	EFY88980.1	KID70135.1	g6910	KOM21731.1	CEJ89157.1	EGR47572.1	EGY15200.1
EAL88162.1	CAK36897.1	EJP70774.1	XP_006666253.1	KOS23335.1	ESU06843.1	KJZ77536.1	EHA49917.1	EFY86331.1	KID64876.1	g2403	KOM23642.1	CEJ88761.1	EGR48408.1	EGY17396.1
EAL88164.1	CAK36895.1	EJP70615.1	XP_006670705.1	KOS19133.1	ESU06182.1	KJZ77475.1	EHA49854.1	EFY86556.1	KID64775.1	g4496	KOM23158.1	CEJ88846.1	EGR47546.1	EGY17334.1
EAL88165.1	CAK36894.1	EJP70891.1	XP_006665318.1	KOS18989.1	ESU05952.1	KJZ71620.1	EHA54442.1	EFY86478.1	KID70147.1	g6928	KOM19620.1	CEJ89174.1	EGR47464.1	EGY17246.1
EAL88168.1	CAK36891.1	EJP65840.1	XP_006672817.1	KOS21528.1	ESU05439.1	KJZ76165.1	EHA49887.1	EFY88485.1	KID70774.1	g7026	KOM21247.1	CEJ85397.1	EGR47169.1	EGY17408.1
EAL88169.1	CAK36890.1	EJP69656.1	XP_006665324.1	KOS19702.1	ESU05969.1	KJZ71625.1	EHA48768.1	EFY86472.1	KID70154.1	g6933	KOM19090.1	CEJ89182.1	EGR47588.1	EGY17237.1
EAL88170.1	CAK36889.1	EJP70893.1	XP_006665320.1	KOS18993.1	ESU05965.1	KJZ71622.1	EHA54446.1	EFY86476.1	KID70149.1	g6930	KOM19087.1	CEJ89177.1	EGR47586.1	EGY17244.1
EAL88172.1	CAK36887.1	EJP65911.1	XP_006672869.1	KOS21404.1	ESU15860.1	KJZ71596.1	EHA49966.1	EFY93340.1	KID70567.1	g7068	KOM19152.1	CEJ85217.1	EGR47268.1	EGY17282.1
EAL88175.1	CAK36885.1	EJP65625.1	XP_006669749.1	KOS22683.1	ESU12346.1	KJZ80401.1	EHA48235.1	EFY87422.1	KID63377.1	g8281	KOM22607.1	CEJ80499.1	EGR52825.1	EGY19927.1
EAL88177.1	CAK36884.1	EJP68304.1	XP_006670037.1	KOS22583.1	ESU06080.1	KJZ71116.1	EHA57128.1	EFY88332.1	KID67254.1	g554	KOM18607.1	CEJ94099.1	EGR47918.1	EGY15604.1
EAL88178.1	CAK36883.1	EJP68302.1	XP_006670038.1	KOS22112.1	ESU06082.1	KJZ71118.1	EHA57135.1	EFY88331.1	KID67253.1	g557	KOM18606.1	CEJ94101.1	EGR47916.1	EGY15626.1
EAL88179.1	CAK36880.1	EJP68301.1	XP_006670039.1	KOS22588.1	ESU05861.1	KJZ71119.1	EHA57133.1	EFY88330.1	KID67252.1	g558	KOM23167.1	CEJ94102.1	EGR48073.1	EGY15627.1
EAL88180.1	CAK36878.1	EJP68300.1	XP_006670040.1	KOS22587.1	ESU05860.1	KJZ71120.1	EHA57132.1	EFY88329.1	KID67251.1	g559	KOM23168.1	CEJ94103.1	EGR48066.1	EGY15628.1
EAL88181.2	CAK36877.1	EJP68298.1	XP_006670047.1	KOS22585.1	ESU05858.1	KJZ71122.1	EHA57129.1	EFY88327.1	KID67250.1	g561	KOM17745.1	CEJ94105.1	EGR48065.1	EGY15631.1
EAL88182.1	CAK36876.1	EJP67942.1	XP_006669685.1	KOS17299.1	ESU14860.1	KJZ73188.1	EHA53818.1	EFY90429.1	KID67681.1	g7668	KOM17989.1	CEJ90983.1	EGR44495.1	EGY16301.1
EAL88183.1	CAK36875.1	EJP64465.1	XP_006672968.1	KOS18691.1	ESU13556.1	KJZ74210.1	EHA58440.1	EFY84548.1	KID60010.1	g3553	KOM18315.1	CEJ80967.1	EGR53077.1	EGY17681.1
EAL88186.1	CAK36873.1	EJP67967.1	XP_006669710.1	KOS17235.1	ESU14873.1	KJZ78622.1	EHA54485.1	EFY90450.1	KID67659.1	g7690	KOM17262.1	CEJ91013.1	EGR44483.1	EGY14328.1
EAL88189.1	CAK36906.1	EJP69583.1	XP_006666217.1	KOS23439.1	ESU06851.1	KJZ77531.1	EHA49923.1	EFY86327.1	KID64881.1	g2409	KOM23647.1	CEJ88774.1	EGR48223.1	EGY17384.1
EAL88190.1	CAK36908.1	EJP69584.1	XP_006666216.1	KOS23440.1	ESU06852.1	KJZ77530.1	EHA49924.1	EFY86326.1	KID64882.1	g2410	KOM23648.1	CEJ88778.1	EGR48405.1	EGY17385.1
EAL88191.1	CAK36910.1	EJP70777.1	XP_006666251.1	KOS23342.1	ESU06846.1	KJZ77533.1	EHA49920.1	EFY86329.1	KID64878.1	g2406	KOM23645.1	CEJ88767.1	EGR48407.1	EGY17392.1
EAL88195.1	CAK36914.1	EJP70671.1	XP_006670652.1	KOS19200.1	ESU06132.1	KJZ77427.1	EHA54309.1	EFY87755.1	KID60445.1	g4539	KOM21756.1	CEJ88894.1	EGR47415.1	EGY17319.1
EAL88199.1	CAK36924.1	EJP69444.1	XP_006665303.1	KOS18436.1	ESU05935.1	KJZ77377.1	EHA53760.1	EFY88978.1	KID70133.1	g6908	KOM21728.1	CEJ89154.1	EGR47573.1	EGY15687.1
EAL88202.1	CAK36931.1	EJP70723.1	XP_006671150.1	KOS16737.1	ESU06323.1	KJZ77878.1	EHA48954.1	EFY88696.1	KID66835.1	g1882	KOM21952.1	CEJ86116.1	EGR51253.1	EGY22878.1
EAL88204.1	CAK36939.1	EJP70048.1	XP_006668007.1	KOS18666.1	ESU12764.1	KJZ72960.1	EHA58044.1	EFY93919.1	KID68254.1	g3525	KOM22111.1	CEJ82000.1	EGR48561.1	EGY22126.1
EAL88207.1	CAK36951.1	EJP65166.1	XP_006667016.1	KOS17993.1	ESU13458.1	KJZ74115.1	EHA54023.1	EFY85307.1	KID68322.1	g5146	KOM21477.1	CEJ89493.1	EGR50664.1	EGY14929.1
EAL88215.1	CAK36964.1	EJP70546.1	XP_006671598.1	KOS18881.1	ESU12972.1	KJZ76712.1	EHA58387.1	EFY92801.1	KID68625.1	g68	KOM21295.1	CEJ95039.1	EGR50227.1	EGY22854.1
EAL88217.1	CAK36961.1	EJP61102.1	XP_006671877.1	KOS20747.1	ESU06667.1	KJZ71212.1	EHA54802.1	EFY89396.1	KID62820.1	g20	KOM17077.1	CEJ90199.1	EGR50780.1	EGY18383.1
EAL88218.1	CAK36959.1	EJP70545.1	XP_006671597.1	KOS18876.1	ESU12973.1	KJZ76711.1	EHA58381.1	EFY92800.1	KID68624.1	g69	KOM21294.1	CEJ95040.1	EGR50467.1	EGY22855.1
EAL88219.1	CAK36960.1	EJP70544.1	XP_006671596.1	KOS18875.1	ESU12974.1	KJZ76710.1	EHA58382.1	EFY92799.1	KID68623.1	g70	KOM21293.1	CEJ95041.1	EGR50228.1	EGY22856.1
EAL88222.1	CAK36966.1	EJP63161.1	XP_006671471.1	KOS16879.1	ESU05743.1	KJZ78327.1	EHA53717.1	EFY90898.1	KID66675.1	g5800	KOM22637.1	CEJ90478.1	EGR52165.1	EGY21712.1
EAL88223.1	CAK36967.1	EJP70275.1	XP_006667470.1	KOS19244.1	ESU05546.1	KJZ73623.1	EHA54345.1	EFY85144.1	KID66514.1	g2992	KOM19643.1	CEJ82621.1	EGR50757.1	EGY22815.1
EAL88226.1	CAK36972.1	EJP70360.1	XP_006666757.1	KOS18515.1	ESU12809.1	KJZ72917.1	EHA53079.1	EFY86780.1	KID68013.1	g5084	KOM19348.1	CEJ81963.1	EGR48712.1	EGY14958.1
EAL88227.1	CAK36973.1	EJP70359.1	XP_006666758.1	KOS18516.1	ESU12808.1	KJZ72918.1	EHA53078.1	EFY86781.1	KID68012.1	g5083	KOM18100.1	CEJ81964.1	EGR48540.1	EGY14961.1
EAL88231.2	CAK36978.1	EJP65160.1	XP_006667010.1	KOS18069.1	ESU13465.1	KJZ74109.1	EHA54015.1	EFY85301.1	KID68328.1	g5342	KOM20208.1	CEJ89486.1	EGR50667.1	EGY14934.1
EAL88233.1	CAK36979.1	EJP65163.1	XP_006667013.1	KOS18062.1	ESU13462.1	KJZ74112.1	EHA54017.1	EFY85304.1	KID68325.1	g5340	KOM21475.1	CEJ89489.1	EGR50885.1	EGY14933.1
EAL88234.2	CAK36980.1	EJP66808.1	XP_006667879.1	KOS18613.1	ESU13074.1	KJZ78995.1	EHA57950.1	EFY90751.1	KID68533.1	g6832	KOM21216.1	CEJ89245.1	EGR52261.1	EGY14595.1
EAL88235.1	CAK36983.1	EJP70551.1	XP_006671593.1	KOS18818.1	ESU12980.1	KJZ73615.1	EHA58388.1	EFY92795.1	KID68619.1	g74	KOM22929.1	CEJ95045.1	EGR50470.1	EGY22841.1
EAL88237.1	CAK36988.1	EJP70550.1	XP_006671592.1	KOS18825.1	ESU12981.1	KJZ73614.1	EHA58391.1	EFY92794.1	KID68618.1	g73	KOM22931.1	CEJ95047.1	EGR50230.1	EGY22843.1
EAL88239.1	CAK36991.1	EJP70664.1	XP_006670645.1	KOS19590.1	ESU06124.1	KJZ71523.1	EHA54335.1	EFY87747.1	KID60439.1	g3893	KOM18651.1	CEJ88900.1	EGR47193.1	EGY17325.1
EAL88242.1	CAK36994.1	EJP63127.1	XP_006673358.1	KOS19736.1	ESU05955.1	KJZ77482.1	EHA53092.1	EFY84512.1	KID64801.1	g2448	KOM23151.1	CEJ88838.1	EGR47552.1	EGY15198.1
EAL88243.1	CAK36995.1	EJP64629.1	XP_006673068.1	KOS20103.1	ESU15933.1	KJZ75463.1	EHA56893.1	EFY87341.1	KID70465.1	g6122	KOM23238.1	CEJ94287.1	EGR52388.1	EGY15370.1
EAL88248.1	CAK43223.1	EJP65211.1	XP_006667061.1	KOS18765.1	ESU12845.1	KJZ71801.1	EHA53984.1	EFY93896.1	KID68279.1	g5113	KOM17172.1	CEJ81922.1	EGR50865.1	EGY15027.1
EAL88252.1	CAK43225.1	EJP69224.1	XP_006672733.1	KOS19509.1	ESU11470.1	KJZ77049.1	EHA51033.1	EFY91362.1	KID69602.1	g4461	KOM23447.1	CEJ93207.1	EGR46529.1	EGY14644.1
EAL88255.1	CAK43228.1	EJP61785.1	XP_006667629.1	KOS17121.1	ESU13150.1	KJZ78933.1	EHA52961.1	EFY90164.1	KID68471.1	g6892	KOM20898.1	CEJ89318.1	EGR52801.1	EGY15006.1
EAL88258.1	CAK43231.1	EJP65158.1	XP_006667008.1	KOS17753.1	ESU13467.1	KJZ74106.1	EHA58023.1	EFY85299.1	KID68330.1	g5344	KOM20206.1	CEJ89484.1	EGR50669.1	EGY14944.1
EAL88261.1	CAK43234.1	EJP70229.1	XP_006666683.1	KOS21271.1	ESU13528.1	KJZ72165.1	EHA50764.1	EFY90224.1	KID68412.1	g4115	KOM23326.1	CEJ89414.1	EGR52725.1	EGY20597.1
EAL88264.1	CAK43237.1	EJP70743.1	XP_006671613.1	KOS16623.1	ESU06306.1	KJZ73519.1	EHA57945.1	EFY88711.1	KID66821.1	g1898	KOM21264.1	CEJ86063.1	EGR51243.1	EGY22727.1
EAL88269.1	CAK43246.1	EJP63908.1	XP_006669191.1	KOS17338.1	ESU07246.1	KJZ75682.1	EHA51595.1	EFY85376.1	KID69835.1	g4035	KOM23957.1	CEJ94600.1	EGR46459.1	EGY23160.1
EAL88272.1	CAK48713.1	EJP62911.1	XP_006672608.1	KOS19778.1	ESU11391.1	KJZ76016.1	EHA57958.1	EFY85628.1	KID69734.1	g1950	KOM22414.1	CEJ81415.1	EGR53007.1	EGY14891.1
EAL88273.1	CAK48714.1	EJP62912.1	XP_006672607.1	KOS18724.1	ESU11392.1	KJZ76015.1	EHA48509.1	EFY85629.1	KID69733.1	g1944	KOM22413.1	CEJ81416.1	EGR52460.1	EGY14890.1
EAL88274.1	CAK48715.1	EJP62914.1	XP_006672605.1	KOS18718.1	ESU11394.1	KJZ76013.1	EHA57960.1	EFY85631.1	KID69731.1	g1946	KOM22411.1	CEJ81418.1	EGR52461.1	EGY14888.1
EAL88275.1	CAK48716.1	EJP62913.1	XP_006672606.1	KOS18723.1	ESU11393.1	KJZ76014.1	EHA57959.1	EFY85630.1	KID69732.1	g1945	KOM22412.1	CEJ81417.1	EGR53008.1	EGY14889.1
EAL88282.1	CAK48733.1	EJP64365.1	XP_006668491.1	KOS18309.1	ESU14639.1	KJZ69611.1	EHA46305.1	EFY93095.1	KID70048.1	g3957	KOM18771.1	CEJ90615.1	EGR51617.1	EGY20993.1
EAL88284.1	CAK48735.1	EJP66724.1	XP_006667967.1	KOS18997.1	ESU12716.1	KJZ74946.1	EHA57294.1	EFY85397.1	KID68208.1	g3494	KOM19893.1	CEJ82039.1	EGR48691.1	EGY19288.1
EAL88295.1	CAK97415.1	EJP70181.1	XP_006667100.1	KOS17177.1	ESU12893.1	KJZ72209.1	EHA52682.1	EFY90218.1	KID68419.1	g5739	KOM20323.1	CEJ89362.1	EGR52233.1	EGY15069.1
EAL88302.1	CAK43198.1	EJP70354.1	XP_006666764.1	KOS19271.1	ESU12803.1	KJZ72924.1	EHA53076.1	EFY86786.1	KID68007.1	g5079	KOM17116.1	CEJ81968.1	EGR48544.1	EGY14966.1
EAL88305.1	CAK43194.1	EJP64050.1	XP_006672453.1	KOS19450.1	ESU11563.1	KJZ73249.1	EHA54082.1	EFY91140.1	KID69565.1	g2499	KOM19785.1	CEJ90184.1	EGR46114.1	EGY15495.1
EAL88309.1	CAK97417.1	EJP61846.1	XP_006674272.1	KOS22443.1	ESU07485.1	KJZ77248.1	EHA57694.1	EFY88354.1	KID63200.1	g864	KOM24038.1	CEJ92907.1	EGR44724.1	EGY16036.1
EAL88310.1	CAK97418.1	EJP70255.1	XP_006666707.1	KOS17984.1	ESU13511.1	KJZ74064.1	EHA54010.1	EFY93382.1	KID68368.1	g3035	KOM22024.1	CEJ89431.1	EGR50907.1	EGY14839.1
EAL88311.2	CAK97419.1	EJP61841.1	XP_006674267.1	KOS21940.1	ESU07489.1	KJZ77253.1	EHA57698.1	EFY88349.1	KID63195.1	g859	KOM19977.1	CEJ92902.1	EGR44761.1	EGY16040.1
EAL88315.1	CAK43628.1	EJP63920.1	XP_006669178.1	KOS17330.1	ESU07257.1	KJZ75671.1	EHA57003.1	EFY85366.1	KID69825.1	g1953	KOM23967.1	CEJ94590.1	EGR46372.1	EGY23154.1
EAL88316.1	CAK43268.1	EJP64523.1	XP_006673043.1	KOS17239.1	ESU07399.1	KJZ77698.1	EHA56868.1	EFY92005.1	KID60885.1	g942	KOM20389.1	CEJ94441.1	EGR46427.1	EGY23203.1
EAL88317.2	CAK43269.1	EJP60943.1	XP_006671010.1	KOS19253.1	ESU11335.1	KJZ75999.1	EHA50927.1	EFY87499.1	KID69783.1	g7932	KOM18335.1	CEJ81344.1	EGR44275.1	EGY15450.1
EAL88320.1	CAK43280.1	EJP64527.1	XP_006673049.1	KOS17346.1	ESU07381.1	KJZ77694.1	EHA56871.1	EFY86020.1	KID69468.1	g945	KOM17423.1	CEJ94448.1	EGR46429.1	EGY23193.1
EAL88321.1	CAK43281.1	EJP61843.1	XP_006674269.1	KOS21948.1	ESU07487.1	KJZ77251.1	EHA57696.1	EFY88351.1	KID63197.1	g861	KOM18797.1	CEJ92904.1	EGR44721.1	EGY16038.1
EAL88322.1	CAK43282.1	EJP61844.1	XP_006674270.1	KOS22441.1	ESU07486.1	KJZ77250.1	EHA57695.1	EFY88352.1	KID63198.1	g862	KOM18796.1	CEJ92905.1	EGR44763.1	EGY16037.1
EAL88328.1	CAK97445.1	EJP60858.1	XP_006665978.1	KOS22543.1	ESU08272.1	KJZ73258.1	EHA52906.1	EFY84872.1	KID62800.1	g1510	KOM19535.1	CEJ92198.1	EGR45279.1	EGY16673.1
EAL88329.1	CAK97444.1	EJP68702.1	XP_006672930.1	KOS19285.1	ESU12153.1	KJZ70739.1	EHA51545.1	EFY85019.1	KID65848.1	g1141	KOM20860.1	CEJ80826.1	EGR49478.1	EGY18034.1
EAL88331.1	CAK97440.1	EJP69063.1	XP_006672099.1	KOS20436.1	ESU06420.1	KJZ72617.1	EHA53771.1	EFY88686.1	KID66845.1	g5600	KOM17907.1	CEJ90709.1	EGR44196.1	EGY21753.1
EAL88333.1	CAK43313.1	EJP63749.1	XP_006673559.1	KOS22386.1	ESU09127.1	KJZ72233.1	EHA49465.1	EFY88543.1	KID61718.1	g4271	KOM23838.1	CEJ92736.1	EGR52399.1	EGY22103.1
EAL88334.1	CAK43312.1	EJP63748.1	XP_006673558.1	KOS21876.1	ESU09128.1	KJZ72235.1	EHA49464.1	EFY88544.1	KID61719.1	g4273	KOM23839.1	CEJ92735.1	EGR52941.1	EGY22102.1
EAL88335.1	CAK43311.1	EJP69052.1	XP_006672087.1	KOS20387.1	ESU06413.1	KJZ72623.1	EHA53803.1	EFY88679.1	KID66852.1	g5587	KOM18149.1	CEJ90717.1	EGR45865.1	EGY21754.1
EAL88336.1	CAK43310.1	EJP63782.1	XP_006669069.1	KOS16670.1	ESU05803.1	KJZ78376.1	EHA57620.1	EFY90944.1	KID66723.1	g2137	KOM19106.1	CEJ85738.1	EGR51197.1	EGY22083.1
EAL88339.1	CAK43307.1	EJP68187.1	XP_006669636.1	KOS22626.1	ESU06774.1	KJZ80501.1	EHA50457.1	EFY93562.1	KID67171.1	g8439	KOM24354.1	CEJ91602.1	EGR48095.1	EGY15877.1
EAL88340.1	CAK43306.1	EJP68197.1	XP_006669628.1	KOS22620.1	ESU06767.1	KJZ75611.1	EHA50451.1	EFY93556.1	KID67177.1	g8433	KOM17369.1	CEJ91611.1	EGR47937.1	EGY15872.1
EAL88341.1	CAK43305.1	EJP68007.1	XP_006666086.1	KOS23277.1	ESU05469.1	KJZ75050.1	EHA50450.1	EFY86706.1	KID63316.1	g1913	KOM23202.1	CEJ85576.1	EGR52247.1	EGY15873.1
EAL88344.1	CAK43302.1	EJP65665.1	XP_006670405.1	KOS21998.1	ESU05854.1	KJZ71127.1	EHA50437.1	EFY88324.1	KID67247.1	g565	KOM20527.1	CEJ82258.1	EGR48070.1	EGY22625.1
EAL88346.1	CAK43298.1	EJP62332.1	XP_006671307.1	KOS20390.1	ESU11106.1	KJZ80309.1	EHA56568.1	EFY88396.1	KID63242.1	g6532	KOM18670.1	CEJ80001.1	EGR52870.1	EGY22611.1
EAL88347.1	CAK43290.1	EJP68388.1	XP_006666029.1	KOS17612.1	ESU14482.1	KJZ75743.1	EHA49912.1	EFY93183.1	KID69956.1	g8101	KOM17810.1	CEJ91281.1	EGR49981.1	EGY21033.1
EAL88348.1	CAK43289.1	EJP64404.1	XP_006668531.1	KOS21150.1	ESU14778.1	KJZ75892.1	EHA45894.1	EFY89052.1	KID60324.1	g2684	KOM23043.1	CEJ86780.1	EGR46558.1	EGY19893.1
EAL88350.2	CAK43286.1	EJP68386.1	XP_006666031.1	KOS17610.1	ESU14484.1	KJZ75745.1	EHA49929.1	EFY93181.1	KID69958.1	g8103	KOM18453.1	CEJ91279.1	EGR49982.1	EGY21035.1
EAL88352.1	CAK97460.1	EJP66493.1	XP_006672230.1	KOS20137.1	ESU06481.1	KJZ76634.1	EHA57615.1	EFY89749.1	KID60162.1	g2038	KOM20272.1	CEJ81753.1	EGR47756.1	EGY22077.1
EAL88360.1	CAK97470.1	EJP71047.1	XP_006666388.1	KOS23364.1	ESU14255.1	KJZ73438.1	EHA50207.1	EFY84735.1	KID65104.1	g7199	KOM18240.1	CEJ82897.1	EGR48335.1	EGY19179.1
EAL88363.1	CAK97475.1	EJP69309.1	XP_006666488.1	KOS17977.1	ESU12429.1	KJZ72418.1	EHA48534.1	EFY89315.1	KID62415.1	g4	KOM18732.1	CEJ91996.1	EGR48887.1	EGY19145.1
EAL88371.1	CAK97483.1	EJP69306.1	XP_006666491.1	KOS18077.1	ESU12426.1	KJZ72415.1	EHA48555.1	EFY89318.1	KID62412.1	g2938	KOM17157.1	CEJ91999.1	EGR48886.1	EGY19161.1
EAL88372.1	CAK97485.1	EJP71020.1	XP_006673436.1	KOS22007.1	ESU14190.1	KJZ73445.1	EHA50121.1	EFY86261.1	KID65230.1	g4376	KOM21638.1	CEJ82983.1	EGR48308.1	EGY19224.1
EAL88373.1	CAK97486.1	EJP71022.1	XP_006673438.1	KOS21690.1	ESU14188.1	KJZ73446.1	EHA50120.1	EFY86260.1	KID65229.1	g4378	KOM21639.1	CEJ82975.1	EGR48309.1	EGY19223.1
EAL88374.1	CAK97487.1	EJP69307.1	XP_006666490.1	KOS17509.1	ESU12427.1	KJZ72416.1	EHA48556.1	EFY89317.1	KID62413.1	g2937	KOM17156.1	CEJ91998.1	EGR49084.1	EGY19162.1
EAL88377.1	CAK97491.1	EJP60841.1	XP_006666402.1	KOS23433.1	ESU14278.1	KJZ76202.1	EHA50062.1	EFY92412.1	KID62335.1	g8038	KOM24179.1	CEJ82881.1	EGR48338.1	EGY20307.1
EAL88379.1	CAK97493.1	EJP69311.1	XP_006666486.1	KOS17514.1	ESU12431.1	KJZ72420.1	EHA48542.1	EFY89313.1	KID62417.1	g8003	KOM18730.1	CEJ91994.1	EGR48888.1	EGY19146.1
EAL88380.2	CAK97494.1	EJP69310.1	XP_006666487.1	KOS17978.1	ESU12430.1	KJZ72419.1	EHA48543.1	EFY89314.1	KID62416.1	g5	KOM18731.1	CEJ91995.1	EGR49087.1	EGY19147.1
EAL88383.1	CAK47799.1	EJP69337.1	XP_006666515.1	KOS17474.1	ESU12385.1	KJZ76776.1	EHA50330.1	EFY89276.1	KID62452.1	g6509	KOM20097.1	CEJ91967.1	EGR49098.1	EGY22561.1
EAL88388.1	CAK97500.1	EJP61748.1	XP_006665711.1	KOS17652.1	ESU17810.1	KJZ78175.1	EHA53367.1	EFY91999.1	KID60860.1	g5974	KOM19948.1	CEJ94802.1	EGR45159.1	EGY21509.1
EAL88389.1	CAK97501.1	EJP69335.1	XP_006666517.1	KOS17480.1	ESU12387.1	KJZ76774.1	EHA47110.1	EFY89274.1	KID62454.1	g6508	KOM20098.1	CEJ91965.1	EGR49100.1	EGY22563.1
EAL88390.1	CAK97502.1	EJP61657.1	XP_006666401.1	KOS23432.1	ESU14277.1	KJZ76203.1	EHA50061.1	EFY92413.1	KID62336.1	g7482	KOM24180.1	CEJ82882.1	EGR48160.1	EGY20306.1
EAL88393.1	CAK97504.1	EJP67546.1	XP_006674808.1	KOS22953.1	ESU17074.1	KJZ73872.1	EHA52263.1	EFY89015.1	KID71262.1	g5647	KOM23544.1	CEJ80735.1	EGR45066.1	EGY13551.1
EAL88394.1	CAK97505.1	EJP67545.1	XP_006674809.1	KOS23152.1	ESU17075.1	KJZ73873.1	EHA52262.1	EFY89014.1	KID71261.1	g5646	KOM23543.1	CEJ80736.1	EGR45132.1	EGY13552.1
EAL88395.1	CAK97506.1	EJP64397.1	XP_006668523.1	KOS19939.1	ESU14841.1	KJZ79376.1	EHA46137.1	EFY93064.1	KID70074.1	g3993	KOM23011.1	CEJ82820.1	EGR47403.1	EGY20937.1
EAL88396.1	CAK97507.1	EJP64997.1	XP_006667705.1	KOS21800.1	ESU17918.1	KJZ80176.1	EHA56578.1	EFY90317.1	KID71833.1	g5298	KOM19262.1	CEJ93953.1	EGR45911.1	EGY16365.1
EAL88397.1	CAK97508.1	EJP65586.1	XP_006669786.1	KOS20578.1	ESU11137.1	KJZ80361.1	EHA50520.1	EFY86724.1	KID63297.1	g8247	KOM23279.1	CEJ89711.1	EGR52320.1	EGY18720.1
EAL88400.1	CAK97510.1	EJP66929.1	XP_006667687.1	KOS22280.1	ESU17909.1	KJZ80164.1	EHA47629.1	EFY90305.1	KID71821.1	g5309	KOM21861.1	CEJ93938.1	EGR45830.1	EGY16336.1
EAL88401.1	CAK43315.1	EJP63956.1	XP_006671857.1	KOS20777.1	ESU06646.1	KJZ79079.1	EHA52855.1	EFY89414.1	KID62838.1	g2010	KOM24503.1	CEJ93384.1	EGR50556.1	EGY21768.1
EAL88409.1	CAK39720.1	EJP64178.1	XP_006668208.1	KOS21635.1	ESU11269.1	KJZ78061.1	EHA54687.1	EFY87210.1	KID61881.1	g6384	KOM23999.1	CEJ80342.1	EGR48043.1	EGY14055.1
EAL88410.1	CAK39721.1	EJP66031.1	XP_006667074.1	KOS22394.1	ESU08886.1	KJZ79608.1	EHA47878.1	EFY89648.1	KID71673.1	g1748	KOM19649.1	CEJ80050.1	EGR45303.1	EGY17079.1
EAL88415.1	CAK39726.1	EJP65631.1	XP_006669744.1	KOS22117.1	ESU06759.1	KJZ75603.1	EHA49756.1	EFY93547.1	KID67186.1	g8424	KOM22191.1	CEJ91620.1	EGR48104.1	EGY15601.1
EAL88416.1	CAK39728.1	EJP69161.1	XP_006674009.1	KOS22120.1	ESU06758.1	KJZ75602.1	EHA49758.1	EFY93546.1	KID67187.1	g8423	KOM22190.1	CEJ85498.1	EGR47942.1	EGY15602.1
EAL88418.1	CAK39736.1	EJP67662.1	XP_006667401.1	KOS23301.1	ESU06971.1	KJZ74425.1	EHA54508.1	EFY84403.1	KID61014.1	g672	KOM21165.1	CEJ81824.1	EGR44607.1	EGY15938.1
EAL88424.1	CAK39735.1	EJP64989.1	XP_006673649.1	KOS20592.1	ESU16532.1	KJZ72460.1	EHA48377.1	EFY92991.1	KID61599.1	g2220	KOM17765.1	CEJ93126.1	EGR45940.1	EGY13369.1
EAL88425.1	CAK39738.1	EJP62542.1	XP_006668862.1	KOS22787.1	ESU16989.1	KJZ76845.1	EHA52035.1	EFY86397.1	KID71328.1	g2257	KOM22146.1	CEJ91631.1	EGR44394.1	EGY13521.1
EAL88438.1	CAK39749.1	EJP67829.1	XP_006673733.1	KOS21807.1	ESU17953.1	KJZ80213.1	EHA56828.1	EFY90342.1	KID71862.1	g5267	KOM20181.1	CEJ79905.1	EGR48581.1	EGY15795.1
EAL88440.1	CAK39751.1	EJP65381.1	XP_006667674.1	KOS21879.1	ESU17891.1	KJZ80153.1	EHA57095.1	EFY90295.1	KID71810.1	g5709	KOM21850.1	CEJ93925.1	EGR45897.1	EGY15810.1
EAL88441.1	CAK39752.1	EJP66922.1	XP_006667679.1	KOS22314.1	ESU17896.1	KJZ80157.1	EHA57102.1	EFY90299.1	KID71814.1	g5713	KOM21854.1	CEJ93929.1	EGR45827.1	EGY16326.1
EAL88444.1	CAK39755.1	EJP65253.1	XP_006670011.1	KOS22139.1	ESU06068.1	KJZ75097.1	EHA57099.1	EFY91039.1	KID63423.1	g547	KOM17128.1	CEJ80544.1	EGR51811.1	EGY15744.1
EAL88445.1	CAK39756.1	EJP65254.1	XP_006670012.1	KOS22142.1	ESU06069.1	KJZ75098.1	EHA57098.1	EFY91040.1	KID63424.1	g548	KOM17127.1	CEJ80543.1	EGR52072.1	EGY15745.1
EAL88447.1	CAK39758.1	EJP67877.1	XP_006668709.1	KOS22598.1	ESU06752.1	KJZ75597.1	EHA55585.1	EFY93541.1	KID67193.1	g8418	KOM22185.1	CEJ85532.1	EGR47946.1	EGY15620.1
EAL88450.1	CAK45125.1	EJP67882.1	XP_006668714.1	KOS22121.1	ESU06755.1	KJZ75599.1	EHA55588.1	EFY93543.1	KID67191.1	g8420	KOM22188.1	CEJ85525.1	EGR47945.1	EGY15623.1
EAL88453.2	CAK45130.1	EJP65664.1	XP_006670404.1	KOS21995.1	ESU05853.1	KJZ71128.1	EHA50436.1	EFY88323.1	KID67246.1	g566	KOM20528.1	CEJ82257.1	EGR48071.1	EGY22624.1
EAL88455.1	CAK45131.1	EJP69267.1	XP_006672688.1	KOS23102.1	ESU18046.1	KJZ72025.1	EHA48293.1	EFY85199.1	KID71782.1	g2874	KOM16875.1	CEJ94485.1	EGR45808.1	EGY17543.1
EAL88456.1	CAK45133.1	EJP69268.1	XP_006672687.1	KOS22640.1	ESU18047.1	KJZ72026.1	EHA48294.1	EFY85198.1	KID71781.1	g1615	KOM23610.1	CEJ94488.1	EGR45878.1	EGY17544.1
EAL88461.1	CAK45139.1	EJP69272.1	XP_006672683.1	KOS23099.1	ESU18050.1	KJZ72029.1	EHA48297.1	EFY85196.1	KID71779.1	g1612	KOM16878.1	CEJ94492.1	EGR50771.1	EGY17547.1
EAL88464.1	CAK45148.1	EJP68266.1	XP_006669970.1	KOS22956.1	ESU05482.1	KJZ75061.1	EHA49773.1	EFY87451.1	KID63336.1	g503	KOM20639.1	CEJ85609.1	EGR52346.1	EGY15612.1
EAL88466.1	CAK45150.1	EJP68268.1	XP_006669969.1	KOS22955.1	ESU05481.1	KJZ75060.1	EHA49774.1	EFY87452.1	KID63335.1	g502	KOM17635.1	CEJ85607.1	EGR52876.1	EGY15613.1
EAL88468.1	CAK45152.1	EJP65259.1	XP_006670018.1	KOS22137.1	ESU06065.1	KJZ75095.1	EHA57093.1	EFY91045.1	KID63434.1	g545	KOM18246.1	CEJ80547.1	EGR51812.1	EGY16350.1
EAL88475.1	CAK45161.1	EJP63580.1	XP_006674111.1	KOS22095.1	ESU06858.1	KJZ77088.1	EHA55591.1	EFY84526.1	KID67209.1	g8408	KOM23139.1	CEJ81636.1	EGR48115.1	EGY22497.1
EAL88476.2	CAK45163.1	EJP63581.1	XP_006674103.1	KOS22094.1	ESU06859.1	KJZ77089.1	EHA55590.1	EFY84524.1	KID67211.1	g8392	KOM23138.1	CEJ81637.1	EGR47959.1	EGY22493.1
EAL88477.1	CAK45164.1	EJP63582.1	XP_006674102.1	KOS22093.1	ESU06860.1	KJZ77090.1	EHA55589.1	EFY84523.1	KID67212.1	g8391	KOM23137.1	CEJ81638.1	EGR48116.1	EGY22492.1
EAL88478.1	CAK45166.1	EJP62507.1	XP_006665445.1	KOS22212.1	ESU12047.1	KJZ80275.1	EHA56784.1	EFY90412.1	KID71933.1	g6050	KOM17519.1	CEJ79974.1	EGR48781.1	EGY22487.1
EAL88479.2	CAK45168.1	EJP68877.1	XP_006666121.1	KOS21989.1	ESU07429.1	KJZ77119.1	EHA56924.1	EFY92033.1	KID60896.1	g909	KOM19031.1	CEJ94399.1	EGR46317.1	EGY20638.1
EAL88480.1	CAK45170.1	EJP70272.1	XP_006673339.1	KOS21394.1	ESU16705.1	KJZ78273.1	EHA55741.1	EFY92850.1	KID68677.1	g7252	KOM19360.1	CEJ93071.1	EGR50622.1	EGY18302.1
EAL88482.1	CAK45172.1	EJP70271.1	XP_006673340.1	KOS21392.1	ESU16706.1	KJZ78272.1	EHA55764.1	EFY92849.1	KID68676.1	g7253	KOM19359.1	CEJ93072.1	EGR50847.1	EGY18303.1
EAL88483.1	CAK45173.1	EJP66121.1	XP_006673902.1	KOS19638.1	ESU10523.1	KJZ74287.1	EHA46568.1	EFY85712.1	KID69180.1	g7774	KOM17051.1	CEJ89573.1	EGR49941.1	EGY19637.1
EAL88485.1	CAK43392.1	EJP63876.1	XP_006669125.1	KOS18001.1	ESU13705.1	KJZ75536.1	EHA55227.1	EFY91534.1	KID63883.1	g4695	KOM23086.1	CEJ94529.1	EGR44937.1	EGY17736.1
EAL88486.1	CAK43391.1	EJP63881.1	XP_006669130.1	KOS18004.1	ESU13710.1	KJZ75531.1	EHA55222.1	EFY91529.1	KID63888.1	g7184	KOM23081.1	CEJ94535.1	EGR44940.1	EGY17741.1
EAL88488.1	CAK43388.1	EJP69016.1	XP_006672015.1	KOS20495.1	ESU06448.1	KJZ72610.1	EHA58265.1	EFY89779.1	KID60132.1	g5622	KOM23457.1	CEJ90662.1	EGR47741.1	EGY18470.1
EAL88489.1	CAK43387.1	EJP68937.1	XP_006672277.1	KOS16773.1	ESU05760.1	KJZ78343.1	EHA53126.1	EFY90914.1	KID66692.1	g5813	KOM20262.1	CEJ90463.1	EGR52667.1	EGY20654.1
EAL88491.1	CAK43383.1	EJP68145.1	XP_006666036.1	KOS20776.1	ESU11739.1	KJZ80111.1	EHA56124.1	EFY86466.1	KID70162.1	g5172	KOM23785.1	CEJ93791.1	EGR51132.1	EGY21348.1
EAL88492.1	CAK43382.1	EJP68140.1	XP_006666041.1	KOS20902.1	ESU11732.1	KJZ80107.1	EHA46908.1	EFY86469.1	KID70158.1	g5175	KOM23782.1	CEJ93786.1	EGR51402.1	EGY21336.1
EAL88496.1	CAK43379.1	EJP63952.1	XP_006671861.1	KOS21016.1	ESU06649.1	KJZ79076.1	EHA52858.1	EFY89410.1	KID62834.1	g7990	KOM24506.1	CEJ93389.1	EGR50553.1	EGY21771.1
EAL88497.1	CAK43378.1	EJP63951.1	XP_006671862.1	KOS21015.1	ESU06650.1	KJZ79075.1	EHA52859.1	EFY89409.1	KID62833.1	g6795	KOM24507.1	CEJ93390.1	EGR50788.1	EGY21772.1
EAL88498.1	CAK43377.1	EJP69020.1	XP_006672020.1	KOS20431.1	ESU06443.1	KJZ76544.1	EHA58270.1	EFY89783.1	KID60128.1	g5618	KOM18414.1	CEJ90666.1	EGR47739.1	EGY18465.1
EAL88499.1	CAK43375.1	EJP66487.1	XP_006672235.1	KOS20188.1	ESU06488.1	KJZ76627.1	EHA49170.1	EFY89738.1	KID63688.1	g2046	KOM20278.1	CEJ81747.1	EGR47759.1	EGY22835.1
EAL88501.1	CAK43372.1	EJP69022.1	XP_006672022.1	KOS20430.1	ESU06441.1	KJZ68804.1	EHA58008.1	EFY89785.1	KID60126.1	g5616	KOM19131.1	CEJ90668.1	EGR48632.1	EGY18463.1
EAL88503.1	CAK43367.1	EJP70967.1	XP_006673389.1	KOS16848.1	ESU05816.1	KJZ78385.1	EHA53654.1	EFY90955.1	KID66735.1	g8381	KOM22546.1	CEJ85749.1	EGR51204.1	EGY21742.1
EAL88504.1	CAK43366.1	EJP70425.1	XP_006674382.1	KOS16857.1	ESU05815.1	KJZ78384.1	EHA53655.1	EFY90954.1	KID66734.1	g8382	KOM22547.1	CEJ85748.1	EGR51487.1	EGY21741.1
EAL88505.1	CAK43365.1	EJP63018.1	XP_006672160.1	KOS21193.1	ESU06530.1	KJZ76559.1	EHA58317.1	EFY93296.1	KID63754.1	g3387	KOM23363.1	CEJ81674.1	EGR47787.1	EGY21687.1
EAL88506.1	CAK43364.1	EJP70295.1	XP_006670789.1	KOS18815.1	ESU13308.1	KJZ67942.1	EHA54817.1	EFY92809.1	KID68633.1	g32	KOM22814.1	CEJ95076.1	EGR50478.1	EGY22642.1
EAL88509.2	CAK47319.1	EJP63849.1	XP_006669097.1	KOS18364.1	ESU13675.1	KJZ75564.1	EHA51588.1	EFY85503.1	KID63858.1	g4018	KOM21912.1	CEJ94503.1	EGR44978.1	EGY17723.1
EAL88515.1	CAK47315.1	EJP67040.1	XP_006666626.1	KOS18873.1	ESU13613.1	KJZ76720.1	EHA53112.1	EFY92807.1	KID68632.1	g59	KOM19290.1	CEJ95054.1	EGR50210.1	EGY20656.1
EAL88516.1	CAK47312.1	EJP70515.1	XP_006671580.1	KOS18679.1	ESU13007.1	KJZ73592.1	EHA53119.1	EFY92759.1	KID68583.1	g101	KOM17409.1	CEJ95006.1	EGR50450.1	EGY20673.1
EAL88518.1	CAK47309.1	EJP63864.1	XP_006669113.1	KOS17517.1	ESU13688.1	KJZ75550.1	EHA51582.1	EFY91545.1	KID63874.1	g5840	KOM23099.1	CEJ94518.1	EGR44930.1	EGY17725.1
EAL88522.2	CAK43362.1	EJP70064.1	XP_006667507.1	KOS18671.1	ESU05583.1	KJZ73476.1	EHA52799.1	EFY90836.1	KID66549.1	g2958	KOM18612.1	CEJ82660.1	EGR50974.1	EGY21760.1
EAL88523.1	CAK43361.1	EJP64537.1	XP_006674737.1	KOS16777.1	ESU05790.1	KJZ78365.1	EHA52796.1	EFY90934.1	KID66713.1	g6503	KOM20065.1	CEJ85729.1	EGR51191.1	EGY21761.1
EAL88525.2	CAK43360.1	EJP68128.1	XP_006666054.1	KOS20859.1	ESU11777.1	KJZ80072.1	EHA56098.1	EFY89379.1	KID65658.1	g5210	KOM18635.1	CEJ93744.1	EGR51421.1	EGY21428.1
EAL88527.1	CAK43357.1	EJP68126.1	XP_006666057.1	KOS20860.1	ESU11776.1	KJZ80071.1	EHA56096.1	EFY89378.1	KID65657.1	g5209	KOM19722.1	CEJ93745.1	EGR51143.1	EGY21425.1
EAL88529.1	CAK43354.1	EJP63025.1	XP_006672168.1	KOS20920.1	ESU06560.1	KJZ77888.1	EHA58321.1	EFY93290.1	KID63759.1	g3383	KOM23369.1	CEJ81668.1	EGR50599.1	EGY21692.1
EAL88531.1	CAK43351.1	EJP63953.1	XP_006671860.1	KOS20785.1	ESU06648.1	KJZ79077.1	EHA52857.1	EFY89411.1	KID62835.1	g7989	KOM24505.1	CEJ93388.1	EGR50789.1	EGY21770.1
EAL88532.1	CAK43350.1	EJP63950.1	XP_006671863.1	KOS21018.1	ESU06652.1	KJZ79074.1	EHA58091.1	EFY89408.1	KID62832.1	g2924	KOM16952.1	CEJ93391.1	EGR50787.1	EGY21589.1
EAL88533.1	CAK43348.1	EJP66489.1	XP_006672233.1	KOS20133.1	ESU06486.1	KJZ76629.1	EHA49172.1	EFY89746.1	KID60166.1	g2043	KOM20276.1	CEJ81749.1	EGR47620.1	EGY22833.1
EAL88534.1	CAK43347.1	EJP70965.1	XP_006673387.1	KOS16721.1	ESU05818.1	KJZ78387.1	EHA53652.1	EFY90957.1	KID66737.1	g8379	KOM22544.1	CEJ85751.1	EGR51205.1	EGY21744.1
EAL88535.1	CAK43346.1	EJP68120.1	XP_006666063.1	KOS21137.1	ESU10960.1	KJZ80066.1	EHA56095.1	EFY84263.1	KID61821.1	g5205	KOM21382.1	CEJ93751.1	EGR51138.1	EGY21424.1
EAL88540.1	CAK43337.1	EJP61584.1	XP_006673781.1	KOS20150.1	ESU17135.1	KJZ77140.1	EHA51284.1	EFY92148.1	KID68882.1	g4743	KOM21469.1	CEJ91791.1	EGR47078.1	EGY22358.1
EAL88542.1	CAK43328.1	EJP62812.1	XP_006666142.1	KOS20183.1	ESU16734.1	KJZ79632.1	EHA55245.1	EFY90135.1	KID71566.1	g6449	KOM23748.1	CEJ80235.1	EGR47723.1	EGY18203.1
EAL88543.1	CAK43325.1	EJP62765.1	XP_006673825.1	KOS20251.1	ESU17244.1	KJZ79714.1	EHA51319.1	EFY92101.1	KID68838.1	g5470	KOM21587.1	CEJ92533.1	EGR47060.1	EGY22328.1
EAL88544.1	CAK43324.1	EJP67502.1	XP_006666976.1	KOS18626.1	ESU08706.1	KJZ70385.1	EHA55570.1	EFY92205.1	KID62056.1	g4788	KOM21006.1	CEJ94137.1	EGR52510.1	EGY15754.1
EAL88554.1	CAK39712.1	EJP70169.1	XP_006667613.1	KOS17003.1	ESU12902.1	KJZ78907.1	EHA49415.1	EFY90191.1	KID68445.1	g5750	KOM19059.1	CEJ89349.1	EGR52228.1	EGY20604.1
EAL88565.1	CAK39703.1	EJP70428.1	XP_006671297.1	KOS22047.1	ESU13753.1	KJZ75370.1	EHA55284.1	EFY91473.1	KID63941.1	g5529	KOM24274.1	CEJ88378.1	EGR48277.1	EGY15562.1
EAL88567.1	CAK39705.1	EJP66426.1	XP_006666318.1	KOS21429.1	ESU15699.1	KJZ73216.1	EHA49981.1	EFY90031.1	KID70649.1	g7144	KOM22296.1	CEJ94374.1	EGR45629.1	EGY15679.1
EAL88570.1	CAK46564.1	EJP63867.1	XP_006669116.1	KOS18231.1	ESU13691.1	KJZ75547.1	EHA51572.1	EFY91542.1	KID63876.1	g7734	KOM23096.1	CEJ94520.1	EGR44992.1	EGY17728.1
EAL88571.1	CAK39693.1	EJP70537.1	XP_006671518.1	KOS20800.1	ESU06336.1	KJZ77864.1	EHA58245.1	EFY89809.1	KID60102.1	g1868	KOM17641.1	CEJ90776.1	EGR51560.1	EGY21732.1
EAL88573.1	CAK39692.1	EJP70974.1	XP_006673400.1	KOS22500.1	ESU13811.1	KJZ75289.1	EHA56018.1	EFY84906.1	KID63957.1	g5857	KOM24288.1	CEJ88323.1	EGR48273.1	EGY15594.1
EAL88576.1	CAK39690.1	EJP67024.1	XP_006667413.1	KOS18953.1	ESU13262.1	KJZ73677.1	EHA48987.1	EFY87785.1	KID66466.1	g4565	KOM17831.1	CEJ82559.1	EGR50499.1	EGY22736.1
EAL88583.1	CAK39682.1	EJP69651.1	XP_006671229.1	KOS23426.1	ESU06699.1	KJZ77577.1	EHA54731.1	EFY91930.1	KID64844.1	g5679	KOM17290.1	CEJ88635.1	EGR48246.1	EGY17424.1
EAL88585.1	CAK39680.1	EJP69634.1	XP_006671217.1	KOS23348.1	ESU06710.1	KJZ77567.1	EHA55288.1	EFY91921.1	KID64853.1	g4699	KOM17201.1	CEJ88672.1	EGR48419.1	EGY17450.1
EAL88586.1	CAK45122.1	EJP65885.1	XP_006672847.1	KOS21501.1	ESU15962.1	KJZ78150.1	EHA48778.1	EFY84771.1	KID70531.1	g7058	KOM19736.1	CEJ85304.1	EGR47156.1	EGY17480.1
EAL88590.1	CAK45117.1	EJP65230.1	XP_006666890.1	KOS19389.1	ESU12827.1	KJZ72901.1	EHA53864.1	EFY86762.1	KID68033.1	g5099	KOM20040.1	CEJ81945.1	EGR48737.1	EGY15503.1
EAL88592.1	CAK45114.1	EJP69623.1	XP_006671205.1	KOS23344.1	ESU06717.1	KJZ77558.1	EHA53842.1	EFY91918.1	KID64856.1	g5937	KOM16889.1	CEJ88693.1	EGR48236.1	EGY17431.1
EAL88594.1	CAL00403.1	EJP69641.1	XP_006671225.1	KOS18368.1	ESU06703.1	KJZ77585.1	EHA54735.1	EFY91927.1	KID64848.1	g5667	KOM16861.1	CEJ88653.1	EGR45420.1	EGY17434.1
EAL88599.1	CAK45106.1	EJP65827.1	XP_006672804.1	KOS17732.1	ESU05452.1	KJZ76148.1	EHA54089.1	EFY88474.1	KID70763.1	g7013	KOM23047.1	CEJ85437.1	EGR48384.1	EGY17413.1
EAL88603.1	CAK45098.1	EJP70706.1	XP_006670611.1	KOS18941.1	ESU06085.1	KJZ71470.1	EHA49392.1	EFY87729.1	KID60410.1	g4950	KOM19608.1	CEJ88994.1	EGR47306.1	EGY15201.1
EAL88604.1	CAK38230.1	EJP70644.1	XP_006670678.1	KOS18421.1	ESU06151.1	KJZ77446.1	EHA49388.1	EFY86532.1	KID60461.1	g4525	KOM21886.1	CEJ88875.1	EGR47422.1	EGY17304.1
EAL88605.1	CAK45097.1	EJP70646.1	XP_006670676.1	KOS18429.1	ESU06149.1	KJZ77444.1	EHA49390.1	EFY86530.1	KID60460.1	g4526	KOM21884.1	CEJ88877.1	EGR47420.1	EGY17302.1
EAL88616.1	CAK48306.1	EJP66062.1	XP_006666936.1	KOS22192.1	ESU11295.1	KJZ73789.1	EHA51964.1	EFY85972.1	KID67280.1	g3270	KOM22582.1	CEJ80092.1	EGR44671.1	EGY14206.1
EAL88617.1	CAK48307.1	EJP68141.1	XP_006666040.1	KOS20903.1	ESU14540.1	KJZ80108.1	EHA52655.1	EFY86468.1	KID70159.1	g5174	KOM23783.1	CEJ93787.1	EGR51133.1	EGY17857.1
EAL88620.1	CAK48309.1	EJP67301.1	XP_006670266.1	KOS20042.1	ESU14541.1	KJZ78456.1	EHA52658.1	EFY91207.1	KID67561.1	g4222	KOM17963.1	CEJ91161.1	EGR47327.1	EGY17856.1
EAL88621.1	CAK48313.1	EJP65095.1	XP_006668123.1	KOS22446.1	ESU12513.1	KJZ73770.1	EHA47127.1	EFY90582.1	KID67339.1	g3252	KOM22567.1	CEJ94624.1	EGR45264.1	EGY14325.1
EAL88622.1	CAK48318.1	EJP66631.1	XP_006669731.1	KOS17372.1	ESU14898.1	KJZ73204.1	EHA50735.1	EFY90470.1	KID67639.1	g4150	KOM23060.1	CEJ91059.1	EGR47263.1	EGY14372.1
EAL88625.1	CAK48321.1	EJP67937.1	XP_006669681.1	KOS17303.1	ESU14723.1	KJZ76265.1	EHA49033.1	EFY89138.1	KID67686.1	g7666	KOM18479.1	CEJ90981.1	EGR44498.1	EGY16282.1
EAL88627.1	CAK40601.1	EJP67615.1	XP_006665565.1	KOS23054.1	ESU15831.1	KJZ74611.1	EHA54118.1	EFY85888.1	KID67428.1	g2810	KOM22464.1	CEJ85714.1	EGR46832.1	EGY20471.1
EAL88629.1	CAK40603.1	EJP66632.1	XP_006669732.1	KOS17373.1	ESU14899.1	KJZ73236.1	EHA50736.1	EFY90471.1	KID67638.1	g4151	KOM23061.1	CEJ91060.1	EGR47258.1	EGY14373.1
EAL88630.1	CAK40604.1	EJP66633.1	XP_006669733.1	KOS17397.1	ESU14900.1	KJZ73235.1	EHA50737.1	EFY90472.1	KID67637.1	g4152	KOM23062.1	CEJ91061.1	EGR47360.1	EGY14374.1
EAL88633.1	CAK40611.1	EJP67930.1	XP_006669675.1	KOS19868.1	ESU14960.1	KJZ73181.1	EHA48434.1	EFY89145.1	KID67694.1	g7654	KOM18800.1	CEJ90975.1	EGR44480.1	EGY16294.1
EAL88634.1	CAK40609.1	EJP63520.1	XP_006670322.1	KOS23093.1	ESU16092.1	KJZ70427.1	EHA56678.1	EFY91260.1	KID67503.1	g3160	KOM18040.1	CEJ90921.1	EGR51458.1	EGY14363.1
EAL88636.1	CAK40607.1	EJP63516.1	XP_006670318.1	KOS23245.1	ESU16096.1	KJZ71053.1	EHA52643.1	EFY91268.1	KID67495.1	g3168	KOM19677.1	CEJ90914.1	EGR51166.1	EGY14367.1
EAL88637.2	CAK40606.1	EJP63517.1	XP_006670317.1	KOS23244.1	ESU16097.1	KJZ74688.1	EHA56681.1	EFY91269.1	KID67494.1	g3169	KOM19676.1	CEJ90915.1	EGR51446.1	EGY14366.1
EAL88638.2	CAK40605.1	EJP67606.1	XP_006665575.1	KOS22699.1	ESU15800.1	KJZ74581.1	EHA48581.1	EFY90621.1	KID67382.1	g3222	KOM23707.1	CEJ94216.1	EGR51296.1	EGY14283.1
EAL88640.1	CAK96905.1	EJP66630.1	XP_006669730.1	KOS17371.1	ESU14897.1	KJZ73205.1	EHA48314.1	EFY90469.1	KID67640.1	g4149	KOM23059.1	CEJ91058.1	EGR47365.1	EGY14384.1
EAL88641.1	CAK96906.1	EJP63514.1	XP_006670320.1	KOS22722.1	ESU16094.1	KJZ71055.1	EHA56701.1	EFY91266.1	KID67497.1	g3166	KOM16827.1	CEJ90912.1	EGR51167.1	EGY14369.1
EAL88643.1	CAK40614.1	EJP66628.1	XP_006669728.1	KOS17370.1	ESU14895.1	KJZ73208.1	EHA48313.1	EFY90467.1	KID67642.1	g4147	KOM23057.1	CEJ91052.1	EGR45246.1	EGY14390.1
EAL88644.1	CAK40615.1	EJP67982.1	XP_006669727.1	KOS17326.1	ESU14894.1	KJZ78600.1	EHA48311.1	EFY90466.1	KID67643.1	g4146	KOM16948.1	CEJ91051.1	EGR45245.1	EGY14392.1
EAL88647.1	CAK40618.1	EJP62608.1	XP_006670304.1	KOS23121.1	ESU16075.1	KJZ69169.1	EHA48833.1	EFY91247.1	KID67517.1	g3147	KOM24096.1	CEJ90940.1	EGR51182.1	EGY14417.1
EAL88652.1	CAK40629.1	EJP65093.1	XP_006668122.1	KOS22039.1	ESU12515.1	KJZ73773.1	EHA54488.1	EFY90580.1	KID67337.1	g3254	KOM22569.1	CEJ94626.1	EGR45265.1	EGY14330.1
EAL88657.1	CAK40567.1	EJP68924.1	XP_006672270.1	KOS20803.1	ESU06390.1	KJZ72641.1	EHA54382.1	EFY88656.1	KID66877.1	g5569	KOM22390.1	CEJ90734.1	EGR51272.1	EGY22974.1
EAL88662.1	CAK40564.1	EJP68923.1	XP_006672269.1	KOS21064.1	ESU06388.1	KJZ72640.1	EHA54367.1	EFY88657.1	KID66876.1	g5570	KOM22391.1	CEJ90733.1	EGR51566.1	EGY22973.1
EAL88663.1	CAK40563.1	EJP60809.1	XP_006671865.1	KOS21011.1	ESU06654.1	KJZ79072.1	EHA58094.1	EFY89406.1	KID62830.1	g7908	KOM17674.1	CEJ93393.1	EGR50551.1	EGY21615.1
EAL88664.1	CAK40562.1	EJP60810.1	XP_006671864.1	KOS21017.1	ESU06653.1	KJZ79073.1	EHA58092.1	EFY89407.1	KID62831.1	g7909	KOM17673.1	CEJ93392.1	EGR50786.1	EGY21616.1
EAL88665.1	CAK40561.1	EJP70939.1	XP_006673350.1	KOS16837.1	ESU06245.1	KJZ73573.1	EHA53770.1	EFY90979.1	KID66759.1	g8350	KOM20907.1	CEJ85819.1	EGR51217.1	EGY21635.1
EAL88669.1	CAK45929.1	EJP68938.1	XP_006672278.1	KOS16594.1	ESU05761.1	KJZ78344.1	EHA53127.1	EFY90915.1	KID66693.1	g5814	KOM20261.1	CEJ90462.1	EGR52157.1	EGY20658.1
EAL88671.1	CAK45923.1	EJP68939.1	XP_006672280.1	KOS16595.1	ESU05763.1	KJZ78345.1	EHA53134.1	EFY90916.1	KID66694.1	g5815	KOM18807.1	CEJ90461.1	EGR52666.1	EGY20661.1
EAL88672.1	CAK45922.1	EJP61341.1	XP_006671502.1	KOS16682.1	ESU05670.1	KJZ78406.1	EHA54788.1	EFY90272.1	KID66621.1	g5911	KOM20225.1	CEJ90536.1	EGR52712.1	EGY22706.1
EAL88673.1	CAK45921.1	EJP70322.1	XP_006667436.1	KOS18648.1	ESU05532.1	KJZ73652.1	EHA53130.1	EFY85826.1	KID66486.1	g4597	KOM22008.1	CEJ82584.1	EGR44099.1	EGY20665.1
EAL88674.1	CAK45920.1	EJP68942.1	XP_006672283.1	KOS16598.1	ESU05766.1	KJZ78348.1	EHA53129.1	EFY90919.1	KID66697.1	g5818	KOM18804.1	CEJ90458.1	EGR52155.1	EGY20664.1
EAL88675.1	CAK45919.1	EJP68941.1	XP_006672282.1	KOS16597.1	ESU05765.1	KJZ78347.1	EHA53137.1	EFY90918.1	KID66696.1	g5817	KOM18805.1	CEJ90459.1	EGR52665.1	EGY20663.1
EAL88676.1	CAK45918.1	EJP68940.1	XP_006672281.1	KOS16596.1	ESU05764.1	KJZ78346.1	EHA53148.1	EFY90917.1	KID66695.1	g5816	KOM18806.1	CEJ90460.1	EGR52156.1	EGY20662.1
EAL88677.1	CAK45917.1	EJP67022.1	XP_006667415.1	KOS18947.1	ESU13264.1	KJZ73675.1	EHA54748.1	EFY87783.1	KID66468.1	g4581	KOM17366.1	CEJ82561.1	EGR50500.1	EGY22674.1
EAL88680.1	CAK45913.1	EJP63411.1	XP_006673947.1	KOS19628.1	ESU11611.1	KJZ73027.1	EHA54745.1	EFY86144.1	KID69502.1	g3529	KOM19355.1	CEJ90110.1	EGR46142.1	EGY21596.1
EAL88681.1	CAK45911.1	EJP63410.1	XP_006673948.1	KOS19629.1	ESU11614.1	KJZ73028.1	EHA54743.1	EFY86146.1	KID69504.1	g2534	KOM19354.1	CEJ90107.1	EGR46237.1	EGY21595.1
EAL88682.1	CAK45910.1	EJP70119.1	XP_006667564.1	KOS19391.1	ESU13041.1	KJZ79024.1	EHA49371.1	EFY84700.1	KID68564.1	g133	KOM20241.1	CEJ94974.1	EGR50431.1	EGY22892.1
EAL88683.1	CAK45909.1	EJP61316.1	XP_006671487.1	KOS16924.1	ESU05687.1	KJZ72586.1	EHA57322.1	EFY90285.1	KID66634.1	g5895	KOM23185.1	CEJ90525.1	EGR52197.1	EGY22647.1
EAL88684.1	CAK45908.1	EJP68925.1	XP_006672271.1	KOS20804.1	ESU06392.1	KJZ72643.1	EHA49368.1	EFY88654.1	KID66879.1	g5567	KOM22388.1	CEJ90735.1	EGR51562.1	EGY22976.1
EAL88689.1	CAK45899.1	EJP70073.1	XP_006667515.1	KOS19373.1	ESU05595.1	KJZ78443.1	EHA58375.1	EFY90828.1	KID66556.1	g2953	KOM17902.1	CEJ94006.1	EGR50724.1	EGY21738.1
EAL88692.1	CAK47815.1	EJP70744.1	XP_006671124.1	KOS16624.1	ESU06305.1	KJZ73520.1	EHA48994.1	EFY88712.1	KID66820.1	g8301	KOM21263.1	CEJ86060.1	EGR51242.1	EGY22728.1
EAL88693.1	CAK45895.1	EJP66492.1	XP_006672231.1	KOS20136.1	ESU06482.1	KJZ76633.1	EHA58055.1	EFY89748.1	KID60163.1	g2039	KOM20273.1	CEJ81752.1	EGR47757.1	EGY21739.1
EAL88694.1	CAK45894.1	EJP66490.1	XP_006672232.1	KOS20134.1	ESU06485.1	KJZ76630.1	EHA58073.1	EFY89747.1	KID60165.1	g2042	KOM20275.1	CEJ81751.1	EGR47619.1	EGY21705.1
EAL88695.1	CAK45892.1	EJP63044.1	XP_006672186.1	KOS21116.1	ESU06577.1	KJZ79135.1	EHA57412.1	EFY86803.1	KID62897.1	g7912	KOM23388.1	CEJ82344.1	EGR50591.1	EGY23047.1
EAL88696.1	CAK45891.1	EJP63045.1	XP_006672187.1	KOS21117.1	ESU06578.1	KJZ79134.1	EHA57411.1	EFY86804.1	KID62896.1	g7910	KOM23387.1	CEJ82343.1	EGR50590.1	EGY23048.1
EAL88699.1	CAK47738.1	EJP66080.1	XP_006666954.1	KOS21917.1	ESU10004.1	KJZ72061.1	EHA51183.1	EFY86927.1	KID71364.1	g2248	KOM17354.1	CEJ80118.1	EGR50515.1	EGY16575.1
EAL88702.1	CAK45888.1	EJP70105.1	XP_006667551.1	KOS19333.1	ESU13024.1	KJZ79045.1	EHA57404.1	EFY92771.1	KID68596.1	g118	KOM19385.1	CEJ94991.1	EGR50223.1	EGY23042.1
EAL88708.1	CAK40159.1	EJP70745.1	XP_006671123.1	KOS16621.1	ESU06304.1	KJZ73521.1	EHA48993.1	EFY88713.1	KID66819.1	g8302	KOM21262.1	CEJ86057.1	EGR51527.1	EGY22729.1
EAL88709.1	CAK40708.1	EJP70539.1	XP_006671521.1	KOS16932.1	ESU06331.1	KJZ77858.1	EHA58372.1	EFY89805.1	KID60106.1	g1872	KOM18350.1	CEJ86230.1	EGR51536.1	EGY21735.1
EAL88713.1	CAK40722.1	EJP68757.1	XP_006671811.1	KOS18967.1	ESU13285.1	KJZ80598.1	EHA58067.1	EFY87802.1	KID66447.1	g4551	KOM19451.1	CEJ95106.1	EGR50248.1	EGY21602.1
EAL88714.1	CAK40727.1	EJP70089.1	XP_006667531.1	KOS19339.1	ESU13014.1	KJZ79053.1	EHA48990.1	EFY92765.1	KID68589.1	g108	KOM18581.1	CEJ94998.1	EGR50454.1	EGY22681.1
EAL88715.1	CAK40728.1	EJP70091.1	XP_006667539.1	KOS19340.1	ESU13015.1	KJZ79052.1	EHA48991.1	EFY92766.1	KID68590.1	g109	KOM16956.1	CEJ94997.1	EGR50222.1	EGY22680.1
EAL88720.1	CAK40733.1	EJP64659.1	XP_006669221.1	KOS22985.1	ESU15870.1	KJZ74642.1	EHA48867.1	EFY91317.1	KID67448.1	g2839	KOM18728.1	CEJ91748.1	EGR46739.1	EGY20425.1
EAL88723.1	CAK96914.1	EJP67973.1	XP_006669716.1	KOS17366.1	ESU14885.1	KJZ78610.1	EHA50743.1	EFY90457.1	KID67652.1	g4137	KOM17610.1	CEJ91024.1	EGR45164.1	EGY14382.1
EAL88731.1	CAK96922.1	EJP67916.1	XP_006669668.1	KOS20063.1	ESU14976.1	KJZ71640.1	EHA49024.1	EFY89152.1	KID67701.1	g7649	KOM21767.1	CEJ90968.1	EGR49250.1	EGY16272.1
EAL88732.1	CAK96923.1	EJP67772.1	XP_006665589.1	KOS23127.1	ESU15775.1	KJZ76962.1	EHA54452.1	EFY90608.1	KID67367.1	g3236	KOM23694.1	CEJ94230.1	EGR46813.1	EGY14311.1
EAL88734.1	CAK40206.1	EJP67776.1	XP_006665584.1	KOS23129.1	ESU15783.1	KJZ76957.1	EHA47684.1	EFY90612.1	KID67371.1	g3232	KOM23699.1	CEJ94226.1	EGR51579.1	EGY14317.1
EAL88736.1	CAK96956.1	EJP67775.1	XP_006665586.1	KOS23130.1	ESU15781.1	KJZ76959.1	EHA47686.1	EFY90611.1	KID67370.1	g3233	KOM23697.1	CEJ94227.1	EGR51289.1	EGY14316.1
EAL88737.1	CAK96957.1	EJP66313.1	XP_006667255.1	KOS20211.1	ESU16593.1	KJZ78214.1	EHA48183.1	EFY90093.1	KID71523.1	g6293	KOM22205.1	CEJ80187.1	EGR52598.1	EGY13424.1
EAL88739.2	CAK96960.1	EJP67778.1	XP_006665583.1	KOS23132.1	ESU15784.1	KJZ76956.1	EHA47682.1	EFY90613.1	KID67372.1	g3229	KOM23700.1	CEJ94225.1	EGR51584.1	EGY14318.1
EAL88742.1	CAK96963.1	EJP65477.1	XP_006669877.1	KOS22702.1	ESU15855.1	KJZ74625.1	EHA48906.1	EFY91328.1	KID67437.1	g2826	KOM22331.1	CEJ85700.1	EGR46840.1	EGY14272.1
EAL88743.1	CAK96964.1	EJP67978.1	XP_006669723.1	KOS17230.1	ESU14879.1	KJZ78620.1	EHA48439.1	EFY90452.1	KID67657.1	g4132	KOM18913.1	CEJ91017.1	EGR45146.1	EGY14331.1
EAL88747.1	CAK96969.1	EJP66054.1	XP_006666927.1	KOS21751.1	ESU11313.1	KJZ73800.1	EHA55913.1	EFY85964.1	KID67273.1	g3281	KOM21840.1	CEJ80082.1	EGR44666.1	EGY14145.1
EAL88748.1	CAK96970.1	EJP66052.1	XP_006666925.1	KOS21749.1	ESU11315.1	KJZ73802.1	EHA55929.1	EFY85962.1	KID67272.1	g3283	KOM21838.1	CEJ80080.1	EGR44664.1	EGY14147.1
EAL88750.1	CAK96972.1	EJP66055.1	XP_006666928.1	KOS21750.1	ESU11312.1	KJZ73799.1	EHA55914.1	EFY85965.1	KID67274.1	g3280	KOM21841.1	CEJ80085.1	EGR44637.1	EGY14144.1
EAL88751.1	CAK96973.1	EJP65073.1	XP_006668102.1	KOS22567.1	ESU07594.1	KJZ71735.1	EHA47763.1	EFY90566.1	KID67321.1	g7510	KOM20201.1	CEJ80144.1	EGR44218.1	EGY14137.1
EAL88752.1	CAK96974.1	EJP65074.1	XP_006668103.1	KOS22092.1	ESU07593.1	KJZ71730.1	EHA47762.1	EFY90567.1	KID67322.1	g7509	KOM20202.1	CEJ80145.1	EGR44234.1	EGY14136.1
EAL88757.1	CAK96979.1	EJP64674.1	XP_006669267.1	KOS23105.1	ESU16131.1	KJZ74659.1	EHA47132.1	EFY91302.1	KID67464.1	g2854	KOM23570.1	CEJ91730.1	EGR46747.1	EGY20443.1
EAL88758.1	CAK96980.1	EJP65293.1	XP_006669836.1	KOS17394.1	ESU14707.1	KJZ78491.1	EHA52644.1	EFY90510.1	KID67597.1	g4192	KOM21615.1	CEJ91109.1	EGR47231.1	EGY14351.1
EAL88763.1	CAK96985.1	EJP69933.1	XP_006670792.1	KOS19235.1	ESU13368.1	KJZ80565.1	EHA48693.1	EFY93282.1	KID63766.1	g7344	KOM24080.1	CEJ81107.1	EGR52134.1	EGY17777.1
EAL88767.1	CAK96990.1	EJP64667.1	XP_006669274.1	KOS23017.1	ESU15868.1	KJZ74644.1	EHA48857.1	EFY91313.1	KID67452.1	g2841	KOM18727.1	CEJ91745.1	EGR46740.1	EGY20427.1
EAL88768.1	CAK96991.1	EJP64665.1	XP_006669276.1	KOS23015.1	ESU15865.1	KJZ74647.1	EHA48858.1	EFY91311.1	KID67454.1	g2844	KOM18724.1	CEJ91743.1	EGR46847.1	EGY20431.1
EAL88769.2	CAK96992.1	EJP64664.1	XP_006669277.1	KOS23014.1	ESU15864.1	KJZ74648.1	EHA48859.1	EFY91310.1	KID67455.1	g2845	KOM18723.1	CEJ91742.1	EGR46741.1	EGY20432.1
EAL88772.1	CAK96995.1	EJP67954.1	XP_006669696.1	KOS17426.1	ESU14724.1	KJZ73193.1	EHA49030.1	EFY90439.1	KID67671.1	g7671	KOM23340.1	CEJ91000.1	EGR44467.1	EGY16275.1
EAL88773.1	CAK40789.1	EJP67077.1	XP_006674575.1	KOS17388.1	ESU14688.1	KJZ78476.1	EHA50720.1	EFY90532.1	KID67575.1	g4204	KOM21045.1	CEJ91143.1	EGR47338.1	EGY17905.1
EAL88774.1	CAK45960.1	EJP65286.1	XP_006669842.1	KOS19870.1	ESU14696.1	KJZ78483.1	EHA50727.1	EFY90517.1	KID67590.1	g4198	KOM22453.1	CEJ91117.1	EGR47234.1	EGY17897.1
EAL88803.1	CAK45964.1	EJP67291.1	XP_006670252.1	KOS17288.1	ESU14556.1	KJZ78471.1	EHA48364.1	EFY90527.1	KID67580.1	g4208	KOM21040.1	CEJ91148.1	EGR47336.1	EGY17909.1
EAL88833.1	CAK45962.1	EJP67908.1	XP_006669661.1	KOS19925.1	ESU14971.1	KJZ71648.1	EHA53825.1	EFY89158.1	KID62181.1	g7639	KOM21777.1	CEJ90960.1	EGR49246.1	EGY16263.1
EAL88844.1	CAK45991.1	EJP67076.1	XP_006674574.1	KOS17289.1	ESU14495.1	KJZ78475.1	EHA50719.1	EFY90531.1	KID67576.1	g4205	KOM21044.1	CEJ91144.1	EGR47222.1	EGY17906.1
EAL88846.1	CAK45994.1	EJP67910.1	XP_006669663.1	KOS19822.1	ESU14969.1	KJZ71646.1	EHA54116.1	EFY89160.1	KID62183.1	g7642	KOM21775.1	CEJ90962.1	EGR49247.1	EGY16270.1
EAL88849.1	CAK48400.1	EJP67607.1	XP_006665574.1	KOS22698.1	ESU15801.1	KJZ74583.1	EHA48580.1	EFY90622.1	KID67383.1	g3223	KOM23709.1	CEJ94215.1	EGR51575.1	EGY14281.1
EAL88853.1	CAL00381.1	EJP66056.1	XP_006666930.1	KOS22199.1	ESU11309.1	KJZ73797.1	EHA55916.1	EFY85966.1	KID67275.1	g3279	KOM21842.1	CEJ80086.1	EGR44667.1	EGY14143.1
EAL88854.1	CAL00382.1	EJP66053.1	XP_006666926.1	KOS21748.1	ESU11314.1	KJZ73801.1	EHA55912.1	EFY85963.1	KID70475.1	g3282	KOM21839.1	CEJ80081.1	EGR44636.1	EGY14146.1
EAL88882.1	CAK45867.1	EJP68429.1	XP_006667296.1	KOS21203.1	ESU08168.1	KJZ76869.1	EHA48166.1	EFY92308.1	KID62223.1	g3308	KOM19548.1	CEJ82267.1	EGR50342.1	EGY19458.1
EAL88883.1	CAK45868.1	EJP67107.1	XP_006674602.1	KOS17181.1	ESU15481.1	KJZ71274.1	EHA52535.1	EFY87121.1	KID64581.1	g4644	KOM17377.1	CEJ83982.1	EGR49425.1	EGY23625.1
EAL88884.1	CAK96898.1	EJP69729.1	XP_006669384.1	KOS17493.1	ESU16187.1	KJZ77983.1	EHA54977.1	EFY84534.1	KID65589.1	g196	KOM20604.1	CEJ84068.1	EGR51804.1	EGY13873.1
EAL88886.1	CAK40557.1	EJP62739.1	XP_006665417.1	KOS22154.1	ESU18023.1	KJZ80234.1	EHA47619.1	EFY90373.1	KID71891.1	g5242	KOM19080.1	CEJ79933.1	EGR48595.1	EGY19986.1
EAL88887.1	CAK40558.1	EJP68255.1	XP_006669982.1	KOS23267.1	ESU05465.1	KJZ75072.1	EHA47612.1	EFY91016.1	KID63489.1	g514	KOM19300.1	CEJ85649.1	EGR52350.1	EGY19993.1
EAL88888.1	CAK96877.1	EJP65041.1	XP_006668070.1	KOS16995.1	ESU11913.1	KJZ73992.1	EHA52536.1	EFY87885.1	KID61238.1	g8051	KOM22310.1	CEJ80450.1	EGR49350.1	EGY23627.1
EAL88889.1	CAK96878.1	EJP68485.1	XP_006674302.1	KOS17661.1	ESU06985.1	KJZ72736.1	EHA56561.1	EFY88190.1	KID61039.1	g686	KOM22561.1	CEJ81797.1	EGR44602.1	EGY16523.1
EAL88891.1	CAK96885.1	EJP65948.1	XP_006667394.1	KOS22364.1	ESU06950.1	KJZ73091.1	EHA50359.1	EFY91106.1	KID61066.1	g718	KOM24222.1	CEJ94041.1	EGR47983.1	EGY16530.1
EAL88896.1	CAK96890.1	EJP68850.1	XP_006666188.1	KOS19124.1	ESU11496.1	KJZ77066.1	EHA52924.1	EFY91389.1	KID69629.1	g4483	KOM17527.1	CEJ81553.1	EGR45966.1	EGY15508.1
EAL88897.1	CAK45776.1	EJP66652.1	XP_006670342.1	KOS22531.1	ESU06791.1	KJZ80474.1	EHA50419.1	EFY93593.1	KID67140.1	g606	KOM17646.1	CEJ91560.1	EGR48084.1	EGY20015.1
EAL88899.1	CAK40553.1	EJP66659.1	XP_006670352.1	KOS22539.1	ESU06788.1	KJZ80462.1	EHA47595.1	EFY93582.1	KID67152.1	g597	KOM23316.1	CEJ91571.1	EGR48088.1	EGY20019.1
EAL88900.1	CAK40552.1	EJP62511.1	XP_006665442.1	KOS22631.1	ESU12074.1	KJZ80251.1	EHA56834.1	EFY90389.1	KID71908.1	g6078	KOM18423.1	CEJ79949.1	EGR48767.1	EGY16320.1
EAL88902.1	CAK40550.1	EJP62509.1	XP_006665444.1	KOS22637.1	ESU12072.1	KJZ80253.1	EHA56836.1	EFY90391.1	KID71910.1	g6075	KOM18425.1	CEJ79952.1	EGR48768.1	EGY16318.1
EAL88904.1	CAK40549.1	EJP66654.1	XP_006670348.1	KOS22081.1	ESU06804.1	KJZ80476.1	EHA50417.1	EFY93596.1	KID67137.1	g609	KOM19508.1	CEJ91558.1	EGR48082.1	EGY15858.1
EAL88905.1	CAK40544.1	EJP66655.1	XP_006670349.1	KOS22530.1	ESU06805.1	KJZ80477.1	EHA50414.1	EFY93597.1	KID67136.1	g610	KOM19509.1	CEJ95170.1	EGR47927.1	EGY15857.1
EAL88911.1	CAK48280.1	EJP67459.1	XP_006665685.1	KOS20665.1	ESU07923.1	KJZ73351.1	EHA47351.1	EFY85769.1	KID71738.1	g6214	KOM16820.1	CEJ94865.1	EGR51824.1	EGY16899.1
EAL88913.1	CAK48282.1	EJP69399.1	XP_006669949.1	KOS21553.1	ESU11234.1	KJZ78028.1	EHA52170.1	EFY87181.1	KID61850.1	g6286	KOM21506.1	CEJ80388.1	EGR47881.1	EGY20806.1
EAL88915.1	CAK48284.1	EJP62524.1	XP_006665432.1	KOS22151.1	ESU12082.1	KJZ80243.1	EHA56818.1	EFY90382.1	KID71900.1	g6086	KOM18583.1	CEJ79941.1	EGR48764.1	EGY15808.1
EAL88916.1	CAK48286.1	EJP62523.1	XP_006665433.1	KOS22634.1	ESU12081.1	KJZ80244.1	EHA56819.1	EFY90383.1	KID71901.1	g6085	KOM18582.1	CEJ79942.1	EGR48600.1	EGY15809.1
EAL88919.1	CAK48289.1	EJP64726.1	XP_006670893.1	KOS22933.1	ESU08966.1	KJZ79440.1	EHA47980.1	EFY85777.1	KID71745.1	g1808	KOM17475.1	CEJ90419.1	EGR52761.1	EGY16996.1
EAL88923.1	CAK48294.1	EJP64725.1	XP_006670892.1	KOS22934.1	ESU08965.1	KJZ79441.1	EHA47979.1	EFY85776.1	KID71744.1	g1807	KOM17474.1	CEJ90421.1	EGR52252.1	EGY16997.1
EAL88924.1	CAK48295.1	EJP68054.1	XP_006672422.1	KOS23292.1	ESU11191.1	KJZ79177.1	EHA54544.1	EFY92627.1	KID71186.1	g3702	KOM19812.1	CEJ92299.1	EGR51079.1	EGY14099.1
EAL88926.1	CAK48297.1	EJP62175.1	XP_006670861.1	KOS22994.1	ESU08940.1	KJZ79462.1	EHA55098.1	EFY89608.1	KID71715.1	g1784	KOM17411.1	CEJ85721.1	EGR52357.1	EGY20558.1
EAL88927.1	CAK48298.1	EJP62176.1	XP_006670862.1	KOS22997.1	ESU08939.1	KJZ79463.1	EHA55097.1	EFY89607.1	KID71716.1	g1785	KOM16955.1	CEJ85722.1	EGR52891.1	EGY20559.1
EAL88938.1	CAK48273.1	EJP62545.1	XP_006668865.1	KOS22778.1	ESU16981.1	KJZ76849.1	EHA51977.1	EFY86930.1	KID71361.1	g2253	KOM17420.1	CEJ91635.1	EGR44413.1	EGY13518.1
EAL88939.1	CAK40227.1	EJP66709.1	XP_006667987.1	KOS19173.1	ESU12746.1	KJZ76492.1	EHA53110.1	EFY84154.1	KID68181.1	g3429	KOM24416.1	CEJ82019.1	EGR48531.1	EGY22138.1
EAL88943.1	CAK39195.1	EJP69931.1	XP_006670790.1	KOS19237.1	ESU13370.1	KJZ80567.1	EHA48685.1	EFY93284.1	KID63764.1	g7342	KOM20522.1	CEJ81105.1	EGR52640.1	EGY17769.1
EAL88946.1	CAK45676.1	EJP68050.1	XP_006672425.1	KOS23285.1	ESU11187.1	KJZ79173.1	EHA52810.1	EFY92623.1	KID71190.1	g3713	KOM21802.1	CEJ92303.1	EGR51427.1	EGY14105.1
EAL88949.1	CAK45680.1	EJP66905.1	XP_006667766.1	KOS18358.1	ESU16413.1	KJZ77921.1	EHA55498.1	EFY92710.1	KID71100.1	g3617	KOM19047.1	CEJ87022.1	EGR51726.1	EGY20647.1
EAL88950.1	CAK45682.1	EJP66627.1	XP_006665255.1	KOS22810.1	ESU11219.1	KJZ79986.1	EHA54870.1	EFY92465.1	KID67974.1	g7724	KOM23035.1	CEJ90270.1	EGR51338.1	EGY16745.1
EAL88954.1	CAK45672.1	EJP62141.1	XP_006672789.1	KOS20914.1	ESU11684.1	KJZ77801.1	EHA55193.1	EFY92088.1	KID59914.1	g4304	KOM18181.1	CEJ89983.1	EGR46860.1	EGY16833.1
EAL88958.1	CAK40010.1	EJP64229.1	XP_006668254.1	KOS17549.1	ESU16386.1	KJZ77903.1	EHA47278.1	EFY92729.1	KID71080.1	g3598	KOM22869.1	CEJ85060.1	EGR51716.1	EGY20627.1
EAL88962.1	CAK40006.1	EJP65722.1	XP_006669228.1	KOS18340.1	ESU16336.1	KJZ79842.1	EHA55511.1	EFY93413.1	KID71016.1	g449	KOM22117.1	CEJ84764.1	EGR51940.1	EGY20645.1
EAL88965.1	CAK40003.1	EJP64201.1	XP_006668229.1	KOS21383.1	ESU11242.1	KJZ78037.1	EHA52159.1	EFY87189.1	KID61859.1	g6037	KOM21514.1	CEJ80368.1	EGR48028.1	EGY13857.1
EAL88966.1	CAK40002.1	EJP62324.1	XP_006671305.1	KOS23463.1	ESU11108.1	KJZ80306.1	EHA56564.1	EFY88402.1	KID63251.1	g6220	KOM18529.1	CEJ80000.1	EGR52338.1	EGY22610.1
EAL88967.1	CAK40001.1	EJP66660.1	XP_006670353.1	KOS22538.1	ESU06790.1	KJZ80464.1	EHA47576.1	EFY93584.1	KID67150.1	g599	KOM23314.1	CEJ91570.1	EGR47933.1	EGY20020.1
EAL88968.1	CAK40000.1	EJP68484.1	XP_006674301.1	KOS17660.1	ESU06984.1	KJZ72735.1	EHA50401.1	EFY88189.1	KID61038.1	g685	KOM22560.1	CEJ81798.1	EGR44601.1	EGY16522.1
EAL88976.1	CAK39993.1	EJP70827.1	XP_006669503.1	KOS18269.1	ESU16426.1	KJZ77964.1	EHA54704.1	EFY87585.1	KID70906.1	g343	KOM23733.1	CEJ84456.1	EGR51886.1	EGY13793.1
EAL88981.1	CAK47787.1	EJP69808.1	XP_006669302.1	KOS17739.1	ESU16346.1	KJZ79851.1	EHA47317.1	EFY93422.1	KID71008.1	g440	KOM17855.1	CEJ84807.1	EGR51680.1	EGY20549.1
EAL88982.1	CAK39984.1	EJP70849.1	XP_006669482.1	KOS18380.1	ESU16446.1	KJZ79304.1	EHA52157.1	EFY87567.1	KID70887.1	g308	KOM22698.1	CEJ84401.1	EGR51740.1	EGY13854.1
EAL88983.1	CAK39983.1	EJP70851.1	XP_006669481.1	KOS18386.1	ESU16447.1	KJZ79303.1	EHA52156.1	EFY87566.1	KID70886.1	g306	KOM22697.1	CEJ84397.1	EGR52016.1	EGY13853.1
EAL88984.1	CAK39982.1	EJP62516.1	XP_006665438.1	KOS22633.1	ESU12079.1	KJZ80246.1	EHA56821.1	EFY90384.1	KID71902.1	g6083	KOM17668.1	CEJ79943.1	EGR48765.1	EGY16004.1
EAL88991.1	CAK44084.1	EJP66672.1	XP_006670363.1	KOS22021.1	ESU06784.1	KJZ80458.1	EHA47593.1	EFY93578.1	KID67156.1	g592	KOM24353.1	CEJ91580.1	EGR47935.1	EGY20004.1
EAL88992.2	CAK44083.1	EJP66671.1	XP_006670362.1	KOS22022.1	ESU06785.1	KJZ80459.1	EHA47594.1	EFY93579.1	KID67155.1	g593	KOM23319.1	CEJ91579.1	EGR48090.1	EGY20006.1
EAL88996.1	CAK44074.1	EJP70852.1	XP_006669480.1	KOS18387.1	ESU16448.1	KJZ79302.1	EHA52155.1	EFY87565.1	KID70885.1	g305	KOM22696.1	CEJ84394.1	EGR51739.1	EGY13852.1
EAL89003.1	CAK44070.1	EJP63503.1	XP_006670308.1	KOS23095.1	ESU16078.1	KJZ69172.1	EHA54454.1	EFY91249.1	KID67514.1	g3149	KOM17145.1	CEJ90937.1	EGR46877.1	EGY17916.1
EAL89007.1	CAK44067.1	EJP67100.1	XP_006674591.1	KOS17013.1	ESU15477.1	KJZ71269.1	EHA55152.1	EFY87126.1	KID64586.1	g4640	KOM17871.1	CEJ83991.1	EGR49423.1	EGY19244.1
EAL89068.1	CAK39207.1	EJP69326.1	XP_006666558.1	KOS17973.1	ESU12418.1	KJZ76746.1	EHA48507.1	EFY89286.1	KID62440.1	g6682	KOM22030.1	CEJ91981.1	EGR48897.1	EGY20238.1
EAL89069.1	CAK47984.1	EJP69289.1	XP_006666465.1	KOS17559.1	ESU12459.1	KJZ72396.1	EHA50038.1	EFY89333.1	KID62394.1	g7969	KOM24233.1	CEJ93401.1	EGR48874.1	EGY19117.1
EAL89077.1	CAK47996.1	EJP69288.1	XP_006666463.1	KOS17562.1	ESU12460.1	KJZ72395.1	EHA50037.1	EFY89334.1	KID62393.1	g7941	KOM24234.1	CEJ93402.1	EGR48873.1	EGY19118.1
EAL89079.1	CAK47998.1	EJP60843.1	XP_006666404.1	KOS23378.1	ESU14281.1	KJZ76190.1	EHA48524.1	EFY92418.1	KID62341.1	g1631	KOM18910.1	CEJ82878.1	EGR48848.1	EGY20326.1
EAL89083.1	CAK48002.1	EJP60846.1	XP_006666407.1	KOS23373.1	ESU14286.1	KJZ76193.1	EHA48521.1	EFY92415.1	KID62338.1	g6763	KOM24185.1	CEJ82875.1	EGR48855.1	EGY20322.1
EAL89086.1	CAK48005.1	EJP61031.1	XP_006666439.1	KOS18317.1	ESU16481.1	KJZ70410.1	EHA50029.1	EFY93623.1	KID62369.1	g6722	KOM17191.1	CEJ93427.1	EGR49054.1	EGY19095.1
EAL89089.1	CAK48008.1	EJP69345.1	XP_006666507.1	KOS17938.1	ESU12396.1	KJZ76763.1	EHA50382.1	EFY89265.1	KID62462.1	g8557	KOM23677.1	CEJ91958.1	EGR49102.1	EGY22543.1
EAL89093.1	CAK48014.1	EJP69322.1	XP_006666554.1	KOS17511.1	ESU12443.1	KJZ72433.1	EHA50083.1	EFY89292.1	KID62436.1	g5834	KOM22037.1	CEJ91985.1	EGR48892.1	EGY20233.1
EAL89094.1	CAK48015.1	EJP69466.1	XP_006671168.1	KOS17684.1	ESU13230.1	KJZ77154.1	EHA48529.1	EFY86515.1	KID60771.1	g786	KOM21236.1	CEJ91873.1	EGR49202.1	EGY20140.1
EAL89097.1	CAK48018.1	EJP67948.1	XP_006669690.1	KOS17413.1	ESU14853.1	KJZ73200.1	EHA53821.1	EFY90434.1	KID67676.1	g7678	KOM19590.1	CEJ90992.1	EGR44469.1	EGY16291.1
EAL89100.1	CAK48021.1	EJP62118.1	XP_006674065.1	KOS22891.1	ESU05497.1	KJZ75038.1	EHA50468.1	EFY87436.1	KID63351.1	g1905	KOM23194.1	CEJ85476.1	EGR52244.1	EGY15890.1
EAL89101.1	CAK48024.1	EJP62117.1	XP_006674064.1	KOS22892.1	ESU05498.1	KJZ75039.1	EHA50469.1	EFY87434.1	KID63353.1	g1904	KOM23193.1	CEJ85472.1	EGR52747.1	EGY15889.1
EAL89102.1	CAK48025.1	EJP65626.1	XP_006669748.1	KOS22682.1	ESU12347.1	KJZ80402.1	EHA48234.1	EFY87423.1	KID63378.1	g8282	KOM22599.1	CEJ80500.1	EGR52304.1	EGY19928.1
EAL89103.1	CAK48026.1	EJP62502.1	XP_006665450.1	KOS22606.1	ESU12052.1	KJZ80270.1	EHA56607.1	EFY90407.1	KID71928.1	g6053	KOM17246.1	CEJ79970.1	EGR48778.1	EGY16499.1
EAL89104.2	CAK48028.1	EJP65627.1	XP_006669747.1	KOS22681.1	ESU12348.1	KJZ80403.1	EHA48233.1	EFY87424.1	KID63379.1	g8283	KOM22598.1	CEJ80501.1	EGR52824.1	EGY19929.1
EAL89105.1	CAK48029.1	EJP65623.1	XP_006669751.1	KOS20383.1	ESU12343.1	KJZ80398.1	EHA48238.1	EFY87419.1	KID63374.1	g8278	KOM22604.1	CEJ80497.1	EGR52316.1	EGY18767.1
EAL89106.1	CAK48030.1	EJP65624.1	XP_006669750.1	KOS20382.1	ESU12344.1	KJZ80399.1	EHA48237.1	EFY87420.1	KID63375.1	g8279	KOM22605.1	CEJ80498.1	EGR52843.1	EGY18768.1
EAL89108.1	CAK48032.1	EJP60847.1	XP_006666408.1	KOS23372.1	ESU14287.1	KJZ76194.1	EHA48516.1	EFY92406.1	KID62328.1	g6389	KOM24184.1	CEJ82874.1	EGR48858.1	EGY20321.1
EAL89109.1	CAK48033.1	EJP60848.1	XP_006666409.1	KOS23375.1	ESU14288.1	KJZ76195.1	EHA48517.1	EFY92407.1	KID62329.1	g6390	KOM24183.1	CEJ82873.1	EGR49058.1	EGY20320.1
EAL89111.2	CAK48035.1	EJP60708.1	XP_006666412.1	KOS23452.1	ESU14297.1	KJZ76183.1	EHA50073.1	EFY92423.1	KID62345.1	g4239	KOM17122.1	CEJ82862.1	EGR49061.1	EGY20310.1
EAL89117.1	CAK45744.1	EJP61448.1	XP_006666414.1	KOS23447.1	ESU14294.1	KJZ76186.1	EHA50076.1	EFY92420.1	KID62343.1	g2865	KOM17506.1	CEJ82866.1	EGR49053.1	EGY20313.1
EAL89120.1	CAK45741.1	EJP61190.1	XP_006666453.1	KOS18143.1	ESU12473.1	KJZ72384.1	EHA52366.1	EFY93609.1	KID62382.1	g8043	KOM24246.1	CEJ93413.1	EGR48869.1	EGY19111.1
EAL89122.1	CAK45740.1	EJP69279.1	XP_006666455.1	KOS18141.1	ESU12471.1	KJZ72386.1	EHA52368.1	EFY93607.1	KID62384.1	g7922	KOM24244.1	CEJ93411.1	EGR49073.1	EGY19127.1
EAL89123.2	CAK45738.1	EJP69280.1	XP_006666456.1	KOS18142.1	ESU12470.1	KJZ72387.1	EHA52370.1	EFY93606.1	KID62385.1	g7946	KOM24243.1	CEJ93410.1	EGR49074.1	EGY19126.1
EAL89124.1	CAK45737.1	EJP69331.1	XP_006666563.1	KOS17980.1	ESU12415.1	KJZ76752.1	EHA53402.1	EFY89281.1	KID62445.1	g6513	KOM22026.1	CEJ91976.1	EGR49096.1	EGY20123.1
EAL89127.1	CAK45733.1	EJP69866.1	XP_006671181.1	KOS17727.1	ESU17847.1	KJZ76814.1	EHA50215.1	EFY92537.1	KID63095.1	g8504	KOM20452.1	CEJ94753.1	EGR45188.1	EGY22585.1
EAL89129.1	CAK45730.1	EJP61030.1	XP_006666440.1	KOS18318.1	ESU16480.1	KJZ70411.1	EHA50028.1	EFY93622.1	KID62370.1	g6723	KOM17190.1	CEJ93426.1	EGR48853.1	EGY19096.1
EAL89138.1	CAK45722.1	EJP62760.1	XP_006665396.1	KOS20147.1	ESU17260.1	KJZ79739.1	EHA51178.1	EFY86568.1	KID68829.1	g5461	KOM19799.1	CEJ92545.1	EGR47055.1	EGY20590.1
EAL89139.1	CAK45721.1	EJP67941.1	XP_006669684.1	KOS17298.1	ESU14861.1	KJZ73187.1	EHA53817.1	EFY90428.1	KID67682.1	g7667	KOM17990.1	CEJ90982.1	EGR44473.1	EGY16302.1
EAL89141.1	CAK45720.1	EJP62504.1	XP_006665448.1	KOS22610.1	ESU12050.1	KJZ80272.1	EHA56609.1	EFY90409.1	KID71930.1	g6052	KOM17522.1	CEJ79972.1	EGR48779.1	EGY16502.1
EAL89143.1	CAK45718.1	EJP65520.1	XP_006670475.1	KOS22110.1	ESU07647.1	KJZ73694.1	EHA55911.1	EFY85407.1	KID67314.1	g7492	KOM18362.1	CEJ89687.1	EGR44225.1	EGY14166.1
EAL89146.1	CAK45713.1	EJP66063.1	XP_006666937.1	KOS22195.1	ESU11290.1	KJZ73787.1	EHA51918.1	EFY85974.1	KID67282.1	g3268	KOM22580.1	CEJ80093.1	EGR44672.1	EGY14205.1
EAL89149.1	CAK96782.1	EJP63486.1	XP_006672783.1	KOS20580.1	ESU10888.1	KJZ77080.1	EHA52636.1	EFY92085.1	KID59917.1	g2384	KOM19438.1	CEJ89944.1	EGR44841.1	EGY14120.1
EAL89151.2	CAK96781.1	EJP66069.1	XP_006666943.1	KOS22163.1	ESU11279.1	KJZ74572.1	EHA48861.1	EFY85424.1	KID67297.1	g6030	KOM21346.1	CEJ80105.1	EGR44643.1	EGY14274.1
EAL89153.1	CAK96779.1	EJP67971.1	XP_006669714.1	KOS17236.1	ESU14891.1	KJZ78608.1	EHA48306.1	EFY90459.1	KID67650.1	g4139	KOM17608.1	CEJ91027.1	EGR45163.1	EGY17882.1
EAL89154.1	CAK96778.1	EJP70622.1	XP_006670700.1	KOS19797.1	ESU06178.1	KJZ77468.1	EHA49822.1	EFY86551.1	KID64770.1	g4501	KOM23162.1	CEJ88852.1	EGR47431.1	EGY15647.1
EAL89155.1	CAK96777.1	EJP70585.1	XP_006670736.1	KOS18802.1	ESU06830.1	KJZ77511.1	EHA49832.1	EFY86309.1	KID64900.1	g2428	KOM19015.1	CEJ88807.1	EGR48397.1	EGY17294.1
EAL89156.1	CAK96776.1	EJP70586.1	XP_006670737.1	KOS18805.1	ESU06829.1	KJZ77512.1	EHA49833.1	EFY86310.1	KID64899.1	g2427	KOM19014.1	CEJ88806.1	EGR48211.1	EGY17295.1
EAL89158.1	CAK96775.1	EJP62757.1	XP_006665401.1	KOS20273.1	ESU17263.1	KJZ79742.1	EHA57721.1	EFY86570.1	KID68827.1	g5457	KOM16957.1	CEJ92548.1	EGR47053.1	EGY20565.1
EAL89163.1	CAK40061.1	EJP70587.1	XP_006670738.1	KOS18804.1	ESU06828.1	KJZ77513.1	EHA49834.1	EFY86311.1	KID64898.1	g2426	KOM19013.1	CEJ88805.1	EGR48398.1	EGY17296.1
EAL89166.1	CAK40058.1	EJP62809.1	XP_006666139.1	KOS20289.1	ESU16732.1	KJZ79630.1	EHA55767.1	EFY90137.1	KID71568.1	g1638	KOM23745.1	CEJ80237.1	EGR47722.1	EGY13455.1
EAL89168.1	CAK45711.1	EJP63099.1	XP_006671392.1	KOS16734.1	ESU06377.1	KJZ72660.1	EHA57450.1	EFY88640.1	KID60079.1	g5553	KOM21556.1	CEJ90752.1	EGR51262.1	EGY21566.1
EAL89171.2	CAK45708.1	EJP63028.1	XP_006672170.1	KOS20919.1	ESU06562.1	KJZ77890.1	EHA57453.1	EFY93287.1	KID63762.1	g3381	KOM23371.1	CEJ81665.1	EGR50820.1	EGY21694.1
EAL89173.1	CAK45705.1	EJP63121.1	XP_006673363.1	KOS19479.1	ESU05963.1	KJZ77487.1	EHA48666.1	EFY84896.1	KID64806.1	g2444	KOM23147.1	CEJ88828.1	EGR47295.1	EGY15648.1
EAL89174.1	CAK96696.1	EJP65236.1	XP_006666883.1	KOS19387.1	ESU12820.1	KJZ72905.1	EHA53920.1	EFY86768.1	KID68028.1	g5095	KOM20036.1	CEJ81951.1	EGR48734.1	EGY14905.1
EAL89175.1	CAK96695.1	EJP66986.1	XP_006666727.1	KOS17651.1	ESU13493.1	KJZ74082.1	EHA52688.1	EFY93395.1	KID68355.1	g3050	KOM20301.1	CEJ89455.1	EGR50681.1	EGY14858.1
EAL89180.1	CAK96679.1	EJP69657.1	XP_006665325.1	KOS18363.1	ESU05970.1	KJZ71626.1	EHA54436.1	EFY86471.1	KID70155.1	g6934	KOM19091.1	CEJ89183.1	EGR47467.1	EGY17238.1
EAL89182.1	CAK96674.1	EJP69592.1	XP_006666207.1	KOS23444.1	ESU06820.1	KJZ77521.1	EHA49813.1	EFY86319.1	KID64891.1	g2417	KOM23655.1	CEJ88798.1	EGR48216.1	EGY17268.1
EAL89184.1	CAK96664.1	EJP62908.1	XP_006672611.1	KOS19781.1	ESU11388.1	KJZ76023.1	EHA57956.1	EFY85625.1	KID69737.1	g177	KOM22415.1	CEJ81410.1	EGR52457.1	EGY14893.1
EAL89198.1	CAK96649.1	EJP70833.1	XP_006669496.1	KOS17704.1	ESU16431.1	KJZ79765.1	EHA52237.1	EFY87579.1	KID70899.1	g325	KOM20255.1	CEJ84447.1	EGR52000.1	EGY13886.1
EAL89204.1	CAK96640.1	EJP69524.1	XP_006670550.1	KOS18262.1	ESU11026.1	KJZ79893.1	EHA55048.1	EFY93464.1	KID70966.1	g396	KOM18831.1	CEJ84635.1	EGR51915.1	EGY13965.1
EAL89205.1	CAK96641.1	EJP70824.1	XP_006669505.1	KOS18268.1	ESU16422.1	KJZ77962.1	EHA47258.1	EFY87587.1	KID70908.1	g341	KOM23731.1	CEJ84469.1	EGR51631.1	EGY13921.1
EAL89207.1	CAK96636.1	EJP70831.1	XP_006669499.1	KOS18270.1	ESU16429.1	KJZ79767.1	EHA52235.1	EFY87581.1	KID70901.1	g331	KOM23735.1	CEJ91852.1	EGR51999.1	EGY13922.1
EAL89248.1	CAK39177.1	EJP69516.1	XP_006670571.1	KOS17540.1	ESU11007.1	KJZ79874.1	EHA54949.1	EFY93447.1	KID70984.1	g411	KOM23594.1	CEJ84702.1	EGR51666.1	EGY18865.1
EAL89249.1	CAK39178.1	EJP65808.1	XP_006669420.1	KOS17453.1	ESU16238.1	KJZ79258.1	EHA53592.1	EFY87524.1	KID70843.1	g288	KOM18010.1	CEJ84225.1	EGR51768.1	EGY14029.1
EAL89254.1	CAK39183.1	EJP65809.1	XP_006669421.1	KOS17452.1	ESU16239.1	KJZ79257.1	EHA53591.1	EFY87525.1	KID70844.1	g289	KOM18011.1	CEJ84228.1	EGR52044.1	EGY13928.1
EAL89256.1	CAK41591.1	EJP69503.1	XP_006670574.1	KOS17541.1	ESU11004.1	KJZ79871.1	EHA54946.1	EFY93444.1	KID70987.1	g414	KOM23591.1	CEJ84720.1	EGR51667.1	EGY18862.1
EAL89258.1	CAK39186.1	EJP69517.1	XP_006670572.1	KOS17539.1	ESU11006.1	KJZ79873.1	EHA54948.1	EFY93446.1	KID70985.1	g412	KOM23593.1	CEJ84706.1	EGR51921.1	EGY18864.1
EAL89261.1	CAK39192.1	EJP66605.1	XP_006665236.1	KOS22842.1	ESU16275.1	KJZ79960.1	EHA51517.1	EFY90010.1	KID67955.1	g7697	KOM23017.1	CEJ81443.1	EGR51366.1	EGY16726.1
EAL89262.1	CAK39193.1	EJP66604.1	XP_006665235.1	KOS22843.1	ESU16274.1	KJZ79961.1	EHA51516.1	EFY90011.1	KID67956.1	g7698	KOM23018.1	CEJ81444.1	EGR51354.1	EGY16725.1
EAL89265.1	CAK45695.1	EJP69502.1	XP_006670575.1	KOS18016.1	ESU11003.1	KJZ79870.1	EHA54945.1	EFY93443.1	KID70988.1	g415	KOM23590.1	CEJ84723.1	EGR51668.1	EGY18861.1
EAL89268.1	CAK40018.1	EJP69391.1	XP_006669429.1	KOS17457.1	ESU16242.1	KJZ79770.1	EHA53586.1	EFY85869.1	KID70834.1	g295	KOM16950.1	CEJ84238.1	EGR52045.1	EGY13925.1
EAL89420.1	CAK39202.1	EJP71017.1	XP_006673434.1	KOS22008.1	ESU14191.1	KJZ74719.1	EHA50123.1	EFY86262.1	KID65231.1	g4373	KOM20126.1	CEJ82988.1	EGR48307.1	EGY19227.1
EAL89423.1	CAK44000.1	EJP63008.1	XP_006672150.1	KOS20894.1	ESU06540.1	KJZ76568.1	EHA50045.1	EFY88929.1	KID69677.1	g2106	KOM23355.1	CEJ81687.1	EGR47780.1	EGY19115.1
EAL89434.1	CAK43990.1	EJP67599.1	XP_006673688.1	KOS23232.1	ESU17061.1	KJZ73846.1	EHA57005.1	EFY85460.1	KID71314.1	g6563	KOM18567.1	CEJ80728.1	EGR45071.1	EGY13409.1
EAL89437.1	CAK43982.1	EJP66201.1	XP_006667169.1	KOS21461.1	ESU16784.1	KJZ76334.1	EHA48724.1	EFY90055.1	KID71485.1	g3326	KOM22644.1	CEJ94707.1	EGR45621.1	EGY18265.1
EAL89440.1	CAK43979.1	EJP70258.1	XP_006670757.1	KOS21548.1	ESU16539.1	KJZ78250.1	EHA52473.1	EFY87823.1	KID66429.1	g7267	KOM20850.1	CEJ93083.1	EGR50627.1	EGY18282.1
EAL89444.1	CAK43971.1	EJP66241.1	XP_006674360.1	KOS20193.1	ESU16610.1	KJZ78229.1	EHA55246.1	EFY90109.1	KID71539.1	g6372	KOM17217.1	CEJ80202.1	EGR53120.1	EGY18209.1
EAL89446.1	CAK43970.1	EJP68784.1	XP_006671795.1	KOS20346.1	ESU16961.1	KJZ78715.1	EHA48349.1	EFY86212.1	KID66369.1	g3830	KOM21497.1	CEJ88521.1	EGR50640.1	EGY17840.1
EAL89447.1	CAK43969.1	EJP68783.1	XP_006671796.1	KOS20347.1	ESU16960.1	KJZ78716.1	EHA48348.1	EFY86213.1	KID66370.1	g3829	KOM21491.1	CEJ88527.1	EGR50860.1	EGY17841.1
EAL89448.1	CAK43968.1	EJP64963.1	XP_006673614.1	KOS20095.1	ESU16854.1	KJZ79561.1	EHA48682.1	EFY89685.1	KID71633.1	g1705	KOM20949.1	CEJ82538.1	EGR47690.1	EGY18332.1
EAL89449.1	CAK43967.1	EJP64962.1	XP_006673613.1	KOS20093.1	ESU16853.1	KJZ79562.1	EHA48681.1	EFY89684.1	KID71634.1	g1706	KOM20950.1	CEJ82537.1	EGR47819.1	EGY18331.1
EAL89452.1	CAK43963.1	EJP66325.1	XP_006674327.1	KOS20287.1	ESU16605.1	KJZ78225.1	EHA55688.1	EFY90105.1	KID71535.1	g6375	KOM19935.1	CEJ80198.1	EGR53122.1	EGY17806.1
EAL89453.2	CAK43962.1	EJP66324.1	XP_006674326.1	KOS20329.1	ESU16604.1	KJZ78224.1	EHA55689.1	EFY90104.1	KID71534.1	g6376	KOM19936.1	CEJ80197.1	EGR52593.1	EGY17843.1
EAL89460.2	CAK43955.1	EJP64562.1	XP_006674702.1	KOS17028.1	ESU08761.1	KJZ74536.1	EHA50710.1	EFY89832.1	KID64378.1	g3105	KOM21822.1	CEJ89753.1	EGR49416.1	EGY17565.1
EAL89461.1	CAK37147.1	EJP61358.1	XP_006670190.1	KOS21466.1	ESU16625.1	KJZ76301.1	EHA55402.1	EFY91438.1	KID71444.1	g7439	KOM17621.1	CEJ86903.1	EGR45535.1	EGY13611.1
EAL89466.1	CAK37142.1	EJP64937.1	XP_006673597.1	KOS20089.1	ESU16830.1	KJZ79587.1	EHA57275.1	EFY89663.1	KID71658.1	g1730	KOM19859.1	CEJ82549.1	EGR47806.1	EGY18223.1
EAL89469.1	CAK37136.1	EJP67840.1	XP_006673751.1	KOS17066.1	ESU13215.1	KJZ78924.1	EHA49320.1	EFY90174.1	KID68461.1	g5769	KOM20888.1	CEJ89330.1	EGR52294.1	EGY14564.1
EAL89474.1	CAK37132.1	EJP66304.1	XP_006667246.1	KOS20082.1	ESU16815.1	KJZ73908.1	EHA55385.1	EFY90083.1	KID71512.1	g3360	KOM19472.1	CEJ80172.1	EGR53132.1	EGY18344.1
EAL89476.1	CAK37130.1	EJP64243.1	XP_006665983.1	KOS20991.1	ESU16510.1	KJZ72486.1	EHA58204.1	EFY93011.1	KID61577.1	g2203	KOM22086.1	CEJ92213.1	EGR51292.1	EGY15522.1
EAL89477.1	CAK47790.1	EJP64943.1	XP_006673583.1	KOS20119.1	ESU16837.1	KJZ79580.1	EHA55729.1	EFY89671.1	KID71649.1	g1723	KOM17971.1	CEJ82540.1	EGR47809.1	EGY18307.1
EAL89480.1	CAK37127.1	EJP64933.1	XP_006673601.1	KOS20090.1	ESU16825.1	KJZ79592.1	EHA55022.1	EFY89658.1	KID71663.1	g1734	KOM20364.1	CEJ94251.1	EGR47803.1	EGY18323.1
EAL89489.1	CAK43951.1	EJP70489.1	XP_006671554.1	KOS19415.1	ESU05623.1	KJZ72597.1	EHA53937.1	EFY90235.1	KID66580.1	g1990	KOM16786.1	CEJ90581.1	EGR50719.1	EGY21816.1
EAL89490.1	CAK43950.1	EJP70488.1	XP_006671551.1	KOS19421.1	ESU05624.1	KJZ72598.1	EHA53936.1	EFY90236.1	KID66581.1	g1989	KOM18325.1	CEJ90580.1	EGR50952.1	EGY21815.1
EAL89491.1	CAK43949.1	EJP67043.1	XP_006666630.1	KOS18821.1	ESU12985.1	KJZ73610.1	EHA58401.1	EFY92788.1	KID68613.1	g84	KOM22935.1	CEJ95035.1	EGR50439.1	EGY22848.1
EAL89498.1	CAK43941.1	EJP61354.1	XP_006670197.1	KOS21622.1	ESU15688.1	KJZ78598.1	EHA49932.1	EFY91127.1	KID70668.1	g7150	KOM22287.1	CEJ94338.1	EGR45626.1	EGY17360.1
EAL89500.1	CAK43939.1	EJP66950.1	XP_006667479.1	KOS18497.1	ESU05552.1	KJZ73617.1	EHA57321.1	EFY85138.1	KID66520.1	g2986	KOM20429.1	CEJ82628.1	EGR51001.1	EGY22810.1
EAL89504.1	CAK43935.1	EJP69081.1	XP_006672128.1	KOS22496.1	ESU06523.1	KJZ76589.1	EHA57394.1	EFY93334.1	KID63716.1	g2088	KOM20697.1	CEJ81708.1	EGR47645.1	EGY23069.1
EAL89505.2	CAK43934.1	EJP62998.1	XP_006672139.1	KOS22488.1	ESU06558.1	KJZ76584.1	EHA57377.1	EFY93327.1	KID63723.1	g2092	KOM20702.1	CEJ81703.1	EGR47774.1	EGY23073.1
EAL89510.1	CAK43930.1	EJP61320.1	XP_006671491.1	KOS16687.1	ESU05682.1	KJZ72590.1	EHA54785.1	EFY90281.1	KID66630.1	g5899	KOM23189.1	CEJ90529.1	EGR52709.1	EGY22688.1
EAL89513.1	CAK43928.1	EJP64520.1	XP_006673040.1	KOS17339.1	ESU07395.1	KJZ77701.1	EHA56846.1	EFY92008.1	KID60882.1	g940	KOM20387.1	CEJ94425.1	EGR46426.1	EGY23208.1
EAL89518.1	CAK43921.1	EJP64097.1	XP_006666126.1	KOS21954.1	ESU07432.1	KJZ77267.1	EHA57588.1	EFY92036.1	KID60899.1	g907	KOM18044.1	CEJ94396.1	EGR46323.1	EGY23258.1
EAL89521.1	CAK43914.1	EJP64003.1	XP_006665226.1	KOS23194.1	ESU16266.1	KJZ79971.1	EHA46838.1	EFY92475.1	KID67964.1	g7710	KOM23026.1	CEJ90254.1	EGR51331.1	EGY19577.1
EAL89524.1	CAK44584.1	EJP70699.1	XP_006670618.1	KOS18935.1	ESU06094.1	KJZ71552.1	EHA54324.1	EFY87722.1	KID60416.1	g4944	KOM23402.1	CEJ88973.1	EGR47309.1	EGY15697.1
EAL89525.1	CAK43913.1	EJP69438.1	XP_006665295.1	KOS18437.1	ESU05929.1	KJZ77375.1	EHA53764.1	EFY84417.1	KID70129.1	g6905	KOM21725.1	CEJ89149.1	EGR47575.1	EGY15702.1
EAL89527.1	CAK43909.1	EJP65838.1	XP_006672815.1	KOS21534.1	ESU05442.1	KJZ76162.1	EHA49889.1	EFY88483.1	KID70772.1	g7024	KOM21250.1	CEJ85404.1	EGR47170.1	EGY17405.1
EAL89529.1	CAK43905.1	EJP70588.1	XP_006670739.1	KOS19443.1	ESU06827.1	KJZ77514.1	EHA49835.1	EFY86312.1	KID64897.1	g2425	KOM19012.1	CEJ88804.1	EGR48212.1	EGY17297.1
EAL89530.1	CAK43904.1	EJP70589.1	XP_006670740.1	KOS19444.1	ESU06826.1	KJZ77515.1	EHA49836.1	EFY86313.1	KID64896.1	g2424	KOM19011.1	CEJ88803.1	EGR48399.1	EGY17298.1
EAL89532.1	CAK43902.1	EJP69436.1	XP_006665293.1	KOS18394.1	ESU05914.1	KJZ77373.1	EHA53762.1	EFY93020.1	KID70121.1	g5771	KOM19214.1	CEJ89147.1	EGR47463.1	EGY15700.1
EAL89533.1	CAK43901.1	EJP68397.1	XP_006672068.1	KOS17605.1	ESU17416.1	KJZ77861.1	EHA54361.1	EFY93534.1	KID67380.1	g7914	KOM23938.1	CEJ82607.1	EGR49709.1	EGY22997.1
EAL89534.1	CAK43900.1	EJP66878.1	XP_006667800.1	KOS16962.1	ESU08041.1	KJZ74740.1	EHA53000.1	EFY88531.1	KID64983.1	g1470	KOM20192.1	CEJ93264.1	EGR48794.1	EGY14560.1
EAL89535.2	CAK43898.1	EJP68945.1	XP_006672320.1	KOS16664.1	ESU05773.1	KJZ78350.1	EHA57533.1	EFY90921.1	KID66700.1	g5820	KOM20715.1	CEJ90455.1	EGR52154.1	EGY22041.1
EAL89544.1	CAK43884.1	EJP64553.1	XP_006674729.1	KOS16780.1	ESU05781.1	KJZ78359.1	EHA57616.1	EFY90928.1	KID66707.1	g5826	KOM17788.1	CEJ90448.1	EGR51184.1	EGY22034.1
EAL89545.1	CAK43883.1	EJP63789.1	XP_006669066.1	KOS16674.1	ESU05807.1	KJZ78379.1	EHA57605.1	EFY90947.1	KID66726.1	g2134	KOM20902.1	CEJ85740.1	EGR51480.1	EGY22085.1
EAL89546.1	CAK43882.1	EJP64703.1	XP_006669881.1	KOS22668.1	ESU15837.1	KJZ74621.1	EHA48851.1	EFY91331.1	KID67434.1	g2821	KOM22333.1	CEJ85706.1	EGR46729.1	EGY20484.1
EAL89548.1	CAK37109.1	EJP70697.1	XP_006670620.1	KOS18943.1	ESU06096.1	KJZ71550.1	EHA54321.1	EFY87720.1	KID60418.1	g4942	KOM17937.1	CEJ88967.1	EGR47310.1	EGY15692.1
EAL89550.1	CAK37107.1	EJP69603.1	XP_006666268.1	KOS16823.1	ESU06274.1	KJZ73550.1	EHA53722.1	EFY86877.1	KID66789.1	g8331	KOM20593.1	CEJ85908.1	EGR51511.1	EGY22935.1
EAL89554.1	CAK43879.1	EJP67611.1	XP_006665570.1	KOS22723.1	ESU15824.1	KJZ74607.1	EHA48800.1	EFY85691.1	KID67422.1	g2808	KOM22460.1	CEJ94191.1	EGR46836.1	EGY20478.1
EAL89562.1	CAK96185.1	EJP65302.1	XP_006669828.1	KOS17383.1	ESU14951.1	KJZ76926.1	EHA48326.1	EFY90501.1	KID67607.1	g4185	KOM17302.1	CEJ91099.1	EGR47243.1	EGY17862.1
EAL89566.2	CAK96180.1	EJP63975.1	XP_006671836.1	KOS20855.1	ESU06622.1	KJZ79097.1	EHA58037.1	EFY86841.1	KID62857.1	g6692	KOM24481.1	CEJ93338.1	EGR50588.1	EGY21561.1
EAL89568.1	CAK96177.1	EJP66502.1	XP_006672220.1	KOS20263.1	ESU06471.1	KJZ76643.1	EHA49340.1	EFY89761.1	KID60150.1	g2026	KOM19796.1	CEJ82299.1	EGR47613.1	EGY18449.1
EAL89575.1	CAK96170.1	EJP63059.1	XP_006671791.1	KOS20816.1	ESU06590.1	KJZ79124.1	EHA57984.1	EFY86813.1	KID62887.1	g4602	KOM23378.1	CEJ93313.1	EGR50572.1	EGY18498.1
EAL89578.2	CAK96165.1	EJP63754.1	XP_006673564.1	KOS22377.1	ESU09118.1	KJZ72226.1	EHA49456.1	EFY91668.1	KID61666.1	g4263	KOM23826.1	CEJ92742.1	EGR52402.1	EGY16636.1
EAL89579.1	CAK43859.1	EJP60852.1	XP_006665973.1	KOS22540.1	ESU08266.1	KJZ73263.1	EHA56965.1	EFY84878.1	KID62794.1	g1515	KOM18433.1	CEJ92193.1	EGR45343.1	EGY16667.1
EAL89580.1	CAK43858.1	EJP64691.1	XP_006669901.1	KOS23044.1	ESU16112.1	KJZ74676.1	EHA56672.1	EFY91283.1	KID67483.1	g3183	KOM16877.1	CEJ91704.1	EGR51157.1	EGY17957.1
EAL89582.1	CAK43857.1	EJP69051.1	XP_006672086.1	KOS20589.1	ESU06412.1	KJZ72625.1	EHA58301.1	EFY88678.1	KID66853.1	g5586	KOM18148.1	CEJ90718.1	EGR45942.1	EGY18473.1
EAL89583.1	CAK43856.1	EJP69050.1	XP_006672085.1	KOS20590.1	ESU06411.1	KJZ72626.1	EHA58300.1	EFY88677.1	KID66854.1	g5585	KOM18147.1	CEJ90719.1	EGR45864.1	EGY18474.1
EAL89586.1	CAK43852.1	EJP64705.1	XP_006669878.1	KOS22669.1	ESU15854.1	KJZ74626.1	EHA53348.1	EFY91327.1	KID67438.1	g2827	KOM22330.1	CEJ85704.1	EGR46841.1	EGY14202.1
EAL89587.1	CAK43851.1	EJP69025.1	XP_006672025.1	KOS20605.1	ESU06438.1	KJZ72604.1	EHA53952.1	EFY89788.1	KID60123.1	g5613	KOM19134.1	CEJ90671.1	EGR47595.1	EGY18460.1
EAL89593.1	CAK43847.1	EJP70081.1	XP_006667524.1	KOS18699.1	ESU05604.1	KJZ78433.1	EHA53956.1	EFY90819.1	KID66565.1	g2944	KOM20794.1	CEJ93627.1	EGR50965.1	EGY21830.1
EAL89594.1	CAK43846.1	EJP60857.1	XP_006665977.1	KOS22548.1	ESU08271.1	KJZ73259.1	EHA52897.1	EFY84873.1	KID62799.1	g1508	KOM19536.1	CEJ92197.1	EGR45346.1	EGY16671.1
EAL89595.1	CAK43845.1	EJP63781.1	XP_006669071.1	KOS16672.1	ESU05801.1	KJZ78371.1	EHA52898.1	EFY90942.1	KID66721.1	g2138	KOM19105.1	CEJ85736.1	EGR51196.1	EGY16656.1
EAL89597.1	CAK43843.1	EJP70377.1	XP_006671358.1	KOS16853.1	ESU05663.1	KJZ76662.1	EHA54355.1	EFY90265.1	KID66613.1	g5916	KOM22445.1	CEJ90544.1	EGR52209.1	EGY22987.1
EAL89599.1	CAK43841.1	EJP67981.1	XP_006669726.1	KOS17348.1	ESU14892.1	KJZ78602.1	EHA48318.1	EFY90464.1	KID67645.1	g4144	KOM18191.1	CEJ91047.1	EGR45161.1	EGY14404.1
EAL89600.1	CAK43840.1	EJP62842.1	XP_006665963.1	KOS22245.1	ESU08255.1	KJZ73275.1	EHA52875.1	EFY84311.1	KID62785.1	g1530	KOM20617.1	CEJ83056.1	EGR45337.1	EGY16654.1
EAL89601.1	CAK43839.1	EJP62843.1	XP_006665962.1	KOS22244.1	ESU08256.1	KJZ73274.1	EHA52876.1	EFY84310.1	KID62786.1	g1528	KOM20618.1	CEJ83054.1	EGR45336.1	EGY16655.1
EAL89602.1	CAK43838.1	EJP66497.1	XP_006672225.1	KOS20140.1	ESU06476.1	KJZ76639.1	EHA57612.1	EFY89754.1	KID60157.1	g2031	KOM19792.1	CEJ81757.1	EGR47616.1	EGY22071.1
EAL89604.1	CAK43836.1	EJP66499.1	XP_006672223.1	KOS20259.1	ESU06474.1	KJZ76641.1	EHA57609.1	EFY89756.1	KID60155.1	g2029	KOM19794.1	CEJ81761.1	EGR47615.1	EGY22069.1
EAL89608.1	CAK43822.1	EJP68867.1	XP_006672444.1	KOS19449.1	ESU11600.1	KJZ73037.1	EHA52881.1	EFY84633.1	KID69524.1	g2527	KOM22828.1	CEJ90144.1	EGR46137.1	EGY16651.1
EAL89610.1	CAK43824.1	EJP63752.1	XP_006673562.1	KOS22379.1	ESU09116.1	KJZ72229.1	EHA49454.1	EFY88540.1	KID61715.1	g4267	KOM23833.1	CEJ92739.1	EGR52401.1	EGY16638.1
EAL89616.1	CAK43828.1	EJP70378.1	XP_006671357.1	KOS16847.1	ESU05662.1	KJZ76663.1	EHA54356.1	EFY90264.1	KID66612.1	g5917	KOM22444.1	CEJ90545.1	EGR52713.1	EGY22988.1
EAL89622.1	CAK38718.1	EJP68247.1	XP_006669991.1	KOS20650.1	ESU06046.1	KJZ75078.1	EHA47549.1	EFY91022.1	KID63496.1	g521	KOM22222.1	CEJ85679.1	EGR52088.1	EGY15821.1
EAL89623.1	CAK38743.1	EJP62884.1	XP_006672633.1	KOS18603.1	ESU08808.1	KJZ78865.1	EHA50479.1	EFY85911.1	KID61971.1	g7280	KOM16926.1	CEJ92175.1	EGR46592.1	EGY20390.1
EAL89650.1	CAK40215.1	EJP65584.1	XP_006669788.1	KOS20504.1	ESU11141.1	KJZ80358.1	EHA47545.1	EFY86726.1	KID63295.1	g8243	KOM17777.1	CEJ89714.1	EGR52322.1	EGY15825.1
EAL89625.2	CAK38740.1	EJP68250.1	XP_006669987.1	KOS20648.1	ESU05460.1	KJZ75077.1	EHA47548.1	EFY91021.1	KID63495.1	g520	KOM22223.1	CEJ85672.1	EGR52090.1	EGY15822.1
EAL89627.1	CAK38739.1	EJP62883.1	XP_006672634.1	KOS19695.1	ESU08807.1	KJZ78866.1	EHA50525.1	EFY85912.1	KID61970.1	g4765	KOM17343.1	CEJ92176.1	EGR46591.1	EGY20389.1
EAL89629.1	CAK38737.1	EJP70139.1	XP_006667587.1	KOS19351.1	ESU08680.1	KJZ77273.1	EHA54142.1	EFY92182.1	KID62082.1	g4724	KOM23309.1	CEJ80656.1	EGR47136.1	EGY22387.1
EAL89634.1	CAK38749.1	EJP61672.1	XP_006673762.1	KOS19128.1	ESU08647.1	KJZ77129.1	EHA49314.1	EFY92162.1	KID68896.1	g4734	KOM20348.1	CEJ80685.1	EGR47118.1	EGY20578.1
EAL89639.1	CAK38759.1	EJP66663.1	XP_006670356.1	KOS22536.1	ESU06799.1	KJZ80466.1	EHA47571.1	EFY93588.1	KID67146.1	g601	KOM18233.1	CEJ91567.1	EGR47931.1	EGY20012.1
EAL89640.1	CAK38760.1	EJP67287.1	XP_006670256.1	KOS19840.1	ESU14552.1	KJZ78466.1	EHA54418.1	EFY90523.1	KID67584.1	g4212	KOM22268.1	CEJ91156.1	EGR47218.1	EGY17846.1
EAL89642.1	CAK38762.1	EJP63509.1	XP_006670314.1	KOS23088.1	ESU16084.1	KJZ70420.1	EHA54419.1	EFY91256.1	KID67507.1	g3156	KOM18811.1	CEJ90929.1	EGR51455.1	EGY17863.1
EAL89647.1	CAK38777.1	EJP62771.1	XP_006673819.1	KOS20257.1	ESU17241.1	KJZ79712.1	EHA51339.1	EFY92106.1	KID68843.1	g5472	KOM21589.1	CEJ92530.1	EGR47066.1	EGY22336.1
EAL89648.1	CAK38780.1	EJP62772.1	XP_006673818.1	KOS20256.1	ESU17232.1	KJZ79711.1	EHA51340.1	EFY92105.1	KID68842.1	g5473	KOM21590.1	CEJ92527.1	EGR46955.1	EGY22337.1
EAL89651.1	CAK38783.1	EJP63508.1	XP_006670313.1	KOS23087.1	ESU16083.1	KJZ70419.1	EHA54420.1	EFY91255.1	KID67508.1	g3155	KOM18812.1	CEJ90930.1	EGR51172.1	EGY17864.1
EAL89652.1	CAK38784.1	EJP63507.1	XP_006670312.1	KOS22764.1	ESU16082.1	KJZ70418.1	EHA54421.1	EFY91254.1	KID67509.1	g3154	KOM18028.1	CEJ90931.1	EGR46768.1	EGY17866.1
EAL89656.1	CAK38787.1	EJP68251.1	XP_006669986.1	KOS20647.1	ESU05461.1	KJZ75076.1	EHA47547.1	EFY91020.1	KID63494.1	g519	KOM22228.1	CEJ85667.1	EGR52091.1	EGY15823.1
EAL89657.1	CAK38788.1	EJP67743.1	XP_006665619.1	KOS18860.1	ESU05518.1	KJZ80559.1	EHA49766.1	EFY92424.1	KID61151.1	g7349	KOM16849.1	CEJ87650.1	EGR45406.1	EGY17751.1
EAL89658.1	CAK38789.1	EJP64671.1	XP_006669270.1	KOS23022.1	ESU16134.1	KJZ74654.1	EHA48585.1	EFY91305.1	KID67461.1	g2851	KOM23567.1	CEJ91734.1	EGR46850.1	EGY20438.1
EAL89659.2	CAK38790.1	EJP64672.1	XP_006669269.1	KOS23021.1	ESU16133.1	KJZ74655.1	EHA48587.1	EFY91304.1	KID67462.1	g2852	KOM23568.1	CEJ91732.1	EGR46746.1	EGY20439.1
EAL89663.1	CAK38795.1	EJP67608.1	XP_006665573.1	KOS22696.1	ESU15802.1	KJZ74585.1	EHA48796.1	EFY90624.1	KID67385.1	g3225	KOM23711.1	CEJ94214.1	EGR51285.1	EGY14243.1
EAL89664.1	CAK38798.1	EJP65100.1	XP_006668128.1	KOS22438.1	ESU12506.1	KJZ73766.1	EHA48797.1	EFY90590.1	KID67347.1	g3249	KOM23946.1	CEJ80256.1	EGR45260.1	EGY14245.1
EAL89667.1	CAK38804.1	EJP62735.1	XP_006668604.1	KOS22158.1	ESU12085.1	KJZ80239.1	EHA46441.1	EFY84267.1	KID69916.1	g6090	KOM18584.1	CEJ82947.1	EGR48264.1	EGY15948.1
EAL89670.1	CAK38808.1	EJP69266.1	XP_006672689.1	KOS22770.1	ESU18044.1	KJZ72024.1	EHA50694.1	EFY85200.1	KID71783.1	g7976	KOM23612.1	CEJ94484.1	EGR45882.1	EGY17571.1
EAL89673.1	CAK38812.1	EJP65141.1	XP_006666992.1	KOS18892.1	ESU08720.1	KJZ78794.1	EHA49324.1	EFY92218.1	KID62038.1	g3755	KOM17750.1	CEJ92501.1	EGR46497.1	EGY22384.1
EAL89675.1	CAK38813.1	EJP67947.1	XP_006669691.1	KOS17414.1	ESU14852.1	KJZ73199.1	EHA49023.1	EFY90433.1	KID67677.1	g7677	KOM19591.1	CEJ90991.1	EGR44493.1	EGY16271.1
EAL89676.1	CAK38815.1	EJP62115.1	XP_006674067.1	KOS22893.1	ESU05495.1	KJZ75042.1	EHA50466.1	EFY87438.1	KID63349.1	g1906	KOM23196.1	CEJ85481.1	EGR52748.1	EGY15892.1
EAL89677.1	CAK38816.1	EJP69140.1	XP_006674055.1	KOS22886.1	ESU12361.1	KJZ80416.1	EHA48262.1	EFY87406.1	KID63361.1	g8295	KOM18444.1	CEJ81573.1	EGR52298.1	EGY19950.1
EAL89685.1	CAK38826.1	EJP67604.1	XP_006665577.1	KOS23133.1	ESU15797.1	KJZ74579.1	EHA48786.1	EFY90618.1	KID67378.1	g3221	KOM23705.1	CEJ94218.1	EGR46702.1	EGY14287.1
EAL89686.1	CAK38827.1	EJP70129.1	XP_006667576.1	KOS19354.1	ESU08685.1	KJZ77280.1	EHA51037.1	EFY92188.1	KID62074.1	g4769	KOM17022.1	CEJ80640.1	EGR47031.1	EGY22341.1
EAL89690.1	CAK38829.1	EJP62773.1	XP_006673817.1	KOS20255.1	ESU17231.1	KJZ79710.1	EHA51341.1	EFY92104.1	KID68841.1	g5474	KOM21591.1	CEJ92526.1	EGR47067.1	EGY22338.1
EAL89693.1	CAK38832.1	EJP63504.1	XP_006670309.1	KOS22761.1	ESU16079.1	KJZ70414.1	EHA54424.1	EFY91251.1	KID67512.1	g3151	KOM18031.1	CEJ90935.1	EGR46766.1	EGY17870.1
EAL89699.1	CAK38838.1	EJP67944.1	XP_006669687.1	KOS17407.1	ESU14858.1	KJZ73190.1	EHA53820.1	EFY90431.1	KID67680.1	g7669	KOM17987.1	CEJ90985.1	EGR44494.1	EGY16299.1
EAL89707.1	CAK38845.1	EJP65574.1	XP_006669797.1	KOS20415.1	ESU11078.1	KJZ80351.1	EHA47538.1	EFY86728.1	KID63293.1	g8238	KOM18389.1	CEJ89724.1	EGR52326.1	EGY15843.1
EAL89709.1	CAK38848.1	EJP65650.1	XP_006670390.1	KOS22189.1	ESU05841.1	KJZ80443.1	EHA50421.1	EFY88309.1	KID67231.1	g578	KOM22770.1	CEJ82240.1	EGR50930.1	EGY15742.1
EAL89711.1	CAK38851.1	EJP65649.1	XP_006670389.1	KOS22188.1	ESU05840.1	KJZ80444.1	EHA50403.1	EFY88308.1	KID67230.1	g579	KOM22771.1	CEJ82239.1	EGR50706.1	EGY15743.1
EAL89713.1	CAK38854.1	EJP65645.1	XP_006670385.1	KOS22180.1	ESU05835.1	KJZ80447.1	EHA50405.1	EFY88304.1	KID67226.1	g583	KOM22776.1	CEJ82235.1	EGR50928.1	EGY16355.1
EAL89715.1	CAK38856.1	EJP69264.1	XP_006672691.1	KOS22772.1	ESU18042.1	KJZ72022.1	EHA50696.1	EFY85202.1	KID71785.1	g7979	KOM23614.1	CEJ94482.1	EGR45810.1	EGY17573.1
EAL89716.1	CAK38857.1	EJP65575.1	XP_006669796.1	KOS20507.1	ESU11077.1	KJZ80352.1	EHA47539.1	EFY86729.1	KID63292.1	g8239	KOM18949.1	CEJ89723.1	EGR52325.1	EGY15842.1
EAL89718.1	CAK38859.1	EJP64999.1	XP_006667707.1	KOS21802.1	ESU17920.1	KJZ80178.1	EHA48226.1	EFY90320.1	KID71835.1	g5297	KOM19260.1	CEJ93955.1	EGR45912.1	EGY19959.1
EAL89719.1	CAK38860.1	EJP68495.1	XP_006667373.1	KOS17694.1	ESU06997.1	KJZ72712.1	EHA47565.1	EFY88201.1	KID61049.1	g699	KOM22260.1	CEJ81786.1	EGR44600.1	EGY16591.1
EAL89720.1	CAK38863.1	EJP65049.1	XP_006668078.1	KOS22355.1	ESU17877.1	KJZ72008.1	EHA49323.1	EFY84208.1	KID71797.1	g151	KOM23626.1	CEJ93908.1	EGR45817.1	EGY22385.1
EAL89721.1	CAK38864.1	EJP70025.1	XP_006668039.1	KOS22775.1	ESU17872.1	KJZ72009.1	EHA49322.1	EFY84189.1	KID71795.1	g150	KOM23625.1	CEJ93904.1	EGR45885.1	EGY22386.1
EAL89725.1	CAK38867.1	EJP65651.1	XP_006670391.1	KOS22182.1	ESU05842.1	KJZ80442.1	EHA50409.1	EFY88310.1	KID67232.1	g577	KOM22769.1	CEJ82241.1	EGR50707.1	EGY15741.1
EAL89728.1	CAK38869.1	EJP65648.1	XP_006670388.1	KOS22187.1	ESU05838.1	KJZ80445.1	EHA50402.1	EFY88307.1	KID67229.1	g580	KOM22772.1	CEJ82238.1	EGR50929.1	EGY16352.1
EAL89733.1	CAK38873.1	EJP70137.1	XP_006667585.1	KOS19353.1	ESU08681.1	KJZ77276.1	EHA54148.1	EFY92184.1	KID62078.1	g4766	KOM23307.1	CEJ80653.1	EGR44166.1	EGY22391.1
EAL89734.1	CAK38875.1	EJP70136.1	XP_006667584.1	KOS19352.1	ESU08683.1	KJZ77277.1	EHA54149.1	EFY92185.1	KID62077.1	g4767	KOM17289.1	CEJ80651.1	EGR44176.1	EGY22392.1
EAL89737.2	CAK38877.1	EJP62505.1	XP_006665447.1	KOS22609.1	ESU12049.1	KJZ80273.1	EHA56610.1	EFY90410.1	KID71931.1	g6051	KOM17521.1	CEJ79973.1	EGR48617.1	EGY16503.1
EAL89739.1	CAK38879.1	EJP62322.1	XP_006674400.1	KOS23387.1	ESU11111.1	KJZ80303.1	EHA50422.1	EFY88404.1	KID63253.1	g6227	KOM18527.1	CEJ79998.1	EGR52871.1	EGY22613.1
EAL89741.1	CAK38881.1	EJP68810.1	XP_006666278.1	KOS18559.1	ESU08694.1	KJZ71980.1	EHA55553.1	EFY92194.1	KID62067.1	g4777	KOM21017.1	CEJ80633.1	EGR47025.1	EGY15777.1
EAL89743.1	CAK38891.1	EJP63130.1	XP_006673356.1	KOS19130.1	ESU06191.1	KJZ77480.1	EHA49952.1	EFY86562.1	KID64781.1	g2451	KOM23153.1	CEJ88841.1	EGR47548.1	EGY15667.1
EAL89744.1	CAK38892.1	EJP62737.1	XP_006665428.1	KOS22153.1	ESU12087.1	KJZ80238.1	EHA56813.1	EFY90377.1	KID71895.1	g6091	KOM18586.1	CEJ79937.1	EGR48597.1	EGY15802.1
EAL89746.1	CAK38899.1	EJP69159.1	XP_006674012.1	KOS23228.1	ESU12353.1	KJZ80410.1	EHA48255.1	EFY87414.1	KID63369.1	g8290	KOM22590.1	CEJ85485.1	EGR52821.1	EGY19938.1
EAL89748.1	CAK44643.1	EJP70661.1	XP_006670658.1	KOS19205.1	ESU06134.1	KJZ77429.1	EHA54302.1	EFY87757.1	KID60450.1	g4536	KOM21875.1	CEJ88889.1	EGR47323.1	EGY17317.1
EAL89749.1	CAK44645.1	EJP69594.1	XP_006666258.1	KOS23356.1	ESU06822.1	KJZ77519.1	EHA49825.1	EFY86317.1	KID64864.1	g2419	KOM23657.1	CEJ88800.1	EGR48401.1	EGY17300.1
EAL89750.1	CAK44646.1	EJP65292.1	XP_006669838.1	KOS17392.1	ESU14703.1	KJZ78489.1	EHA50733.1	EFY90511.1	KID67596.1	g4193	KOM16966.1	CEJ91110.1	EGR47232.1	EGY17887.1
EAL89751.1	CAK44652.1	EJP67970.1	XP_006669713.1	KOS17237.1	ESU14890.1	KJZ78607.1	EHA48308.1	EFY90460.1	KID67649.1	g4140	KOM16886.1	CEJ91043.1	EGR45220.1	EGY17881.1
EAL89754.1	CAK44667.1	EJP67308.1	XP_006670273.1	KOS19934.1	ESU14529.1	KJZ78445.1	EHA54396.1	EFY91216.1	KID67550.1	g4230	KOM19319.1	CEJ91170.1	EGR47205.1	EGY14432.1
EAL89755.1	CAK44665.1	EJP67310.1	XP_006670275.1	KOS19933.1	ESU14527.1	KJZ71145.1	EHA54398.1	EFY91217.1	KID67549.1	g4231	KOM19317.1	CEJ91171.1	EGR47324.1	EGY14434.1
EAL89766.2	CAK44672.1	EJP61289.1	XP_006667134.1	KOS17124.1	ESU15534.1	KJZ73990.1	EHA52524.1	EFY86621.1	KID64460.1	g8050	KOM17857.1	CEJ92842.1	EGR49357.1	EGY23632.1
EAL89770.1	CAK44689.1	EJP63923.1	XP_006669175.1	KOS17327.1	ESU07264.1	KJZ75668.1	EHA57026.1	EFY87458.1	KID69823.1	g2925	KOM23969.1	CEJ94586.1	EGR46374.1	EGY23129.1
EAL89783.2	CAK44701.1	EJP63919.1	XP_006669179.1	KOS17246.1	ESU07255.1	KJZ75672.1	EHA57001.1	EFY85367.1	KID69826.1	g1075	KOM23960.1	CEJ94591.1	EGR46371.1	EGY23153.1
EAL89784.1	CAK44702.1	EJP63918.1	XP_006669180.1	KOS17245.1	ESU07254.1	KJZ75673.1	EHA57000.1	EFY85368.1	KID69827.1	g1073	KOM23962.1	CEJ94592.1	EGR46465.1	EGY23152.1
EAL89785.1	CAK44703.1	EJP63914.1	XP_006669184.1	KOS17335.1	ESU07250.1	KJZ75677.1	EHA56992.1	EFY85372.1	KID69831.1	g6048	KOM23966.1	CEJ94596.1	EGR46463.1	EGY23148.1
EAL89786.1	CAK44704.1	EJP63915.1	XP_006669183.1	KOS17334.1	ESU07251.1	KJZ75676.1	EHA56991.1	EFY85371.1	KID69830.1	g6047	KOM23965.1	CEJ94595.1	EGR46369.1	EGY23149.1
EAL89787.1	CAK44705.1	EJP70180.1	XP_006667101.1	KOS17176.1	ESU12862.1	KJZ72208.1	EHA52683.1	EFY90217.1	KID68420.1	g5738	KOM20322.1	CEJ89363.1	EGR52234.1	EGY15070.1
EAL89789.1	CAK44707.1	EJP70201.1	XP_006666652.1	KOS21312.1	ESU12871.1	KJZ72172.1	EHA52919.1	EFY90199.1	KID68437.1	g4121	KOM20055.1	CEJ89382.1	EGR52743.1	EGY15086.1
EAL89791.1	CAK44710.1	EJP70188.1	XP_006667095.1	KOS17203.1	ESU12885.1	KJZ72204.1	EHA50808.1	EFY90213.1	KID68424.1	g5735	KOM20318.1	CEJ89369.1	EGR52237.1	EGY15101.1
EAL89792.1	CAK44709.1	EJP70203.1	XP_006666654.1	KOS21310.1	ESU12873.1	KJZ72175.1	EHA52908.1	EFY90201.1	KID68435.1	g4123	KOM20053.1	CEJ89380.1	EGR52742.1	EGY15089.1
EAL89793.1	CAK44708.1	EJP70184.1	XP_006667097.1	KOS16978.1	ESU12886.1	KJZ72205.1	EHA52923.1	EFY90214.1	KID68423.1	g5736	KOM20319.1	CEJ89367.1	EGR52737.1	EGY15102.1
EAL89797.1	CAK44713.1	EJP70202.1	XP_006666653.1	KOS21313.1	ESU12872.1	KJZ72173.1	EHA52909.1	EFY90200.1	KID68436.1	g4122	KOM20054.1	CEJ89381.1	EGR52243.1	EGY15088.1
EAL89799.1	CAK44716.1	EJP70182.1	XP_006667099.1	KOS16979.1	ESU12863.1	KJZ72207.1	EHA52684.1	EFY90216.1	KID68421.1	g5737	KOM20321.1	CEJ89365.1	EGR52235.1	EGY15071.1
EAL89800.1	CAK44717.1	EJP63917.1	XP_006669181.1	KOS17362.1	ESU07253.1	KJZ75674.1	EHA56999.1	EFY85369.1	KID69828.1	g1072	KOM23963.1	CEJ94593.1	EGR46370.1	EGY23151.1
EAL89807.2	CAK44726.1	EJP70198.1	XP_006666649.1	KOS21308.1	ESU12875.1	KJZ72177.1	EHA52911.1	EFY90203.1	KID68433.1	g4125	KOM20051.1	CEJ89378.1	EGR52741.1	EGY15092.1
EAL89808.2	CAK44727.1	EJP70197.1	XP_006666648.1	KOS21309.1	ESU12876.1	KJZ72178.1	EHA52912.1	EFY90204.1	KID68432.1	g5633	KOM20050.1	CEJ89377.1	EGR52242.1	EGY15093.1
EAL89813.1	CAK44733.1	EJP66991.1	XP_006666732.1	KOS17846.1	ESU13488.1	KJZ74089.1	EHA50877.1	EFY93400.1	KID68350.1	g3054	KOM21152.1	CEJ89460.1	EGR50895.1	EGY14861.1
EAL89814.1	CAK44734.1	EJP70170.1	XP_006667614.1	KOS16996.1	ESU12901.1	KJZ78906.1	EHA49412.1	EFY90192.1	KID68444.1	g5749	KOM18139.1	CEJ89350.1	EGR52733.1	EGY20603.1
EAL89818.1	CAK44743.1	EJP70342.1	XP_006667454.1	KOS19291.1	ESU13231.1	KJZ73644.1	EHA49147.1	EFY85830.1	KID66492.1	g3014	KOM21999.1	CEJ82593.1	EGR51015.1	EGY21619.1
EAL89822.1	CAK44745.1	EJP70747.1	XP_006671112.1	KOS16619.1	ESU06302.1	KJZ73523.1	EHA48982.1	EFY84169.1	KID66811.1	g8304	KOM21261.1	CEJ86051.1	EGR51526.1	EGY22779.1
EAL89826.2	CAK38905.1	EJP62802.1	XP_006666133.1	KOS20163.1	ESU16720.1	KJZ79623.1	EHA55448.1	EFY90144.1	KID71575.1	g1646	KOM23740.1	CEJ80244.1	EGR47842.1	EGY13481.1
EAL89835.1	CAK38935.1	EJP70865.1	XP_006669465.1	KOS17614.1	ESU12480.1	KJZ79286.1	EHA52185.1	EFY87552.1	KID70871.1	g256	KOM22348.1	CEJ84339.1	EGR52026.1	EGY18788.1
EAL89852.1	CAK44785.1	EJP69569.1	XP_006666227.1	KOS17598.1	ESU12092.1	KJZ77591.1	EHA48489.1	EFY91974.1	KID60836.1	g4760	KOM20015.1	CEJ94958.1	EGR48962.1	EGY17165.1
EAL89878.1	CAK38669.1	EJP70528.1	XP_006671371.1	KOS21040.1	ESU06360.1	KJZ77846.1	EHA53107.1	EFY88632.1	KID60092.1	g1858	KOM21897.1	CEJ90766.1	EGR51266.1	EGY23091.1
EAL89879.1	CAK38662.1	EJP70102.1	XP_006667543.1	KOS19332.1	ESU13021.1	KJZ79047.1	EHA48976.1	EFY92770.1	KID68595.1	g117	KOM17872.1	CEJ94992.1	EGR50458.1	EGY22789.1
EAL89881.1	CAK38660.1	EJP68728.1	XP_006672909.1	KOS19584.1	ESU12172.1	KJZ73153.1	EHA52463.1	EFY85004.1	KID65833.1	g1128	KOM23540.1	CEJ80808.1	EGR49487.1	EGY17629.1
EAL89882.1	CAK38659.1	EJP64020.1	XP_006672480.1	KOS19006.1	ESU11520.1	KJZ72849.1	EHA50859.1	EFY88904.1	KID69652.1	g2460	KOM21610.1	CEJ92057.1	EGR45975.1	EGY14581.1
EAL89885.1	CAK38656.1	EJP70503.1	XP_006671589.1	KOS19497.1	ESU12996.1	KJZ73599.1	EHA54754.1	EFY92777.1	KID68602.1	g94	KOM22946.1	CEJ95015.1	EGR50217.1	EGY23023.1
EAL89887.1	CAK38654.1	EJP70504.1	XP_006671588.1	KOS19496.1	ESU12995.1	KJZ73600.1	EHA54758.1	EFY92778.1	KID68603.1	g93	KOM22945.1	CEJ95018.1	EGR50444.1	EGY23022.1
EAL89888.1	CAK38653.1	EJP68930.1	XP_006672274.1	KOS20801.1	ESU06386.1	KJZ72645.1	EHA54790.1	EFY88651.1	KID60066.1	g5564	KOM21546.1	CEJ90739.1	EGR51270.1	EGY22959.1
EAL89889.1	CAK38652.1	EJP63146.1	XP_006671291.1	KOS22050.1	ESU13754.1	KJZ75371.1	EHA55204.1	EFY91474.1	KID63940.1	g5530	KOM24273.1	CEJ88380.1	EGR48451.1	EGY15563.1
EAL89892.1	CAK38644.1	EJP69652.1	XP_006671230.1	KOS23429.1	ESU06698.1	KJZ77578.1	EHA54730.1	EFY91931.1	KID64843.1	g5680	KOM17291.1	CEJ88633.1	EGR48426.1	EGY17425.1
EAL89893.1	CAK38643.1	EJP70894.1	XP_006671231.1	KOS23428.1	ESU06697.1	KJZ77580.1	EHA54729.1	EFY91932.1	KID64842.1	g5681	KOM16887.1	CEJ88629.1	EGR48247.1	EGY17426.1
EAL89894.1	CAK38642.1	EJP70916.1	XP_006671263.1	KOS23396.1	ESU13789.1	KJZ75399.1	EHA48722.1	EFY91499.1	KID63918.1	g169	KOM20366.1	CEJ88566.1	EGR48291.1	EGY17509.1
EAL89896.2	CAK38645.1	EJP66427.1	XP_006666317.1	KOS21518.1	ESU15700.1	KJZ76937.1	EHA49980.1	EFY90030.1	KID70648.1	g7143	KOM22297.1	CEJ94375.1	EGR45556.1	EGY15678.1
EAL89898.1	CAK38640.1	EJP70765.1	XP_006671194.1	KOS23419.1	ESU06809.1	KJZ77546.1	EHA49808.1	EFY86338.1	KID64869.1	g2396	KOM18419.1	CEJ88735.1	EGR48231.1	EGY15643.1
EAL89904.1	CAK38636.1	EJP70769.1	XP_006666257.1	KOS23338.1	ESU06835.1	KJZ77542.1	EHA49810.1	EFY86335.1	KID64872.1	g2398	KOM23636.1	CEJ88744.1	EGR48409.1	EGY15641.1
EAL89905.1	CAK38635.1	EJP70920.1	XP_006671259.1	KOS23323.1	ESU13784.1	KJZ75396.1	EHA52578.1	EFY91495.1	KID63922.1	g7190	KOM24262.1	CEJ88551.1	EGR48293.1	EGY17519.1
EAL89910.1	CAK38627.1	EJP70764.1	XP_006671195.1	KOS23418.1	ESU06810.1	KJZ77547.1	EHA49807.1	EFY86339.1	KID64868.1	g2395	KOM18418.1	CEJ88733.1	EGR48410.1	EGY15656.1
EAL89935.1	CAK38598.1	EJP70907.1	XP_006671243.1	KOS23390.1	ESU13794.1	KJZ75403.1	EHA55210.1	EFY91503.1	KID63915.1	g8488	KOM20370.1	CEJ88587.1	EGR48463.1	EGY17527.1
EAL89936.1	CAK40178.1	EJP65493.1	XP_006666157.1	KOS20313.1	ESU16751.1	KJZ79647.1	EHA57478.1	EFY90123.1	KID71553.1	g6355	KOM19863.1	CEJ80221.1	EGR52583.1	EGY18241.1
EAL89937.1	CAK38597.1	EJP70931.1	XP_006671249.1	KOS23329.1	ESU13767.1	KJZ75387.1	EHA52028.1	EFY91486.1	KID63929.1	g6599	KOM24268.1	CEJ88417.1	EGR48458.1	EGY15578.1
EAL89938.1	CAK38596.1	EJP70905.1	XP_006671241.1	KOS23318.1	ESU13793.1	KJZ75404.1	EHA55211.1	EFY91504.1	KID63914.1	g6797	KOM20371.1	CEJ88593.1	EGR48462.1	EGY17529.1
EAL89940.1	CAK38593.1	EJP70930.1	XP_006671250.1	KOS23332.1	ESU13768.1	KJZ75388.1	EHA52029.1	EFY91487.1	KID63928.1	g4605	KOM24267.1	CEJ88421.1	EGR48285.1	EGY15579.1
EAL89941.1	CAK38592.1	EJP70908.1	XP_006671244.1	KOS23399.1	ESU13795.1	KJZ75402.1	EHA55206.1	EFY91502.1	KID63916.1	g6766	KOM20369.1	CEJ88582.1	EGR48289.1	EGY17526.1
EAL89944.1	CAK44639.1	EJP70981.1	XP_006673403.1	KOS22498.1	ESU13827.1	KJZ75299.1	EHA51960.1	EFY84910.1	KID63961.1	g6485	KOM24294.1	CEJ88258.1	EGR48270.1	EGY15596.1
EAL89952.1	CAK44629.1	EJP65842.1	XP_006672819.1	KOS21526.1	ESU05436.1	KJZ76167.1	EHA49812.1	EFY88487.1	KID70776.1	g7029	KOM21245.1	CEJ85388.1	EGR47288.1	EGY15639.1
EAL89954.1	CAK44627.1	EJP66429.1	XP_006666315.1	KOS21513.1	ESU10829.1	KJZ76940.1	EHA49976.1	EFY90028.1	KID70646.1	g7141	KOM22299.1	CEJ94377.1	EGR45557.1	EGY15665.1
EAL89955.1	CAK44622.1	EJP69655.1	XP_006665323.1	KOS19701.1	ESU05968.1	KJZ71624.1	EHA48767.1	EFY86473.1	KID70153.1	g6932	KOM19089.1	CEJ89181.1	EGR47466.1	EGY17236.1
EAL89957.1	CAK44621.1	EJP70430.1	XP_006671299.1	KOS22048.1	ESU13821.1	KJZ75366.1	EHA48718.1	EFY91470.1	KID63944.1	g5526	KOM24275.1	CEJ88365.1	EGR48449.1	EGY17510.1
EAL89968.2	CAK96432.1	EJP69410.1	XP_006665274.1	KOS18399.1	ESU05910.1	KJZ77340.1	EHA54244.1	EFY86668.1	KID60372.1	g6331	KOM18221.1	CEJ89134.1	EGR47442.1	EGY15278.1
EAL89969.1	CAK96431.1	EJP69411.1	XP_006665275.1	KOS18392.1	ESU05911.1	KJZ77339.1	EHA54260.1	EFY86667.1	KID60371.1	g6332	KOM18222.1	CEJ89133.1	EGR47559.1	EGY15247.1
EAL89970.1	CAL00749.1	EJP69412.1	XP_006665276.1	KOS18393.1	ESU05912.1	KJZ77338.1	EHA54247.1	EFY86666.1	KID60370.1	g6334	KOM18223.1	CEJ89132.1	EGR47558.1	EGY15246.1
EAL89974.1	CAL00745.1	EJP65821.1	XP_006665386.1	KOS17462.1	ESU05459.1	KJZ76139.1	EHA55634.1	EFY88468.1	KID70756.1	g7004	KOM18256.1	CEJ85458.1	EGR48379.1	EGY17470.1
EAL89975.1	CAL00744.1	EJP65884.1	XP_006672848.1	KOS21500.1	ESU15963.1	KJZ78151.1	EHA55633.1	EFY84770.1	KID70530.1	g7059	KOM19735.1	CEJ85300.1	EGR47277.1	EGY17471.1
EAL89977.2	CAL00742.1	EJP69642.1	XP_006671226.1	KOS23425.1	ESU06702.1	KJZ77575.1	EHA54734.1	EFY91928.1	KID64847.1	g2353	KOM17312.1	CEJ88649.1	EGR48423.1	EGY17435.1
EAL89979.1	CAL00740.1	EJP65877.1	XP_006672850.1	KOS21502.1	ESU15966.1	KJZ78155.1	EHA55694.1	EFY85179.1	KID70526.1	g7061	KOM19731.1	CEJ85292.1	EGR47154.1	EGY17476.1
EAL89980.2	CAL00738.1	EJP65883.1	XP_006672849.1	KOS21503.1	ESU15964.1	KJZ78153.1	EHA55695.1	EFY84769.1	KID70529.1	g7060	KOM19734.1	CEJ85297.1	EGR47155.1	EGY17472.1
EAL89983.1	CAL00735.1	EJP69782.1	XP_006669327.1	KOS19072.1	ESU05903.1	KJZ77345.1	EHA54262.1	EFY86673.1	KID60377.1	g6320	KOM17995.1	CEJ89112.1	EGR47564.1	EGY15718.1
EAL89985.1	CAL00733.1	EJP69785.1	XP_006669324.1	KOS19071.1	ESU05900.1	KJZ77346.1	EHA54264.1	EFY86675.1	KID60378.1	g6318	KOM17993.1	CEJ89102.1	EGR47447.1	EGY15720.1
EAL89987.1	CAL00729.1	EJP63222.1	XP_006673109.1	KOS17103.1	ESU11936.1	KJZ75001.1	EHA56618.1	EFY87902.1	KID61258.1	g3077	KOM22321.1	CEJ89725.1	EGR49560.1	EGY17590.1
EAL89988.1	CAL00728.1	EJP64470.1	XP_006672959.1	KOS21340.1	ESU11070.1	KJZ71884.1	EHA52470.1	EFY89947.1	KID64314.1	g1083	KOM24432.1	CEJ80752.1	EGR49294.1	EGY18078.1
EAL89990.1	CAL00715.1	EJP69915.1	XP_006666613.1	KOS18486.1	ESU13375.1	KJZ80572.1	EHA56641.1	EFY86430.1	KID62932.1	g7337	KOM17209.1	CEJ81098.1	EGR52641.1	EGY20337.1
EAL89998.1	CAL00721.1	EJP64560.1	XP_006674704.1	KOS17047.1	ESU11951.1	KJZ74538.1	EHA56615.1	EFY89834.1	KID64376.1	g3107	KOM17774.1	CEJ89751.1	EGR49414.1	EGY17587.1
EAL89999.1	CAL00722.1	EJP65376.1	XP_006669561.1	KOS19996.1	ESU15064.1	KJZ78581.1	EHA49080.1	EFY89217.1	KID67730.1	g7604	KOM20281.1	CEJ93982.1	EGR52015.1	EGY16238.1
EAL90005.2	CAL00710.1	EJP63201.1	XP_006673116.1	KOS17057.1	ESU11942.1	KJZ74989.1	EHA57079.1	EFY87887.1	KID61241.1	g3062	KOM22313.1	CEJ89734.1	EGR49338.1	EGY20343.1
EAL90007.1	CAL00708.1	EJP63217.1	XP_006673138.1	KOS17051.1	ESU11944.1	KJZ74987.1	EHA57077.1	EFY87886.1	KID61239.1	g3060	KOM22312.1	CEJ89743.1	EGR49557.1	EGY20345.1
EAL90009.1	CAL00706.1	EJP63219.1	XP_006673140.1	KOS17052.1	ESU11945.1	KJZ70239.1	EHA57076.1	EFY87920.1	KID61277.1	g3108	KOM20959.1	CEJ89744.1	EGR49337.1	EGY20346.1
EAL90011.1	CAL00702.1	EJP64468.1	XP_006672965.1	KOS21298.1	ESU11073.1	KJZ71880.1	EHA56646.1	EFY89949.1	KID64316.1	g1081	KOM24434.1	CEJ80748.1	EGR49295.1	EGY18090.1
EAL90012.1	CAL00701.1	EJP67015.1	XP_006667423.1	KOS18946.1	ESU13267.1	KJZ73669.1	EHA48547.1	EFY87777.1	KID66474.1	g4585	KOM21204.1	CEJ82566.1	EGR50504.1	EGY20652.1
EAL90013.1	CAL00700.1	EJP70526.1	XP_006671374.1	KOS17208.1	ESU06357.1	KJZ72671.1	EHA53160.1	EFY88629.1	KID60089.1	g1856	KOM21899.1	CEJ90764.1	EGR49438.1	EGY20651.1
EAL90014.1	CAL00699.1	EJP70525.1	XP_006671375.1	KOS21037.1	ESU06356.1	KJZ72670.1	EHA53159.1	EFY88628.1	KID60088.1	g1855	KOM21900.1	CEJ90763.1	EGR51550.1	EGY20650.1
EAL90017.1	CAL00694.1	EJP64028.1	XP_006672476.1	KOS19635.1	ESU11605.1	KJZ73033.1	EHA53174.1	EFY86156.1	KID69511.1	g2530	KOM19433.1	CEJ90121.1	EGR46240.1	EGY20678.1
EAL90018.1	CAL00693.1	EJP70946.1	XP_006670750.1	KOS16677.1	ESU06226.1	KJZ78000.1	EHA53723.1	EFY90961.1	KID66741.1	g8372	KOM22434.1	CEJ85784.1	EGR51236.1	EGY23003.1
EAL90019.1	CAL00692.1	EJP62954.1	XP_006672558.1	KOS18736.1	ESU11561.1	KJZ73247.1	EHA50820.1	EFY88925.1	KID69673.1	g2497	KOM19787.1	CEJ90186.1	EGR46626.1	EGY15493.1
EAL90020.1	CAL00691.1	EJP64466.1	XP_006672967.1	KOS18688.1	ESU13557.1	KJZ74209.1	EHA55958.1	EFY84549.1	KID60011.1	g3554	KOM18314.1	CEJ80968.1	EGR53078.1	EGY17690.1
EAL90021.1	CAL00690.1	EJP68510.1	XP_006668350.1	KOS18458.1	ESU12949.1	KJZ80439.1	EHA55408.1	EFY87960.1	KID65745.1	g1206	KOM22506.1	CEJ80912.1	EGR53105.1	EGY17691.1
EAL90022.1	CAL00689.1	EJP63875.1	XP_006669124.1	KOS18003.1	ESU13704.1	KJZ75537.1	EHA55229.1	EFY91535.1	KID63882.1	g8472	KOM23087.1	CEJ94528.1	EGR44936.1	EGY17735.1
EAL90024.1	CAL00687.1	EJP64264.1	XP_006668365.1	KOS19025.1	ESU12968.1	KJZ74167.1	EHA56642.1	EFY88065.1	KID65705.1	g8456	KOM19654.1	CEJ80932.1	EGR52559.1	EGY18100.1
EAL90025.1	CAL00686.1	EJP63230.1	XP_006673102.1	KOS17096.1	ESU11931.1	KJZ80431.1	EHA56620.1	EFY87907.1	KID61263.1	g3082	KOM19288.1	CEJ80461.1	EGR49343.1	EGY20330.1
EAL90026.1	CAL00685.1	EJP63229.1	XP_006673103.1	KOS17099.1	ESU11932.1	KJZ75005.1	EHA56619.1	EFY87906.1	KID61262.1	g3081	KOM19287.1	CEJ80462.1	EGR49562.1	EGY20331.1
EAL90029.2	CAL00681.1	EJP70510.1	XP_006671582.1	KOS19498.1	ESU12989.1	KJZ73606.1	EHA54764.1	EFY92784.1	KID68609.1	g88	KOM22939.1	CEJ95028.1	EGR50214.1	EGY23020.1
EAL90030.1	CAL00680.1	EJP64051.1	XP_006672452.1	KOS18735.1	ESU11562.1	KJZ73248.1	EHA50819.1	EFY91141.1	KID69566.1	g2498	KOM19786.1	CEJ90185.1	EGR46115.1	EGY15494.1
EAL90032.1	CAL00678.1	EJP69211.1	XP_006672753.1	KOS19045.1	ESU11484.1	KJZ77058.1	EHA50817.1	EFY91377.1	KID69617.1	g4467	KOM23439.1	CEJ94941.1	EGR45957.1	EGY14755.1
EAL90033.1	CAL00677.1	EJP68523.1	XP_006668411.1	KOS19101.1	ESU12932.1	KJZ75016.1	EHA55343.1	EFY87992.1	KID65778.1	g1189	KOM19899.1	CEJ80895.1	EGR52575.1	EGY17648.1
EAL90035.1	CAL00675.1	EJP68522.1	XP_006668410.1	KOS19102.1	ESU12933.1	KJZ75015.1	EHA55334.1	EFY87993.1	KID65779.1	g1190	KOM19898.1	CEJ80896.1	EGR52576.1	EGY17647.1
EAL90036.1	CAL00674.1	EJP68669.1	XP_006668402.1	KOS18455.1	ESU12948.1	KJZ80438.1	EHA55406.1	EFY87961.1	KID65746.1	g1207	KOM22507.1	CEJ80911.1	EGR53106.1	EGY17692.1
EAL90037.1	CAL00673.1	EJP68670.1	XP_006668401.1	KOS18456.1	ESU12947.1	KJZ80437.1	EHA55405.1	EFY87962.1	KID65747.1	g1208	KOM22508.1	CEJ80910.1	EGR52567.1	EGY17693.1
EAL90045.1	CAL00668.1	EJP63023.1	XP_006672166.1	KOS21198.1	ESU06527.1	KJZ73512.1	EHA58319.1	EFY93292.1	KID63757.1	g3385	KOM23367.1	CEJ81671.1	EGR50600.1	EGY21690.1
EAL90049.1	CAK47942.1	EJP62813.1	XP_006666143.1	KOS20182.1	ESU16735.1	KJZ79633.1	EHA55244.1	EFY90134.1	KID71565.1	g6448	KOM23749.1	CEJ80234.1	EGR47849.1	EGY18202.1
EAL90050.1	CAK47941.1	EJP62814.1	XP_006666144.1	KOS20181.1	ESU16737.1	KJZ79634.1	EHA55243.1	EFY90133.1	KID71564.1	g6447	KOM23750.1	CEJ80233.1	EGR47724.1	EGY17794.1
EAL90052.1	CAK47939.1	EJP61678.1	XP_006673736.1	KOS22159.1	ESU17948.1	KJZ69564.1	EHA56811.1	EFY90339.1	KID71858.1	g5271	KOM20185.1	CEJ79901.1	EGR48598.1	EGY21633.1
EAL90054.1	CAK47937.1	EJP61537.1	XP_006674168.1	KOS21891.1	ESU06895.1	KJZ71959.1	EHA50400.1	EFY88159.1	KID67096.1	g754	KOM18509.1	CEJ89907.1	EGR48129.1	EGY16566.1
EAL90060.1	CAK47931.1	EJP65583.1	XP_006669789.1	KOS20505.1	ESU11142.1	KJZ80357.1	EHA47544.1	EFY86732.1	KID63288.1	g8242	KOM18953.1	CEJ89715.1	EGR52853.1	EGY15838.1
EAL90063.1	CAK47928.1	EJP68491.1	XP_006674308.1	KOS18152.1	ESU06993.1	KJZ72716.1	EHA47569.1	EFY88197.1	KID61045.1	g695	KOM22256.1	CEJ81790.1	EGR48156.1	EGY16587.1
EAL90064.1	CAK47927.1	EJP68492.1	XP_006667370.1	KOS17695.1	ESU06994.1	KJZ72715.1	EHA47568.1	EFY88198.1	KID61046.1	g696	KOM22257.1	CEJ81789.1	EGR48005.1	EGY16588.1
EAL90066.1	CAK47925.1	EJP69144.1	XP_006674048.1	KOS23224.1	ESU12357.1	KJZ80412.1	EHA48247.1	EFY87410.1	KID63365.1	g8299	KOM22587.1	CEJ81577.1	EGR52818.1	EGY19944.1
EAL90067.1	CAK47924.1	EJP69145.1	XP_006674044.1	KOS23227.1	ESU12356.1	KJZ80430.1	EHA48246.1	EFY87411.1	KID63366.1	g1899	KOM22588.1	CEJ81578.1	EGR52300.1	EGY19942.1
EAL90068.1	CAK47923.1	EJP69155.1	XP_006674016.1	KOS23229.1	ESU12354.1	KJZ80411.1	EHA48249.1	EFY87413.1	KID63368.1	g8291	KOM22589.1	CEJ81617.1	EGR52301.1	EGY19940.1
EAL90069.1	CAK46577.1	EJP69146.1	XP_006674045.1	KOS23226.1	ESU12355.1	KJZ80417.1	EHA48248.1	EFY87412.1	KID63367.1	g8292	KOM24046.1	CEJ81579.1	EGR52819.1	EGY19941.1
EAL90070.1	CAK47922.1	EJP70362.1	XP_006666755.1	KOS19423.1	ESU08746.1	KJZ78810.1	EHA55564.1	EFY92232.1	KID62024.1	g3766	KOM19919.1	CEJ92480.1	EGR46005.1	EGY15752.1
EAL90072.1	CAK47920.1	EJP68494.1	XP_006667372.1	KOS17693.1	ESU06996.1	KJZ72713.1	EHA47566.1	EFY88200.1	KID61048.1	g698	KOM22259.1	CEJ81787.1	EGR48006.1	EGY16590.1
EAL90073.1	CAK47919.1	EJP68493.1	XP_006667371.1	KOS17696.1	ESU06995.1	KJZ72714.1	EHA47567.1	EFY88199.1	KID61047.1	g697	KOM22258.1	CEJ81788.1	EGR48154.1	EGY16589.1
EAL90074.1	CAK47918.1	EJP70363.1	XP_006666754.1	KOS18696.1	ESU08747.1	KJZ78807.1	EHA55569.1	EFY92231.1	KID62025.1	g3764	KOM19917.1	CEJ92482.1	EGR46084.1	EGY15753.1
EAL90075.1	CAK47917.1	EJP61583.1	XP_006673782.1	KOS20151.1	ESU17136.1	KJZ77141.1	EHA51283.1	EFY92149.1	KID68883.1	g4744	KOM21470.1	CEJ91790.1	EGR47079.1	EGY22356.1
EAL90076.1	CAK47916.1	EJP61585.1	XP_006673780.1	KOS20153.1	ESU17134.1	KJZ77139.1	EHA51285.1	EFY92147.1	KID68881.1	g4742	KOM21468.1	CEJ91792.1	EGR46970.1	EGY22359.1
EAL90077.1	CAK47915.1	EJP66927.1	XP_006667685.1	KOS21829.1	ESU17903.1	KJZ80162.1	EHA47627.1	EFY90303.1	KID71819.1	g5311	KOM21859.1	CEJ93937.1	EGR45829.1	EGY16334.1
EAL90078.1	CAK47914.1	EJP66926.1	XP_006667684.1	KOS21836.1	ESU17902.1	KJZ80161.1	EHA47626.1	EFY90302.1	KID71818.1	g5312	KOM21858.1	CEJ93936.1	EGR45902.1	EGY16333.1
EAL90079.1	CAK47912.1	EJP62769.1	XP_006673821.1	KOS20248.1	ESU17248.1	KJZ79719.1	EHA51335.1	EFY92098.1	KID68835.1	g5467	KOM17806.1	CEJ92536.1	EGR47062.1	EGY22333.1
EAL90080.2	CAK47910.1	EJP62767.1	XP_006673823.1	KOS20253.1	ESU17247.1	KJZ79718.1	EHA51336.1	EFY92099.1	KID68836.1	g5468	KOM20028.1	CEJ92535.1	EGR47061.1	EGY22330.1
EAL90081.1	CAK47909.1	EJP62766.1	XP_006673824.1	KOS20252.1	ESU17245.1	KJZ79715.1	EHA51321.1	EFY92100.1	KID68837.1	g5469	KOM21586.1	CEJ92534.1	EGR46951.1	EGY22329.1
EAL90087.1	CAK47903.1	EJP66023.1	XP_006667082.1	KOS20395.1	ESU11101.1	KJZ80314.1	EHA57143.1	EFY88392.1	KID63238.1	g6529	KOM18674.1	CEJ80006.1	EGR52867.1	EGY22606.1
EAL90088.1	CAK47902.1	EJP68497.1	XP_006667376.1	KOS17700.1	ESU07011.1	KJZ72703.1	EHA47598.1	EFY91095.1	KID61057.1	g706	KOM24189.1	CEJ81783.1	EGR48157.1	EGY16584.1
EAL90089.1	CAK47900.1	EJP65123.1	XP_006666978.1	KOS18624.1	ESU08709.1	KJZ78781.1	EHA55575.1	EFY92207.1	KID62054.1	g4790	KOM18557.1	CEJ94135.1	EGR52509.1	EGY15758.1
EAL90091.1	CAK38586.1	EJP64942.1	XP_006673580.1	KOS20121.1	ESU16836.1	KJZ79582.1	EHA49792.1	EFY89668.1	KID71652.1	g1725	KOM19853.1	CEJ82542.1	EGR47684.1	EGY13583.1
EAL90092.1	CAK38587.1	EJP67544.1	XP_006674810.1	KOS22954.1	ESU17076.1	KJZ73874.1	EHA52261.1	EFY89013.1	KID71260.1	g5645	KOM17064.1	CEJ80737.1	EGR45065.1	EGY13553.1
EAL90094.1	CAK38589.1	EJP67542.1	XP_006674807.1	KOS23268.1	ESU17081.1	KJZ73876.1	EHA52259.1	EFY89011.1	KID71258.1	g5643	KOM18545.1	CEJ80740.1	EGR45064.1	EGY13555.1
EAL90098.1	CAK47895.1	EJP64922.1	XP_006665732.1	KOS20165.1	ESU16579.1	KJZ78630.1	EHA48397.1	EFY92928.1	KID68757.1	g5453	KOM22985.1	CEJ94266.1	EGR47666.1	EGY13589.1
EAL90101.1	CAK38583.1	EJP61820.1	XP_006668918.1	KOS21456.1	ESU16763.1	KJZ76318.1	EHA52269.1	EFY91450.1	KID71457.1	g7447	KOM22734.1	CEJ92957.1	EGR45538.1	EGY13543.1
EAL90104.1	CAK47897.1	EJP61823.1	XP_006668922.1	KOS21454.1	ESU16759.1	KJZ76315.1	EHA52265.1	EFY91446.1	KID71453.1	g7444	KOM22737.1	CEJ92953.1	EGR45537.1	EGY13540.1
EAL90105.1	CAK47896.1	EJP64923.1	XP_006665731.1	KOS20164.1	ESU16580.1	KJZ78629.1	EHA48396.1	EFY92929.1	KID68758.1	g5454	KOM22986.1	CEJ94265.1	EGR47665.1	EGY13588.1
EAL90106.1	CAK38580.1	EJP61822.1	XP_006668921.1	KOS21572.1	ESU16760.1	KJZ76316.1	EHA52266.1	EFY91447.1	KID71454.1	g7445	KOM22736.1	CEJ92954.1	EGR45612.1	EGY13541.1
EAL90109.2	CAK38577.1	EJP62541.1	XP_006668861.1	KOS22784.1	ESU16990.1	KJZ76844.1	EHA52270.1	EFY86396.1	KID71329.1	g2258	KOM22147.1	CEJ91630.1	EGR44412.1	EGY13544.1
EAL90110.1	CAK38576.1	EJP62537.1	XP_006668859.1	KOS22785.1	ESU16992.1	KJZ76843.1	EHA52271.1	EFY86395.1	KID71330.1	g2259	KOM22148.1	CEJ91629.1	EGR44395.1	EGY13545.1
EAL90111.1	CAK38574.1	EJP64760.1	XP_006670926.1	KOS20034.1	ESU08085.1	KJZ73031.1	EHA54246.1	EFY86154.1	KID69509.1	g2532	KOM19351.1	CEJ83910.1	EGR44302.1	EGY15547.1
EAL90112.1	CAK38573.1	EJP64926.1	XP_006665728.1	KOS20304.1	ESU16583.1	KJZ78167.1	EHA48409.1	EFY92932.1	KID68761.1	g3861	KOM22991.1	CEJ94262.1	EGR47794.1	EGY13584.1
EAL90119.1	CAK38565.1	EJP66024.1	XP_006667080.1	KOS20394.1	ESU11102.1	KJZ80312.1	EHA57144.1	EFY88393.1	KID63239.1	g6530	KOM18673.1	CEJ80005.1	EGR52336.1	EGY22607.1
EAL90126.1	CAK38556.1	EJP69906.1	XP_006666603.1	KOS19189.1	ESU13387.1	KJZ74246.1	EHA55221.1	EFY85547.1	KID59964.1	g7323	KOM20982.1	CEJ81020.1	EGR52650.1	EGY18005.1
EAL90128.2	CAK38548.1	EJP63847.1	XP_006669095.1	KOS18361.1	ESU13646.1	KJZ75565.1	EHA54476.1	EFY85496.1	KID63851.1	g5929	KOM21910.1	CEJ94506.1	EGR44916.1	EGY17990.1
EAL90134.1	CAK38541.1	EJP66022.1	XP_006667083.1	KOS20396.1	ESU11100.1	KJZ80315.1	EHA57142.1	EFY88391.1	KID63237.1	g6528	KOM18675.1	CEJ80007.1	EGR52335.1	EGY22605.1
EAL90135.1	CAK38542.1	EJP66019.1	XP_006667089.1	KOS20397.1	ESU11099.1	KJZ80316.1	EHA57141.1	EFY88401.1	KID63250.1	g6527	KOM18676.1	CEJ80008.1	EGR52865.1	EGY22604.1
EAL90140.1	CAK38537.1	EJP69142.1	XP_006674050.1	KOS23233.1	ESU12359.1	KJZ80414.1	EHA48244.1	EFY87408.1	KID63363.1	g8297	KOM18446.1	CEJ81575.1	EGR52817.1	EGY19946.1
EAL90146.1	CAK38533.1	EJP68445.1	XP_006667327.1	KOS23213.1	ESU07048.1	KJZ71849.1	EHA48564.1	EFY91621.1	KID61142.1	g5050	KOM17967.1	CEJ81807.1	EGR44434.1	EGY16432.1
EAL90153.1	CAK38522.1	EJP65125.1	XP_006666980.1	KOS19769.1	ESU08711.1	KJZ78783.1	EHA55577.1	EFY92209.1	KID62049.1	g3746	KOM18555.1	CEJ94133.1	EGR47119.1	EGY15762.1
EAL90156.1	CAK38519.1	EJP65132.1	XP_006666984.1	KOS18630.1	ESU08713.1	KJZ78786.1	EHA55579.1	EFY92212.1	KID62046.1	g3748	KOM18591.1	CEJ92514.1	EGR53039.1	EGY15819.1
EAL90160.1	CAK38514.1	EJP67637.1	XP_006665545.1	KOS22700.1	ESU15807.1	KJZ74589.1	EHA48366.1	EFY90630.1	KID67389.1	g3211	KOM24123.1	CEJ94212.1	EGR51574.1	EGY20454.1
EAL90161.1	CAK38513.1	EJP64818.1	XP_006670986.1	KOS16940.1	ESU07959.1	KJZ73381.1	EHA54052.1	EFY87235.1	KID64910.1	g1415	KOM17563.1	CEJ87689.1	EGR48835.1	EGY14833.1
EAL90162.1	CAK38512.1	EJP64944.1	XP_006673584.1	KOS20208.1	ESU16838.1	KJZ79579.1	EHA55728.1	EFY89672.1	KID71648.1	g1722	KOM17970.1	CEJ82539.1	EGR47685.1	EGY18308.1
EAL90168.1	CAK38505.1	EJP67933.1	XP_006669678.1	KOS19864.1	ESU14717.1	KJZ76269.1	EHA49038.1	EFY89142.1	KID67691.1	g7657	KOM18802.1	CEJ90978.1	EGR44479.1	EGY16286.1
EAL90171.1	CAK38497.1	EJP64692.1	XP_006669900.1	KOS23043.1	ESU16111.1	KJZ74677.1	EHA56673.1	EFY91282.1	KID67484.1	g3182	KOM18900.1	CEJ91703.1	EGR51438.1	EGY17956.1
EAL90174.1	CAK38494.1	EJP68944.1	XP_006672321.1	KOS16600.1	ESU05768.1	KJZ78349.1	EHA57529.1	EFY90920.1	KID66699.1	g5819	KOM18803.1	CEJ90456.1	EGR52663.1	EGY22044.1
EAL90177.1	CAK38491.1	EJP67642.1	XP_006665538.1	KOS23032.1	ESU15819.1	KJZ74604.1	EHA48791.1	EFY85680.1	KID67406.1	g3198	KOM24113.1	CEJ94197.1	EGR46721.1	EGY20482.1
EAL90178.1	CAK38489.1	EJP70366.1	XP_006666751.1	KOS18801.1	ESU08739.1	KJZ78803.1	EHA50458.1	EFY92228.1	KID62028.1	g3761	KOM19915.1	CEJ92485.1	EGR46003.1	EGY15879.1
EAL90179.1	CAL00398.1	EJP64676.1	XP_006669265.1	KOS22689.1	ESU16127.1	KJZ74658.1	EHA48850.1	EFY91298.1	KID67468.1	g2858	KOM23572.1	CEJ91727.1	EGR46854.1	EGY20446.1
EAL90182.1	CAK38482.1	EJP63565.1	XP_006674135.1	KOS21936.1	ESU06873.1	KJZ77102.1	EHA56715.1	EFY84409.1	KID67116.1	g1626	KOM23125.1	CEJ81650.1	EGR47967.1	EGY17211.1
EAL90183.1	CAK38480.1	EJP63564.1	XP_006674129.1	KOS21939.1	ESU06874.1	KJZ77103.1	EHA56716.1	EFY88175.1	KID67114.1	g778	KOM23124.1	CEJ81651.1	EGR47968.1	EGY17210.1
EAL90184.1	CAK38478.2	EJP63568.1	XP_006674132.1	KOS22435.1	ESU06869.1	KJZ77099.1	EHA56710.1	EFY87862.1	KID67119.1	g1598	KOM23128.1	CEJ81647.1	EGR44533.1	EGY17214.1
EAL90187.1	CAK38475.1	EJP63589.1	XP_006674095.1	KOS22431.1	ESU06867.1	KJZ77097.1	EHA56708.1	EFY84519.1	KID67218.1	g1600	KOM23130.1	CEJ81645.1	EGR48119.1	EGY17216.1
EAL90189.1	CAK38472.1	EJP60813.1	XP_006672678.1	KOS22804.1	ESU18055.1	KJZ72034.1	EHA48288.1	EFY85192.1	KID71774.1	g8483	KOM16915.1	CEJ81290.1	EGR50773.1	EGY17540.1
EAL90190.2	CAK38471.1	EJP67659.1	XP_006667398.1	KOS21966.1	ESU08518.1	KJZ75157.1	EHA52390.1	EFY91190.1	KID61399.1	g6627	KOM20788.1	CEJ80566.1	EGR45109.1	EGY21053.1
EAL90191.2	CAK38470.1	EJP65118.1	XP_006674778.1	KOS23179.1	ESU08519.1	KJZ75158.1	EHA52392.1	EFY91191.1	KID61398.1	g6628	KOM20787.1	CEJ80565.1	EGR45033.1	EGY21052.1
EAL90192.1	CAK38469.1	EJP67504.1	XP_006674773.1	KOS22646.1	ESU08515.1	KJZ75154.1	EHA48423.1	EFY91188.1	KID61402.1	g6624	KOM19206.1	CEJ80570.1	EGR45031.1	EGY19830.1
EAL90193.2	CAK44580.1	EJP67508.1	XP_006674749.1	KOS22641.1	ESU08508.1	KJZ75151.1	EHA48422.1	EFY91186.1	KID61404.1	g6623	KOM19205.1	CEJ80573.1	EGR45019.1	EGY19831.1
EAL90194.1	CAK38468.1	EJP67811.1	XP_006673716.1	KOS22735.1	ESU17017.1	KJZ76887.1	EHA48401.1	EFY86920.1	KID71372.1	g5001	KOM19882.1	CEJ80522.1	EGR45140.1	EGY19825.1
EAL90196.2	CAK38465.1	EJP67580.1	XP_006674856.1	KOS23140.1	ESU17001.1	KJZ76826.1	EHA52039.1	EFY84721.1	KID71340.1	g2269	KOM19041.1	CEJ80505.1	EGR44406.1	EGY13533.1
EAL90197.1	CAK38463.1	EJP65935.1	XP_006665515.1	KOS21587.1	ESU16923.1	KJZ76273.1	EHA54471.1	EFY91412.1	KID71416.1	g5027	KOM17517.1	CEJ91670.1	EGR45598.1	EGY13336.1
EAL90200.1	CAK38461.1	EJP68788.1	XP_006666312.1	KOS20354.1	ESU16969.1	KJZ78711.1	EHA55668.1	EFY86208.1	KID66364.1	g7215	KOM21492.1	CEJ88507.1	EGR50862.1	EGY13390.1
EAL90202.1	CAK38457.1	EJP66246.1	XP_006674364.1	KOS20197.1	ESU16614.1	KJZ78729.1	EHA55239.1	EFY90113.1	KID71543.1	g6366	KOM19870.1	CEJ80206.1	EGR53118.1	EGY18207.1
EAL90204.1	CAK39760.1	EJP65495.1	XP_006666156.1	KOS20312.1	ESU16750.1	KJZ79646.1	EHA57475.1	EFY90124.1	KID71554.1	g6354	KOM19695.1	CEJ80222.1	EGR52580.1	EGY18271.1
EAL90208.1	CAK39766.1	EJP62744.1	XP_006665424.1	KOS21767.1	ESU17864.1	KJZ80229.1	EHA56724.1	EFY90367.1	KID71885.1	g5246	KOM20473.1	CEJ79929.1	EGR48758.1	EGY20371.1
EAL90212.1	CAK45181.1	EJP65133.1	XP_006666985.1	KOS18631.1	ESU08714.1	KJZ78787.1	EHA55580.1	EFY92213.1	KID62045.1	g3749	KOM18590.1	CEJ92513.1	EGR52497.1	EGY15818.1
EAL90213.1	CAK45182.1	EJP62499.1	XP_006665454.1	KOS22636.1	ESU11991.1	KJZ80247.1	EHA56867.1	EFY90385.1	KID71903.1	g6082	KOM17667.1	CEJ79944.1	EGR48601.1	EGY20226.1
EAL90214.1	CAK45183.1	EJP62514.1	XP_006665439.1	KOS22635.1	ESU12077.1	KJZ80248.1	EHA56825.1	EFY90386.1	KID71904.1	g6081	KOM17666.1	CEJ79945.1	EGR48766.1	EGY16005.1
EAL90215.1	CAK45186.1	EJP62513.1	XP_006665440.1	KOS22629.1	ESU12076.1	KJZ80249.1	EHA56827.1	EFY90387.1	KID71906.1	g6080	KOM18420.1	CEJ79947.1	EGR48603.1	EGY16322.1
EAL90217.1	CAK45189.1	EJP64992.1	XP_006667700.1	KOS22286.1	ESU17913.1	KJZ80172.1	EHA56579.1	EFY90313.1	KID71829.1	g5301	KOM18866.1	CEJ93947.1	EGR45908.1	EGY16364.1
EAL90219.1	CAK45192.1	EJP63583.1	XP_006674101.1	KOS22429.1	ESU06861.1	KJZ77091.1	EHA49762.1	EFY84522.1	KID67213.1	g8390	KOM23136.1	CEJ81639.1	EGR47960.1	EGY22491.1
EAL90222.1	CAK45194.1	EJP62882.1	XP_006672635.1	KOS19598.1	ESU08812.1	KJZ78867.1	EHA50526.1	EFY85913.1	KID61969.1	g3808	KOM17344.1	CEJ92177.1	EGR46696.1	EGY20392.1
EAL90225.1	CAK45197.1	EJP64873.1	XP_006665761.1	KOS22680.1	ESU16639.1	KJZ78731.1	EHA55681.1	EFY92897.1	KID68725.1	g3844	KOM20525.1	CEJ93036.1	EGR50827.1	EGY13420.1
EAL90227.2	CAK45200.1	EJP64874.1	XP_006665760.1	KOS22679.1	ESU16640.1	KJZ78746.1	EHA55682.1	EFY92898.1	KID68726.1	g3847	KOM20524.1	CEJ93035.1	EGR50826.1	EGY13419.1
EAL90229.1	CAK45202.1	EJP62533.1	XP_006668853.1	KOS22780.1	ESU16995.1	KJZ76820.1	EHA51610.1	EFY86392.1	KID71333.1	g2262	KOM22153.1	CEJ91626.1	EGR44393.1	EGY13549.1
EAL90230.1	CAK45203.1	EJP66603.1	XP_006665234.1	KOS22781.1	ESU14708.1	KJZ76821.1	EHA48312.1	EFY86391.1	KID71334.1	g2263	KOM22154.1	CEJ81472.1	EGR44409.1	EGY19280.1
EAL90232.1	CAK45206.1	EJP68212.1	XP_006669609.1	KOS21262.1	ESU14996.1	KJZ71653.1	EHA49055.1	EFY92274.1	KID62188.1	g7630	KOM22747.1	CEJ90948.1	EGR49037.1	EGY16249.1
EAL90233.1	CAK45207.1	EJP67616.1	XP_006665567.1	KOS23060.1	ESU15833.1	KJZ74609.1	EHA48375.1	EFY85886.1	KID67430.1	g2809	KOM22462.1	CEJ85712.1	EGR46837.1	EGY20469.1
EAL90237.1	CAK45211.1	EJP63674.1	XP_006673486.1	KOS21913.1	ESU09184.1	KJZ71369.1	EHA52888.1	EFY88228.1	KID59471.1	g4807	KOM19119.1	CEJ92714.1	EGR50266.1	EGY16632.1
EAL90238.1	CAK45212.1	EJP66515.1	XP_006672204.1	KOS20557.1	ESU06454.1	KJZ76534.1	EHA53609.1	EFY89766.1	KID60145.1	g5629	KOM23450.1	CEJ90656.1	EGR47602.1	EGY21873.1
EAL90240.1	CAK45214.1	EJP63093.1	XP_006671437.1	KOS16892.1	ESU05711.1	KJZ78304.1	EHA57362.1	EFY90874.1	KID66651.1	g5873	KOM18385.1	CEJ90503.1	EGR52193.1	EGY18359.1
EAL90245.1	CAK45220.1	EJP70395.1	XP_006671342.1	KOS19087.1	ESU05646.1	KJZ76678.1	EHA53774.1	EFY90254.1	KID66601.1	g5923	KOM17464.1	CEJ90560.1	EGR52717.1	EGY21663.1
EAL90247.1	CAK45222.1	EJP63092.1	XP_006671436.1	KOS16889.1	ESU05710.1	KJZ78303.1	EHA57363.1	EFY90873.1	KID66650.1	g5874	KOM18386.1	CEJ90504.1	EGR52192.1	EGY18360.1
EAL90249.1	CAK45224.1	EJP60859.1	XP_006665979.1	KOS22545.1	ESU08274.1	KJZ73256.1	EHA57353.1	EFY84870.1	KID62802.1	g1512	KOM19532.1	CEJ92199.1	EGR45347.1	EGY22677.1
EAL90250.1	CAK45225.1	EJP65388.1	XP_006667668.1	KOS21887.1	ESU17882.1	KJZ72000.1	EHA56781.1	EFY90288.1	KID71803.1	g6241	KOM17175.1	CEJ93917.1	EGR45822.1	EGY17227.1
EAL90251.1	CAK45226.1	EJP65391.1	XP_006667665.1	KOS21886.1	ESU17881.1	KJZ72002.1	EHA56711.1	EFY90287.1	KID71802.1	g156	KOM23631.1	CEJ93915.1	EGR45893.1	EGY17226.1
EAL90254.1	CAK45229.1	EJP63567.1	XP_006674133.1	KOS22436.1	ESU06870.1	KJZ77100.1	EHA56712.1	EFY87861.1	KID67118.1	g1596	KOM23127.1	CEJ81648.1	EGR48120.1	EGY17213.1
EAL90258.1	CAK45236.1	EJP64967.1	XP_006673619.1	KOS20426.1	ESU16665.1	KJZ78706.1	EHA48357.1	EFY86203.1	KID66359.1	g7211	KOM19298.1	CEJ88456.1	EGR45925.1	EGY13372.1
EAL90261.1	CAK45239.1	EJP62823.1	XP_006666152.1	KOS20174.1	ESU16746.1	KJZ79643.1	EHA57469.1	EFY90128.1	KID71558.1	g6351	KOM19698.1	CEJ80225.1	EGR52578.1	EGY17801.1
EAL90262.1	CAK45240.1	EJP62822.1	XP_006666151.1	KOS20175.1	ESU16745.1	KJZ79642.1	EHA57470.1	EFY90129.1	KID71559.1	g6350	KOM19699.1	CEJ80226.1	EGR53112.1	EGY17800.1
EAL90264.1	CAK45241.1	EJP65577.1	XP_006669795.1	KOS20506.1	ESU11145.1	KJZ80354.1	EHA47541.1	EFY86731.1	KID63290.1	g8241	KOM18951.1	CEJ89721.1	EGR52323.1	EGY15840.1
EAL90267.1	CAK45244.1	EJP62819.1	XP_006666148.1	KOS20178.1	ESU16742.1	KJZ79640.1	EHA57473.1	EFY90131.1	KID71561.1	g6444	KOM19703.1	CEJ80229.1	EGR47725.1	EGY17798.1
EAL90270.1	CAK45247.1	EJP62824.1	XP_006666153.1	KOS20318.1	ESU16747.1	KJZ79644.1	EHA57468.1	EFY90126.1	KID71556.1	g6352	KOM19697.1	CEJ80224.1	EGR53113.1	EGY17802.1
EAL90272.1	CAK45248.1	EJP60811.1	XP_006672680.1	KOS22639.1	ESU18053.1	KJZ72032.1	EHA48290.1	EFY85194.1	KID71776.1	g8481	KOM16799.1	CEJ81288.1	EGR50772.1	EGY17542.1
EAL90273.1	CAK45249.1	EJP60812.1	XP_006672679.1	KOS23096.1	ESU18054.1	KJZ72033.1	EHA48289.1	EFY85193.1	KID71775.1	g8482	KOM16914.1	CEJ81289.1	EGR50533.1	EGY17541.1
EAL90275.1	CAK39780.1	EJP67579.1	XP_006674855.1	KOS23137.1	ESU17000.1	KJZ76825.1	EHA52040.1	EFY84722.1	KID71339.1	g2268	KOM22157.1	CEJ91621.1	EGR44407.1	EGY13532.1
EAL90277.1	CAK39784.1	EJP63560.1	XP_006674126.1	KOS21935.1	ESU06878.1	KJZ77107.1	EHA56722.1	EFY88171.1	KID67108.1	g770	KOM21601.1	CEJ81655.1	EGR48124.1	EGY20373.1
EAL90278.1	CAK39785.1	EJP68786.1	XP_006666314.1	KOS20386.1	ESU16962.1	KJZ78713.1	EHA55665.1	EFY86210.1	KID66367.1	g7217	KOM21494.1	CEJ88515.1	EGR50641.1	EGY13392.1
EAL90279.1	CAK39787.1	EJP68787.1	XP_006666313.1	KOS20355.1	ESU16963.1	KJZ78712.1	EHA55667.1	EFY86209.1	KID66365.1	g7216	KOM21493.1	CEJ88512.1	EGR50642.1	EGY13391.1
EAL90282.1	CAK39790.1	EJP66306.1	XP_006667248.1	KOS20332.1	ESU16601.1	KJZ78221.1	EHA48352.1	EFY90101.1	KID71531.1	g6379	KOM19939.1	CEJ80193.1	EGR53124.1	EGY13395.1
EAL90283.1	CAK39792.1	EJP66308.1	XP_006667250.1	KOS20334.1	ESU16599.1	KJZ78219.1	EHA48354.1	EFY90099.1	KID71529.1	g6298	KOM19941.1	CEJ80192.1	EGR53125.1	EGY13398.1
EAL90284.1	CAK39795.1	EJP66309.1	XP_006667251.1	KOS20335.1	ESU16598.1	KJZ78218.1	EHA48355.1	EFY90098.1	KID71528.1	g6297	KOM19942.1	CEJ80191.1	EGR52596.1	EGY13399.1
EAL90285.1	CAK39796.1	EJP64863.1	XP_006665774.1	KOS22710.1	ESU16941.1	KJZ78750.1	EHA55703.1	EFY92884.1	KID68712.1	g3832	KOM21938.1	CEJ93049.1	EGR50834.1	EGY13608.1
EAL90289.1	CAK39800.1	EJP62532.1	XP_006668852.1	KOS23136.1	ESU16997.1	KJZ76822.1	EHA51599.1	EFY86390.1	KID71335.1	g2264	KOM22155.1	CEJ91624.1	EGR44408.1	EGY13529.1
EAL90292.1	CAK39804.1	EJP65661.1	XP_006670401.1	KOS21994.1	ESU05850.1	KJZ71131.1	EHA57167.1	EFY88320.1	KID67242.1	g569	KOM20531.1	CEJ82252.1	EGR50938.1	EGY22618.1
EAL90293.1	CAK39805.1	EJP70364.1	XP_006666753.1	KOS18441.1	ESU08742.1	KJZ78806.1	EHA57170.1	EFY92230.1	KID62026.1	g3763	KOM19916.1	CEJ92483.1	EGR46004.1	EGY15870.1
EAL90294.1	CAK39817.1	EJP64964.1	XP_006673615.1	KOS20113.1	ESU16855.1	KJZ79558.1	EHA48684.1	EFY89686.1	KID71632.1	g1701	KOM20947.1	CEJ82521.1	EGR47691.1	EGY18339.1
EAL90296.1	CAK39819.1	EJP63072.1	XP_006666336.1	KOS21142.1	ESU06606.1	KJZ79116.1	EHA57996.1	EFY86825.1	KID62875.1	g2930	KOM24464.1	CEJ82315.1	EGR50578.1	EGY18489.1
EAL90298.1	CAK39828.1	EJP60855.1	XP_006665975.1	KOS22546.1	ESU08269.1	KJZ73260.1	EHA52899.1	EFY84875.1	KID62797.1	g1506	KOM19538.1	CEJ92195.1	EGR45278.1	EGY16670.1
EAL90305.2	CAK39836.1	EJP63073.1	XP_006666337.1	KOS21147.1	ESU06607.1	KJZ79115.1	EHA57999.1	EFY86826.1	KID62874.1	g2929	KOM24465.1	CEJ82316.1	EGR50804.1	EGY18488.1
EAL90307.1	CAK39839.1	EJP62161.1	XP_006669212.1	KOS22980.1	ESU15847.1	KJZ74630.1	EHA53347.1	EFY91322.1	KID67443.1	g2832	KOM22326.1	CEJ85691.1	EGR46736.1	EGY14200.1
EAL90308.1	CAK39840.1	EJP66064.1	XP_006666938.1	KOS22166.1	ESU11288.1	KJZ73785.1	EHA48866.1	EFY85976.1	KID67284.1	g3266	KOM22578.1	CEJ80099.1	EGR44674.1	EGY14253.1
EAL90309.1	CAK39841.1	EJP62849.1	XP_006665955.1	KOS21744.1	ESU08245.1	KJZ73283.1	EHA53644.1	EFY85664.1	KID62772.1	g1534	KOM20609.1	CEJ83069.1	EGR45320.1	EGY22022.1
EAL90310.1	CAK39842.1	EJP62411.1	XP_006665883.1	KOS21798.1	ESU09074.1	KJZ73312.1	EHA57684.1	EFY85643.1	KID62747.1	g1555	KOM18754.1	CEJ82281.1	EGR52914.1	EGY21985.1
EAL90311.1	CAK39843.1	EJP63051.1	XP_006666360.1	KOS21119.1	ESU06584.1	KJZ79130.1	EHA57986.1	EFY86807.1	KID62893.1	g5693	KOM23383.1	CEJ82338.1	EGR50568.1	EGY18500.1
EAL92549.1	CAK46835.1	EJP62393.1	XP_006665858.1	KOS22304.1	ESU09051.1	KJZ73301.1	EHA57687.1	EFY85657.1	KID62765.1	g1544	KOM23469.1	CEJ83120.1	EGR52910.1	EGY16720.1
EAL90313.1	CAK39845.1	EJP62852.1	XP_006665952.1	KOS21741.1	ESU08242.1	KJZ73286.1	EHA53605.1	EFY85667.1	KID62775.1	g1536	KOM23463.1	CEJ83072.1	EGR45258.1	EGY22019.1
EAL90314.1	CAK39846.1	EJP62851.1	XP_006665953.1	KOS21742.1	ESU08243.1	KJZ73285.1	EHA53604.1	EFY85666.1	KID62774.1	g1535	KOM23462.1	CEJ83071.1	EGR45321.1	EGY22020.1
EAL90316.1	CAK39848.1	EJP62847.1	XP_006665957.1	KOS21746.1	ESU08247.1	KJZ73281.1	EHA53646.1	EFY85671.1	KID62779.1	g1532	KOM20612.1	CEJ83066.1	EGR45255.1	EGY21977.1
EAL90321.1	CAK39853.1	EJP66496.1	XP_006672226.1	KOS20139.1	ESU06477.1	KJZ76638.1	EHA57613.1	EFY89753.1	KID60158.1	g2032	KOM19791.1	CEJ81756.1	EGR47754.1	EGY22072.1
EAL90323.1	CAK39855.1	EJP70082.1	XP_006667526.1	KOS18702.1	ESU05606.1	KJZ78434.1	EHA53955.1	EFY90818.1	KID66566.1	g2002	KOM20796.1	CEJ94017.1	EGR50964.1	EGY21829.1
EAL90324.1	CAK39857.1	EJP63053.1	XP_006666362.1	KOS21120.1	ESU06585.1	KJZ79129.1	EHA57932.1	EFY86808.1	KID62892.1	g5692	KOM23382.1	CEJ82337.1	EGR50569.1	EGY18501.1
EAL90326.1	CAK39859.1	EJP68869.1	XP_006672446.1	KOS19614.1	ESU11598.1	KJZ73041.1	EHA52883.1	EFY84631.1	KID69526.1	g2525	KOM22830.1	CEJ90146.1	EGR46232.1	EGY16649.1
EAL90332.1	CAK39864.1	EJP66486.1	XP_006672236.1	KOS20187.1	ESU06489.1	KJZ76626.1	EHA53681.1	EFY89737.1	KID63689.1	g2047	KOM20279.1	CEJ81746.1	EGR47622.1	EGY22837.1
EAL90341.1	CAK39876.1	EJP68868.1	XP_006672445.1	KOS18777.1	ESU11599.1	KJZ73038.1	EHA52882.1	EFY84632.1	KID69525.1	g2526	KOM22829.1	CEJ90145.1	EGR46231.1	EGY16650.1
EAL90347.1	CAK39879.1	EJP63064.1	XP_006666329.1	KOS20819.1	ESU06599.1	KJZ79122.1	EHA58009.1	EFY86820.1	KID62880.1	g1931	KOM21998.1	CEJ82308.1	EGR50801.1	EGY18495.1
EAL90348.1	CAK39880.1	EJP63065.1	XP_006666330.1	KOS20824.1	ESU06600.1	KJZ79121.1	EHA58010.1	EFY86821.1	KID62879.1	g1930	KOM21997.1	CEJ82309.1	EGR50577.1	EGY18494.1
EAL90356.1	CAK45265.1	EJP61321.1	XP_006671359.1	KOS16854.1	ESU05665.1	KJZ76661.1	EHA54349.1	EFY90266.1	KID66614.1	g5915	KOM22446.1	CEJ90543.1	EGR52208.1	EGY22982.1
EAL90360.1	CAK45268.1	EJP70308.1	XP_006670776.1	KOS18969.1	ESU13295.1	KJZ80590.1	EHA53810.1	EFY87813.1	KID66436.1	g6546	KOM22826.1	CEJ95090.1	EGR50486.1	EGY18443.1
EAL90361.1	CAK45269.1	EJP70309.1	XP_006670775.1	KOS18968.1	ESU13294.1	KJZ80591.1	EHA53809.1	EFY87812.1	KID66437.1	g6547	KOM22827.1	CEJ95091.1	EGR50246.1	EGY18444.1
EAL90363.1	CAK45271.1	EJP63682.1	XP_006673471.1	KOS22422.1	ESU09167.1	KJZ71365.1	EHA52769.1	EFY88232.1	KID59475.1	g4812	KOM19115.1	CEJ92701.1	EGR52618.1	EGY16641.1
EAL90368.1	CAK48228.1	EJP69024.1	XP_006672024.1	KOS20607.1	ESU06439.1	KJZ72603.1	EHA53953.1	EFY89787.1	KID60124.1	g5614	KOM19133.1	CEJ90670.1	EGR47736.1	EGY18461.1
EAL90372.2	CAK48233.1	EJP69049.1	XP_006672084.1	KOS20724.1	ESU06410.1	KJZ72627.1	EHA58299.1	EFY88676.1	KID66855.1	g5584	KOM22404.1	CEJ90720.1	EGR46711.1	EGY18475.1
EAL90375.2	CAK45278.1	EJP69733.1	XP_006669380.1	KOS17489.1	ESU16183.1	KJZ77988.1	EHA55540.1	EFY86185.1	KID65523.1	g192	KOM21395.1	CEJ84053.1	EGR51802.1	EGY13775.1
EAL90377.1	CAK45281.1	EJP69615.1	XP_006671104.1	KOS16811.1	ESU06288.1	KJZ73538.1	EHA53742.1	EFY86865.1	KID66777.1	g8309	KOM17483.1	CEJ85988.1	EGR51234.1	EGY22922.1
EAL90378.2	CAK45282.1	EJP69616.1	XP_006671105.1	KOS16812.1	ESU06289.1	KJZ73537.1	EHA53743.1	EFY86864.1	KID66776.1	g8310	KOM17482.1	CEJ85990.1	EGR51517.1	EGY22921.1
EAL90379.2	CAK45283.1	EJP69617.1	XP_006671106.1	KOS16813.1	ESU06290.1	KJZ73536.1	EHA53744.1	EFY86863.1	KID66775.1	g8311	KOM17481.1	CEJ85993.1	EGR51235.1	EGY22920.1
EAL90382.1	CAK45286.1	EJP69470.1	XP_006671162.1	KOS19085.1	ESU05644.1	KJZ76680.1	EHA53805.1	EFY90252.1	KID66599.1	g5921	KOM17103.1	CEJ90562.1	EGR52217.1	EGY18440.1
EAL90384.1	CAK45288.1	EJP66501.1	XP_006672221.1	KOS20258.1	ESU06472.1	KJZ76642.1	EHA49348.1	EFY89762.1	KID60149.1	g2027	KOM19795.1	CEJ81762.1	EGR47752.1	EGY18450.1
EAL90385.1	CAK45289.1	EJP68761.1	XP_006671807.1	KOS18973.1	ESU13290.1	KJZ80594.1	EHA49349.1	EFY87807.1	KID66442.1	g4547	KOM19454.1	CEJ95100.1	EGR50489.1	EGY18451.1
EAL90391.1	CAK45307.1	EJP70080.1	XP_006667523.1	KOS18697.1	ESU05602.1	KJZ78436.1	EHA49109.1	EFY90821.1	KID66563.1	g2946	KOM17941.1	CEJ94012.1	EGR50967.1	EGY21832.1
EAL90392.1	CAK45308.1	EJP70079.1	XP_006667522.1	KOS18698.1	ESU05601.1	KJZ78437.1	EHA49110.1	EFY90822.1	KID66562.1	g2947	KOM17940.1	CEJ94011.1	EGR50723.1	EGY21833.1
EAL90395.1	CAK45314.1	EJP69029.1	XP_006672028.1	KOS20603.1	ESU06435.1	KJZ72607.1	EHA53949.1	EFY89791.1	KID60120.1	g5610	KOM19137.1	CEJ90674.1	EGR47734.1	EGY18457.1
EAL90396.1	CAK45315.1	EJP63958.1	XP_006671856.1	KOS20778.1	ESU06641.1	KJZ79082.1	EHA57891.1	EFY89416.1	KID62840.1	g4613	KOM24501.1	CEJ93378.1	EGR50558.1	EGY18523.1
EAL90398.1	CAK45317.1	EJP63960.1	XP_006671853.1	KOS20780.1	ESU06639.1	KJZ79084.1	EHA57889.1	EFY89418.1	KID62842.1	g4611	KOM24499.1	CEJ93376.1	EGR50559.1	EGY18525.1
EAL90399.1	CAK45318.1	EJP63961.1	XP_006671852.1	KOS20782.1	ESU06638.1	KJZ79085.1	EHA57888.1	EFY89419.1	KID62843.1	g4610	KOM24498.1	CEJ93375.1	EGR50790.1	EGY18526.1
EAL90402.1	CAK45323.1	EJP63964.1	XP_006671849.1	KOS20784.1	ESU06635.1	KJZ79087.1	EHA50918.1	EFY89422.1	KID62846.1	g172	KOM24494.1	CEJ93371.1	EGR50792.1	EGY21552.1
EAL90403.1	CAK45324.1	EJP63965.1	XP_006671848.1	KOS21077.1	ESU06634.1	KJZ79088.1	EHA50917.1	EFY89423.1	KID62847.1	g173	KOM24493.1	CEJ93370.1	EGR50561.1	EGY21553.1
EAL90408.1	CAK45337.1	EJP63969.1	XP_006671845.1	KOS21071.1	ESU06630.1	KJZ79092.1	EHA50913.1	EFY89425.1	KID62850.1	g5787	KOM24491.1	CEJ93367.1	EGR50793.1	EGY21556.1
EAL90412.1	CAK45332.1	EJP63974.1	XP_006671837.1	KOS21072.1	ESU06623.1	KJZ79096.1	EHA58036.1	EFY86842.1	KID62856.1	g6691	KOM24482.1	CEJ93339.1	EGR50811.1	EGY20885.1
EAL90419.1	CAK45355.1	EJP69606.1	XP_006666271.1	KOS16633.1	ESU06278.1	KJZ73548.1	EHA53730.1	EFY86875.1	KID66787.1	g8328	KOM20591.1	CEJ85958.1	EGR51229.1	EGY22932.1
EAL90421.1	CAK45361.1	EJP70068.1	XP_006667511.1	KOS19377.1	ESU05589.1	KJZ73468.1	EHA49353.1	EFY90833.1	KID66552.1	g2956	KOM18316.1	CEJ82665.1	EGR50973.1	EGY18453.1
EAL90423.1	CAK45363.1	EJP60850.1	XP_006665971.1	KOS22541.1	ESU08264.1	KJZ73265.1	EHA56969.1	EFY84880.1	KID62792.1	g1520	KOM18431.1	CEJ92190.1	EGR45274.1	EGY16665.1
EAL90424.1	CAK45364.1	EJP60849.1	XP_006665970.1	KOS22107.1	ESU08263.1	KJZ73266.1	EHA56970.1	EFY84881.1	KID62791.1	g1514	KOM18430.1	CEJ92189.1	EGR45342.1	EGY16664.1
EAL90425.1	CAK45365.1	EJP62844.1	XP_006665961.1	KOS22257.1	ESU08257.1	KJZ73273.1	EHA52872.1	EFY84308.1	KID62787.1	g1523	KOM17948.1	CEJ83053.1	EGR45335.1	EGY16657.1
EAL90435.1	CAK45372.1	EJP67610.1	XP_006665571.1	KOS22725.1	ESU15823.1	KJZ74606.1	EHA54390.1	EFY85690.1	KID67421.1	g2807	KOM22459.1	CEJ94192.1	EGR46723.1	EGY20479.1
EAL90436.2	CAK45374.1	EJP62838.1	XP_006665968.1	KOS22565.1	ESU08261.1	KJZ73268.1	EHA56961.1	EFY84883.1	KID62789.1	g1517	KOM17945.1	CEJ92186.1	EGR45341.1	EGY16662.1
EAL90440.1	CAK45379.1	EJP69611.1	XP_006671100.1	KOS16635.1	ESU06284.1	KJZ73542.1	EHA53732.1	EFY86869.1	KID66781.1	g8322	KOM20585.1	CEJ85976.1	EGR51232.1	EGY22926.1
EAL90446.2	CAK45385.1	EJP69604.1	XP_006666269.1	KOS19122.1	ESU06275.1	KJZ75000.1	EHA53724.1	EFY87901.1	KID61257.1	g3076	KOM22320.1	CEJ85911.1	EGR44171.1	EGY22934.1
EAL90469.1	CAK45390.1	EJP64307.1	XP_006668435.1	KOS18931.1	ESU13189.1	KJZ71768.1	EHA55232.1	EFY87965.1	KID65750.1	g1166	KOM18645.1	CEJ80867.1	EGR49328.1	EGY17671.1
EAL90471.1	CAK45392.1	EJP64308.1	XP_006668436.1	KOS18932.1	ESU13188.1	KJZ71767.1	EHA55231.1	EFY87964.1	KID65749.1	g1165	KOM18646.1	CEJ80861.1	EGR49550.1	EGY17669.1
EAL90474.1	CAK45396.1	EJP69608.1	XP_006671097.1	KOS16630.1	ESU06281.1	KJZ73545.1	EHA53727.1	EFY86872.1	KID66784.1	g8325	KOM20588.1	CEJ85966.1	EGR51513.1	EGY22928.1
EAL90476.1	CAK45398.1	EJP69033.1	XP_006672070.1	KOS20601.1	ESU06433.1	KJZ72611.1	EHA53947.1	EFY89797.1	KID60115.1	g5606	KOM17357.1	CEJ90681.1	EGR44179.1	EGY18455.1
EAL90494.1	CAK45408.1	EJP69607.1	XP_006671096.1	KOS16631.1	ESU06280.1	KJZ73546.1	EHA53728.1	EFY86873.1	KID66785.1	g8326	KOM20589.1	CEJ85961.1	EGR51230.1	EGY22930.1
EAL90498.1	CAK39895.1	EJP70601.1	XP_006670717.1	KOS16842.1	ESU06259.1	KJZ73563.1	EHA54380.1	EFY86895.1	KID66806.1	g8342	KOM20838.1	CEJ85855.1	EGR51503.1	EGY22950.1
EAL90499.1	CAK39894.1	EJP66800.1	XP_006667886.1	KOS18605.1	ESU13084.1	KJZ78988.1	EHA53868.1	EFY90758.1	KID68526.1	g6839	KOM20641.1	CEJ89253.1	EGR52772.1	EGY14622.1
EAL90501.1	CAK45406.1	EJP69609.1	XP_006671098.1	KOS16637.1	ESU06282.1	KJZ73544.1	EHA53726.1	EFY86871.1	KID66783.1	g8324	KOM20587.1	CEJ85970.1	EGR51231.1	EGY22929.1
EAL90504.1	CAK39898.1	EJP70394.1	XP_006671343.1	KOS19078.1	ESU05647.1	KJZ76677.1	EHA53788.1	EFY90255.1	KID66602.1	g5924	KOM17463.1	CEJ90559.1	EGR52215.1	EGY21664.1
EAL90505.1	CAK39899.1	EJP63156.1	XP_006671466.1	KOS16698.1	ESU05732.1	KJZ78321.1	EHA57349.1	EFY90893.1	KID66671.1	g5794	KOM18036.1	CEJ90484.1	EGR52179.1	EGY21625.1
EAL90514.1	CAK39909.1	EJP67178.1	XP_006674644.1	KOS21091.1	ESU09022.1	KJZ76247.1	EHA52948.1	EFY92376.1	KID62295.1	g4825	KOM23354.1	CEJ92102.1	EGR50372.1	EGY19429.1
EAL90515.1	CAK39910.1	EJP64057.1	XP_006670223.1	KOS16904.1	ESU08016.1	KJZ74751.1	EHA53008.1	EFY89919.1	KID64964.1	g1453	KOM18683.1	CEJ82693.1	EGR48648.1	EGY20769.1
EAL90524.1	CAK39927.1	EJP67187.1	XP_006674634.1	KOS21187.1	ESU09007.1	KJZ76239.1	EHA50995.1	EFY92384.1	KID62304.1	g8174	KOM24154.1	CEJ90596.1	EGR50377.1	EGY19485.1
EAL90525.1	CAK39928.1	EJP63890.1	XP_006669138.1	KOS18109.1	ESU13718.1	KJZ75519.1	EHA56635.1	EFY91521.1	KID63895.1	g6613	KOM19748.1	CEJ94539.1	EGR44943.1	EGY17984.1
EAL90526.1	CAK39929.1	EJP68587.1	XP_006668315.1	KOS18407.1	ESU12202.1	KJZ71441.1	EHA57291.1	EFY91818.1	KID64280.1	g1111	KOM19232.1	CEJ80782.1	EGR49277.1	EGY17985.1
EAL90528.1	CAK39931.1	EJP62896.1	XP_006672623.1	KOS18400.1	ESU11376.1	KJZ76035.1	EHA50851.1	EFY85615.1	KID69748.1	g7752	KOM21679.1	CEJ81393.1	EGR52452.1	EGY15484.1
EAL90533.1	CAK39939.1	EJP67219.1	XP_006673263.1	KOS21003.1	ESU08205.1	KJZ72091.1	EHA50560.1	EFY92340.1	KID62258.1	g5510	KOM22211.1	CEJ91829.1	EGR50101.1	EGY19393.1
EAL90538.1	CAK44571.1	EJP69874.1	XP_006666598.1	KOS19185.1	ESU13393.1	KJZ74241.1	EHA55329.1	EFY85553.1	KID59970.1	g7318	KOM20978.1	CEJ81015.1	EGR53066.1	EGY17772.1
EAL90539.1	CAK39944.1	EJP63891.1	XP_006669139.1	KOS18106.1	ESU13719.1	KJZ75518.1	EHA56634.1	EFY91520.1	KID63896.1	g5682	KOM19750.1	CEJ94540.1	EGR45001.1	EGY17983.1
EAL90545.1	CAK45418.1	EJP68638.1	XP_006672955.1	KOS21292.1	ESU11067.1	KJZ71887.1	EHA55302.1	EFY89944.1	KID64310.1	g1086	KOM19044.1	CEJ80755.1	EGR49518.1	EGY17757.1
EAL90546.1	CAK45419.1	EJP67127.1	XP_006674619.1	KOS16971.1	ESU15509.1	KJZ70251.1	EHA47451.1	EFY85222.1	KID64562.1	g4663	KOM21325.1	CEJ83964.1	EGR49442.1	EGY18932.1
EAL90547.1	CAK45420.1	EJP69878.1	XP_006666594.1	KOS18454.1	ESU13397.1	KJZ74237.1	EHA55325.1	EFY85556.1	KID59972.1	g7314	KOM20542.1	CEJ81011.1	EGR53068.1	EGY17776.1
EAL90548.1	CAK45421.1	EJP65260.1	XP_006670019.1	KOS22138.1	ESU06064.1	KJZ75094.1	EHA57116.1	EFY91046.1	KID63435.1	g544	KOM18245.1	CEJ80548.1	EGR52074.1	EGY16349.1
EAL90555.1	CAK45461.1	EJP69477.1	XP_006670607.1	KOS19545.1	ESU05873.1	KJZ71478.1	EHA54297.1	EFY87737.1	KID60402.1	g4959	KOM20914.1	CEJ89030.1	EGR47301.1	EGY15240.1
EAL90558.2	CAK45463.1	EJP65705.1	XP_006670072.1	KOS20972.1	ESU16146.1	KJZ72519.1	EHA45856.1	EFY87321.1	KID65862.1	g2549	KOM21448.1	CEJ90803.1	EGR45382.1	EGY21205.1
EAL90559.1	CAK45464.1	EJP65706.1	XP_006670073.1	KOS20973.1	ESU16147.1	KJZ72520.1	EHA45857.1	EFY87322.1	KID65861.1	g2550	KOM21447.1	CEJ90802.1	EGR45452.1	EGY21206.1
EAL90568.1	CAK45476.1	EJP65672.1	XP_006670414.1	KOS21055.1	ESU15993.1	KJZ75210.1	EHA45853.1	EFY89508.1	KID65906.1	g7815	KOM21308.1	CEJ90825.1	EGR46911.1	EGY21232.1
EAL90569.1	CAK45477.1	EJP66921.1	XP_006667678.1	KOS22315.1	ESU17895.1	KJZ80156.1	EHA57101.1	EFY90298.1	KID71813.1	g5712	KOM21853.1	CEJ93928.1	EGR45899.1	EGY16325.1
EAL90581.1	CAK45482.1	EJP65632.1	XP_006669742.1	KOS22118.1	ESU06761.1	KJZ75604.1	EHA49754.1	EFY93548.1	KID67184.1	g8426	KOM22192.1	CEJ91619.1	EGR48103.1	EGY15599.1
EAL90586.1	CAK45491.1	EJP68122.1	XP_006666061.1	KOS21128.1	ESU10962.1	KJZ80064.1	EHA56093.1	EFY84261.1	KID61823.1	g5199	KOM21383.1	CEJ93749.1	EGR51139.1	EGY21422.1
EAL90595.1	CAK45510.1	EJP65946.1	XP_006667397.1	KOS18119.1	ESU06953.1	KJZ73093.1	EHA56600.1	EFY92442.1	KID64217.1	g720	KOM21979.1	CEJ94036.1	EGR47981.1	EGY15936.1
EAL90596.1	CAK45511.1	EJP68466.1	XP_006667348.1	KOS22923.1	ESU07042.1	KJZ74412.1	EHA56599.1	EFY84370.1	KID61136.1	g5063	KOM18934.1	CEJ81840.1	EGR44598.1	EGY15939.1
EAL90600.1	CAK45516.1	EJP65404.1	XP_006667653.1	KOS18033.1	ESU12258.1	KJZ79198.1	EHA47270.1	EFY92691.1	KID71121.1	g3680	KOM23038.1	CEJ88148.1	EGR51729.1	EGY13766.1
EAL90602.1	CAK45519.1	EJP61772.1	XP_006667642.1	KOS18032.1	ESU12256.1	KJZ79197.1	EHA47271.1	EFY92692.1	KID71120.1	g3681	KOM18219.1	CEJ88150.1	EGR51990.1	EGY13769.1
EAL90605.1	CAK45522.1	EJP64170.1	XP_006668191.1	KOS21414.1	ESU07345.1	KJZ78077.1	EHA54691.1	EFY87222.1	KID61893.1	g2870	KOM23989.1	CEJ80327.1	EGR47877.1	EGY14051.1
EAL90609.1	CAK45526.1	EJP65402.1	XP_006667657.1	KOS18035.1	ESU12261.1	KJZ79200.1	EHA47268.1	EFY92689.1	KID71123.1	g3678	KOM23040.1	CEJ88139.1	EGR51989.1	EGY13764.1
EAL90610.1	CAK45528.1	EJP65403.1	XP_006667656.1	KOS18034.1	ESU12260.1	KJZ79199.1	EHA47269.1	EFY92690.1	KID71122.1	g3679	KOM23039.1	CEJ88142.1	EGR51728.1	EGY13765.1
EAL90611.1	CAK45529.1	EJP69732.1	XP_006669381.1	KOS17490.1	ESU16184.1	KJZ77987.1	EHA55541.1	EFY86186.1	KID65522.1	g193	KOM17552.1	CEJ84056.1	EGR52065.1	EGY13774.1
EAL90612.1	CAK45530.1	EJP69731.1	XP_006669382.1	KOS17491.1	ESU16185.1	KJZ77986.1	EHA54900.1	EFY86187.1	KID65521.1	g4979	KOM17553.1	CEJ84060.1	EGR51803.1	EGY13773.1
EAL90613.1	CAK45531.1	EJP70806.1	XP_006669523.1	KOS17865.1	ESU16418.1	KJZ79946.1	EHA55532.1	EFY84392.1	KID70915.1	g349	KOM23719.1	CEJ84487.1	EGR51633.1	EGY13688.1
EAL90614.1	CAK40214.1	EJP70807.1	XP_006669522.1	KOS17866.1	ESU16419.1	KJZ79947.1	EHA55531.1	EFY84391.1	KID70914.1	g348	KOM23727.1	CEJ84484.1	EGR51890.1	EGY13687.1
EAL90620.2	CAK45544.1	EJP64971.1	XP_006673627.1	KOS20471.1	ESU16673.1	KJZ78702.1	EHA55421.1	EFY87004.1	KID66353.1	g2236	KOM19022.1	CEJ93108.1	EGR45847.1	EGY17827.1
EAL90622.2	CAK45548.1	EJP64969.1	XP_006673625.1	KOS20465.1	ESU16671.1	KJZ78704.1	EHA55418.1	EFY86201.1	KID66357.1	g7209	KOM19019.1	CEJ93105.1	EGR45926.1	EGY17825.1
EAL90623.1	CAK45550.1	EJP62498.1	XP_006665455.1	KOS22608.1	ESU12055.1	KJZ80267.1	EHA56806.1	EFY90405.1	KID71925.1	g6056	KOM18205.1	CEJ79967.1	EGR48776.1	EGY16489.1
EAL90624.2	CAK45551.1	EJP65797.1	XP_006669409.1	KOS17948.1	ESU16221.1	KJZ79775.1	EHA55026.1	EFY85877.1	KID70824.1	g245	KOM18457.1	CEJ84175.1	EGR52036.1	EGY18821.1
EAL90625.1	CAK45554.1	EJP65796.1	XP_006670246.1	KOS17706.1	ESU16222.1	KJZ79776.1	EHA55024.1	EFY85876.1	KID70825.1	g244	KOM18456.1	CEJ84171.1	EGR52037.1	EGY18820.1
EAL90627.1	CAK45558.1	EJP69715.1	XP_006669423.1	KOS17946.1	ESU16223.1	KJZ79777.1	EHA55033.1	EFY85875.1	KID70826.1	g233	KOM18455.1	CEJ84166.1	EGR51763.1	EGY18823.1
EAL90628.1	CAK45559.1	EJP69716.1	XP_006669424.1	KOS17945.1	ESU16224.1	KJZ79778.1	EHA55535.1	EFY85874.1	KID70827.1	g232	KOM18127.1	CEJ84164.1	EGR52038.1	EGY18855.1
EAL90630.1	CAK45561.1	EJP69717.1	XP_006669425.1	KOS17944.1	ESU16225.1	KJZ79779.1	EHA52096.1	EFY85873.1	KID70828.1	g231	KOM18126.1	CEJ84158.1	EGR52039.1	EGY18854.1
EAL90631.1	CAK45562.1	EJP65750.1	XP_006669919.1	KOS18339.1	ESU10983.1	KJZ79809.1	EHA52095.1	EFY86847.1	KID71049.1	g6210	KOM19312.1	CEJ84960.1	EGR51701.1	EGY18853.1
EAL90634.1	CAK45563.1	EJP65715.1	XP_006669286.1	KOS18074.1	ESU16335.1	KJZ79841.1	EHA52255.1	EFY93412.1	KID71017.1	g450	KOM22118.1	CEJ84843.1	EGR51684.1	EGY13813.1
EAL90636.1	CAK45569.1	EJP62970.1	XP_006674452.1	KOS20357.1	ESU15538.1	KJZ74549.1	EHA52233.1	EFY93766.1	KID71973.1	g2359	KOM21407.1	CEJ82221.1	EGR44853.1	EGY13812.1
EAL90637.1	CAK45572.1	EJP67591.1	XP_006673665.1	KOS23148.1	ESU17067.1	KJZ73867.1	EHA56656.1	EFY84781.1	KID71273.1	g5651	KOM23547.1	CEJ80732.1	EGR45133.1	EGY13573.1
EAL90639.1	CAK45575.1	EJP64918.1	XP_006665736.1	KOS22001.1	ESU16574.1	KJZ78635.1	EHA48388.1	EFY92924.1	KID68753.1	g5449	KOM22980.1	CEJ81898.1	EGR47669.1	EGY13595.1
EAL90641.1	CAK45577.1	EJP68863.1	XP_006672441.1	KOS19684.1	ESU11513.1	KJZ72855.1	EHA50823.1	EFY88898.1	KID69646.1	g2455	KOM20101.1	CEJ93181.1	EGR46054.1	EGY14574.1
EAL90642.1	CAK45578.1	EJP68864.1	XP_006672442.1	KOS19677.1	ESU11514.1	KJZ72854.1	EHA50822.1	EFY88899.1	KID69647.1	g2456	KOM20100.1	CEJ93180.1	EGR45972.1	EGY14573.1
EAL90646.1	CAK45583.1	EJP68857.1	XP_006672437.1	KOS19675.1	ESU11507.1	KJZ72861.1	EHA49131.1	EFY88890.1	KID69639.1	g4489	KOM20107.1	CEJ93187.1	EGR45969.1	EGY14568.1
EAL90647.1	CAK45585.1	EJP68855.1	XP_006672435.1	KOS18562.1	ESU11505.1	KJZ72864.1	EHA49132.1	EFY88889.1	KID69638.1	g4488	KOM23302.1	CEJ93189.1	EGR46050.1	EGY14571.1
EAL90648.1	CAK45586.1	EJP61813.1	XP_006668909.1	KOS21612.1	ESU16771.1	KJZ76323.1	EHA48658.1	EFY91456.1	KID71464.1	g3318	KOM19330.1	CEJ94741.1	EGR45616.1	EGY18237.1
EAL90649.1	CAK45587.1	EJP61808.1	XP_006668903.1	KOS21613.1	ESU16774.1	KJZ76324.1	EHA48659.1	EFY91457.1	KID71465.1	g3319	KOM19331.1	CEJ94739.1	EGR45542.1	EGY18238.1
EAL90651.1	CAK45591.1	EJP65512.1	XP_006669812.1	KOS19980.1	ESU14918.1	KJZ73223.1	EHA54093.1	EFY90481.1	KID67625.1	g4163	KOM23075.1	CEJ91073.1	EGR47254.1	EGY17926.1
EAL91275.2	CAK42049.1	EJP67175.1	XP_006674648.1	KOS21031.1	ESU09025.1	KJZ76250.1	EHA52946.1	EFY92375.1	KID62294.1	g4828	KOM17934.1	CEJ92100.1	EGR50370.1	EGY19494.1
EAL90657.1	CAK45602.1	EJP63231.1	XP_006673100.1	KOS17097.1	ESU11929.1	KJZ80429.1	EHA56621.1	EFY87908.1	KID61265.1	g3083	KOM22533.1	CEJ80460.1	EGR49344.1	EGY20329.1
EAL90660.1	CAK45605.1	EJP67560.1	XP_006674839.1	KOS22672.1	ESU08615.1	KJZ73832.1	EHA49582.1	EFY91168.1	KID61431.1	g5325	KOM19652.1	CEJ80584.1	EGR45092.1	EGY21084.1
EAL90665.1	CAK45610.1	EJP67516.1	XP_006674865.1	KOS22992.1	ESU08611.1	KJZ71179.1	EHA49568.1	EFY91172.1	KID61427.1	g5332	KOM19170.1	CEJ80580.1	EGR45026.1	EGY21076.1
EAL90674.1	CAK45620.1	EJP70521.1	XP_006671380.1	KOS16730.1	ESU06369.1	KJZ72664.1	EHA57425.1	EFY88636.1	KID60083.1	g1850	KOM21593.1	CEJ90757.1	EGR51264.1	EGY21570.1
EAL90679.1	CAK45624.1	EJP67583.1	XP_006674858.1	KOS23141.1	ESU17004.1	KJZ76829.1	EHA52043.1	EFY84718.1	KID71342.1	g2271	KOM18517.1	CEJ80508.1	EGR44405.1	EGY13536.1
EAL90689.1	CAK45635.1	EJP67581.1	XP_006674857.1	KOS23139.1	ESU17002.1	KJZ76827.1	EHA52038.1	EFY84720.1	KID71341.1	g2270	KOM19042.1	CEJ80506.1	EGR44390.1	EGY13534.1
EAL90690.1	CAK45636.1	EJP63426.1	XP_006673964.1	KOS20462.1	ESU10839.1	KJZ70228.1	EHA52588.1	EFY93764.1	KID71971.1	g2362	KOM21410.1	CEJ89930.1	EGR44849.1	EGY16801.1
EAL90691.1	CAK45637.1	EJP63427.1	XP_006673963.1	KOS20463.1	ESU10841.1	KJZ70224.1	EHA52586.1	EFY93762.1	KID71969.1	g2364	KOM21412.1	CEJ89931.1	EGR44790.1	EGY16867.1
EAL90692.1	CAK45638.1	EJP63428.1	XP_006673962.1	KOS20432.1	ESU10842.1	KJZ70223.1	EHA52585.1	EFY93761.1	KID71968.1	g2365	KOM21413.1	CEJ89932.1	EGR44848.1	EGY14036.1
EAL90707.1	CAK45655.1	EJP61022.1	XP_006672650.1	KOS18859.1	ESU08830.1	KJZ78888.1	EHA48217.1	EFY84836.1	KID61953.1	g6687	KOM16941.1	CEJ87576.1	EGR44278.1	EGY20408.1
EAL90711.1	CAK45666.1	EJP61020.1	XP_006672653.1	KOS18861.1	ESU08828.1	KJZ78885.1	EHA48178.1	EFY84838.1	KID61955.1	g2790	KOM16854.1	CEJ87566.1	EGR44290.1	EGY20406.1
EAL90717.1	CAK45670.1	EJP69186.1	XP_006672771.1	KOS23107.1	ESU16294.1	KJZ80039.1	EHA49210.1	EFY89997.1	KID67939.1	g4881	KOM21557.1	CEJ93851.1	EGR51091.1	EGY16856.1
EAL90719.1	CAK39949.1	EJP68027.1	XP_006666107.1	KOS22943.1	ESU11178.1	KJZ79165.1	EHA51073.1	EFY92614.1	KID71200.1	g3723	KOM21792.1	CEJ92317.1	EGR51150.1	EGY16790.1
EAL90722.1	CAK39952.1	EJP65714.1	XP_006669287.1	KOS19807.1	ESU08827.1	KJZ78884.1	EHA48179.1	EFY87295.1	KID65666.1	g5698	KOM17384.1	CEJ90880.1	EGR44276.1	EGY20404.1
EAL90723.1	CAK39953.1	EJP61017.1	XP_006672647.1	KOS19810.1	ESU08822.1	KJZ78879.1	EHA50547.1	EFY84841.1	KID61958.1	g7297	KOM18275.1	CEJ87551.1	EGR44274.1	EGY20402.1
EAL90724.1	CAK39954.1	EJP63429.1	XP_006673961.1	KOS20375.1	ESU10843.1	KJZ77078.1	EHA57525.1	EFY93760.1	KID71967.1	g2366	KOM21414.1	CEJ89933.1	EGR44789.1	EGY14038.1
EAL90734.1	CAK39969.1	EJP65806.1	XP_006669418.1	KOS17942.1	ESU16236.1	KJZ79260.1	EHA53594.1	EFY87527.1	KID70846.1	g285	KOM18008.1	CEJ84217.1	EGR52043.1	EGY14025.1
EAL90735.1	CAK39970.1	EJP69511.1	XP_006670566.1	KOS17538.1	ESU11009.1	KJZ79877.1	EHA54960.1	EFY93449.1	KID70981.1	g409	KOM23599.1	CEJ84691.1	EGR51919.1	EGY13731.1
EAL90738.1	CAK44091.1	EJP65807.1	XP_006669419.1	KOS17943.1	ESU16237.1	KJZ79259.1	EHA53593.1	EFY87526.1	KID70845.1	g286	KOM18009.1	CEJ84220.1	EGR51767.1	EGY14028.1
EAL90739.1	CAK44092.1	EJP68015.1	XP_006666094.1	KOS23272.1	ESU11168.1	KJZ77943.1	EHA52595.1	EFY92643.1	KID71172.1	g3636	KOM17978.1	CEJ92344.1	EGR46880.1	EGY16777.1
EAL90740.1	CAK44095.1	EJP64211.1	XP_006668237.1	KOS17821.1	ESU16373.1	KJZ79235.1	EHA52142.1	EFY92742.1	KID71066.1	g6576	KOM18168.1	CEJ85010.1	EGR51964.1	EGY14007.1
EAL90742.1	CAK44093.1	EJP62975.1	XP_006674455.1	KOS20461.1	ESU10840.1	KJZ70225.1	EHA52589.1	EFY93763.1	KID71970.1	g2363	KOM21411.1	CEJ91551.1	EGR44791.1	EGY16802.1
EAL90743.1	CAK44096.1	EJP64210.1	XP_006668236.1	KOS17820.1	ESU16372.1	KJZ79236.1	EHA52141.1	EFY92743.1	KID71065.1	g6575	KOM18167.1	CEJ85007.1	EGR51709.1	EGY14008.1
EAL90744.1	CAK44097.1	EJP64209.1	XP_006668235.1	KOS17968.1	ESU16371.1	KJZ79237.1	EHA52140.1	EFY92744.1	KID71064.1	g6574	KOM18166.1	CEJ85003.1	EGR51963.1	EGY14009.1
EAL90752.1	CAK44120.1	EJP70683.1	XP_006670635.1	KOS18501.1	ESU06105.1	KJZ71544.1	EHA49986.1	EFY87718.1	KID60424.1	g8087	KOM21188.1	CEJ88943.1	EGR47196.1	EGY15713.1
EAL90754.1	CAK44122.1	EJP63900.1	XP_006670857.1	KOS17258.1	ESU07234.1	KJZ75691.1	EHA57196.1	EFY85384.1	KID69844.1	g7884	KOM23950.1	CEJ94608.1	EGR46367.1	EGY23172.1
EAL90756.1	CAK44127.1	EJP63904.1	XP_006669199.1	KOS17252.1	ESU07238.1	KJZ75687.1	EHA56837.1	EFY85380.1	KID69840.1	g2129	KOM23952.1	CEJ94605.1	EGR46364.1	EGY23168.1
EAL90758.1	CAK44128.1	EJP63905.1	XP_006669198.1	KOS17254.1	ESU07239.1	KJZ75686.1	EHA56838.1	EFY85379.1	KID69839.1	g2128	KOM23953.1	CEJ94604.1	EGR46453.1	EGY23167.1
EAL90764.1	CAK37288.1	EJP63292.1	XP_006671679.1	KOS22291.1	ESU14344.1	KJZ71302.1	EHA46025.1	EFY85996.1	KID69379.1	g992	KOM18492.1	CEJ91431.1	EGR50018.1	EGY20693.1
EAL90767.1	CAK37292.1	EJP69276.1	XP_006671766.1	KOS21812.1	ESU14326.1	KJZ74335.1	EHA46063.1	EFY88143.1	KID69307.1	g1023	KOM17317.1	CEJ91464.1	EGR49974.1	EGY23515.1
EAL90771.1	CAK96832.1	EJP69277.1	XP_006671765.1	KOS21811.1	ESU14327.1	KJZ74339.1	EHA53377.1	EFY85343.1	KID69311.1	g1018	KOM19417.1	CEJ91465.1	EGR49788.1	EGY23514.1
EAL90774.1	CAK37295.1	EJP63291.1	XP_006671680.1	KOS21810.1	ESU14345.1	KJZ71301.1	EHA46024.1	EFY85995.1	KID69380.1	g991	KOM18493.1	CEJ91429.1	EGR50017.1	EGY20694.1
EAL90776.1	CAK44566.1	EJP63911.1	XP_006669188.1	KOS17337.1	ESU07247.1	KJZ75681.1	EHA51596.1	EFY85375.1	KID69834.1	g2339	KOM23958.1	CEJ94599.1	EGR46460.1	EGY21963.1
EAL90788.1	CAK37308.1	EJP70686.1	XP_006670632.1	KOS18503.1	ESU06107.1	KJZ71542.1	EHA54426.1	EFY87712.1	KID60426.1	g8085	KOM21186.1	CEJ88936.1	EGR47197.1	EGY15712.1
EAL90789.1	CAK37309.1	EJP66438.1	XP_006671794.1	KOS21512.1	ESU10824.1	KJZ73703.1	EHA54433.1	EFY90027.1	KID70645.1	g7138	KOM20767.1	CEJ94378.1	EGR45558.1	EGY15217.1
EAL90791.1	CAK37311.1	EJP70687.1	XP_006670631.1	KOS18502.1	ESU06106.1	KJZ71543.1	EHA54427.1	EFY87713.1	KID60425.1	g8086	KOM21187.1	CEJ88941.1	EGR47314.1	EGY15711.1
EAL90792.1	CAK37312.1	EJP70685.1	XP_006670634.1	KOS18504.1	ESU06108.1	KJZ71541.1	EHA54428.1	EFY87711.1	KID60427.1	g8084	KOM21185.1	CEJ88934.1	EGR47315.1	EGY15709.1
EAL90796.1	CAK40165.1	EJP65912.1	XP_006672870.1	KOS21403.1	ESU15882.1	KJZ71595.1	EHA49967.1	EFY93341.1	KID70568.1	g7067	KOM19153.1	CEJ85215.1	EGR47141.1	EGY17281.1
EAL90798.1	CAK37320.1	EJP70631.1	XP_006670691.1	KOS19161.1	ESU06165.1	KJZ77459.1	EHA53834.1	EFY86545.1	KID60475.1	g4512	KOM20556.1	CEJ88860.1	EGR47539.1	EGY15259.1
EAL90803.1	CAK37324.1	EJP69475.1	XP_006670605.1	KOS19542.1	ESU05869.1	KJZ71476.1	EHA54334.1	EFY87736.1	KID60404.1	g4957	KOM20912.1	CEJ89025.1	EGR47302.1	EGY15237.1
EAL90804.1	CAK37325.1	EJP69474.1	XP_006670604.1	KOS19541.1	ESU05868.1	KJZ71475.1	EHA54333.1	EFY87735.1	KID60405.1	g4956	KOM20911.1	CEJ89021.1	EGR47182.1	EGY15236.1
EAL90805.1	CAK37327.1	EJP69473.1	XP_006670603.1	KOS19540.1	ESU05866.1	KJZ71474.1	EHA54332.1	EFY87734.1	KID60406.1	g4955	KOM20910.1	CEJ89016.1	EGR47183.1	EGY15222.1
EAL90808.1	CAK37330.1	EJP69479.1	XP_006670609.1	KOS19547.1	ESU05875.1	KJZ71485.1	EHA54290.1	EFY87739.1	KID60400.1	g5716	KOM20916.1	CEJ89037.1	EGR47300.1	EGY15204.1
EAL90812.1	CAK37339.1	EJP69431.1	XP_006665283.1	KOS18391.1	ESU05917.1	KJZ77370.1	EHA54277.1	EFY84410.1	KID70122.1	g5774	KOM19211.1	CEJ89144.1	EGR47459.1	EGY15209.1
EAL90816.1	CAK37343.1	EJP64000.1	XP_006665229.1	KOS23199.1	ESU16269.1	KJZ79968.1	EHA46924.1	EFY90016.1	KID67961.1	g7707	KOM23023.1	CEJ90251.1	EGR51332.1	EGY19574.1
EAL90818.1	CAK37346.1	EJP69429.1	XP_006665284.1	KOS19141.1	ESU05918.1	KJZ77369.1	EHA54279.1	EFY85602.1	KID60360.1	g5775	KOM19210.1	CEJ89143.1	EGR47458.1	EGY15210.1
EAL90820.2	CAK37348.1	EJP66705.1	XP_006667992.1	KOS18466.1	ESU12749.1	KJZ70164.1	EHA53103.1	EFY86758.1	KID68039.1	g3514	KOM24008.1	CEJ82017.1	EGR48533.1	EGY22135.1
EAL90822.2	CAK37350.1	EJP69984.1	XP_006670835.1	KOS17305.1	ESU07213.1	KJZ77750.1	EHA57218.1	EFY88283.1	KID69437.1	g970	KOM20268.1	CEJ82472.1	EGR46439.1	EGY23226.1
EAL90825.1	CAK37354.1	EJP70051.1	XP_006668004.1	KOS18511.1	ESU12761.1	KJZ72963.1	EHA53077.1	EFY93916.1	KID68257.1	g3523	KOM19668.1	CEJ82003.1	EGR48710.1	EGY22130.1
EAL90827.1	CAK37357.1	EJP70055.1	XP_006668000.1	KOS19212.1	ESU12758.1	KJZ72965.1	EHA53069.1	EFY93913.1	KID68260.1	g3520	KOM24002.1	CEJ82007.1	EGR48537.1	EGY22134.1
EAL90830.1	CAK37361.1	EJP66710.1	XP_006667986.1	KOS18467.1	ESU12742.1	KJZ76493.1	EHA53115.1	EFY84155.1	KID68180.1	g3428	KOM24377.1	CEJ82020.1	EGR48530.1	EGY22139.1
EAL90832.1	CAK96187.1	EJP66707.1	XP_006667989.1	KOS19214.1	ESU12747.1	KJZ70162.1	EHA53101.1	EFY86754.1	KID68042.1	g3512	KOM24011.1	CEJ82018.1	EGR48704.1	EGY22137.1
EAL90833.1	CAK96189.1	EJP62493.1	XP_006665461.1	KOS22132.1	ESU12062.1	KJZ80264.1	EHA56753.1	EFY90400.1	KID71920.1	g6059	KOM21177.1	CEJ79964.1	EGR48610.1	EGY16368.1
EAL90834.1	CAK96190.1	EJP63598.1	XP_006674149.1	KOS21841.1	ESU06925.1	KJZ73114.1	EHA50351.1	EFY91744.1	KID67065.1	g728	KOM21988.1	CEJ89881.1	EGR48137.1	EGY16542.1
EAL90836.1	CAK96192.1	EJP67828.1	XP_006673732.1	KOS21808.1	ESU17954.1	KJZ80212.1	EHA56742.1	EFY90343.1	KID71863.1	g5266	KOM20180.1	CEJ79906.1	EGR48582.1	EGY16382.1
EAL90840.1	CAK96195.1	EJP70052.1	XP_006668003.1	KOS19208.1	ESU12760.1	KJZ72961.1	EHA53091.1	EFY93915.1	KID68258.1	g3522	KOM24000.1	CEJ82004.1	EGR48538.1	EGY19313.1
EAL90842.1	CAK96197.1	EJP69980.1	XP_006670833.1	KOS17306.1	ESU07208.1	KJZ77745.1	EHA57242.1	EFY88279.1	KID69442.1	g962	KOM21646.1	CEJ82462.1	EGR46355.1	EGY23178.1
EAL90844.1	CAK44140.1	EJP69389.1	XP_006669433.1	KOS17456.1	ESU16243.1	KJZ79263.1	EHA53587.1	EFY87529.1	KID70848.1	g283	KOM17648.1	CEJ84242.1	EGR51772.1	EGY13924.1
EAL90845.1	CAK37366.1	EJP63605.1	XP_006674147.1	KOS21842.1	ESU06923.1	KJZ73113.1	EHA56527.1	EFY91738.1	KID67053.1	g729	KOM21987.1	CEJ89882.1	EGR48139.1	EGY16541.1
EAL90848.1	CAK44135.1	EJP64269.1	XP_006668376.1	KOS20874.1	ESU14740.1	KJZ72569.1	EHA45950.1	EFY89111.1	KID59766.1	g2609	KOM19931.1	CEJ86444.1	EGR52516.1	EGY13642.1
EAL90852.1	CAK96215.1	EJP69996.1	XP_006670848.1	KOS17360.1	ESU07217.1	KJZ75619.1	EHA57225.1	EFY88286.1	KID69434.1	g974	KOM17089.1	CEJ82481.1	EGR46358.1	EGY23231.1
EAL90854.1	CAK96210.1	EJP61538.1	XP_006674170.1	KOS21892.1	ESU06891.1	KJZ71960.1	EHA56540.1	EFY88160.1	KID67097.1	g758	KOM22810.1	CEJ89908.1	EGR48128.1	EGY16565.1
EAL90987.2	CAK37230.1	EJP63621.1	XP_006674153.1	KOS22397.1	ESU06904.1	KJZ73137.1	EHA56549.1	EFY88153.1	KID67090.1	g748	KOM18484.1	CEJ89901.1	EGR48001.1	EGY16559.1
EAL90857.2	CAK96207.1	EJP69246.1	XP_006672714.1	KOS19611.1	ESU11448.1	KJZ77020.1	EHA50786.1	EFY88938.1	KID69686.1	g2756	KOM21335.1	CEJ94458.1	EGR46637.1	EGY14663.1
EAL90862.1	CAK44141.1	EJP69395.1	XP_006669404.1	KOS17877.1	ESU16198.1	KJZ77969.1	EHA54716.1	EFY84813.1	KID65603.1	g205	KOM21668.1	CEJ84098.1	EGR51781.1	EGY13722.1
EAL90864.1	CAK44143.1	EJP62626.1	XP_006671007.1	KOS19254.1	ESU11341.1	KJZ76069.1	EHA50953.1	EFY87502.1	KID69780.1	g180	KOM21266.1	CEJ81348.1	EGR44367.1	EGY15457.1
EAL90866.1	CAK37369.1	EJP61250.1	XP_006667993.1	KOS18465.1	ESU12750.1	KJZ70165.1	EHA53104.1	EFY86757.1	KID68040.1	g3515	KOM24007.1	CEJ82016.1	EGR48706.1	EGY19372.1
EAL90870.1	CAK37375.1	EJP69526.1	XP_006670540.1	KOS17785.1	ESU11029.1	KJZ79895.1	EHA54636.1	EFY93466.1	KID70964.1	g394	KOM18829.1	CEJ84631.1	EGR51654.1	EGY13981.1
EAL90877.1	CAK37393.1	EJP69537.1	XP_006670548.1	KOS17793.1	ESU11042.1	KJZ79905.1	EHA54643.1	EFY93475.1	KID70954.1	g387	KOM17284.1	CEJ84605.1	EGR51909.1	EGY13977.1
EAL90878.1	CAK37392.1	EJP69536.1	XP_006670547.1	KOS17791.1	ESU11041.1	KJZ79904.1	EHA54642.1	EFY93474.1	KID70955.1	g388	KOM17283.1	CEJ84610.1	EGR51910.1	EGY13984.1
EAL90879.1	CAK37388.1	EJP64207.1	XP_006668233.1	KOS17818.1	ESU16368.1	KJZ79239.1	EHA52137.1	EFY92746.1	KID71062.1	g6572	KOM18395.1	CEJ84997.1	EGR51962.1	EGY13823.1
EAL90887.1	CAK37398.1	EJP69662.1	XP_006665330.1	KOS17692.1	ESU05975.1	KJZ76993.1	EHA54435.1	EFY88723.1	KID70805.1	g6941	KOM23855.1	CEJ89192.1	EGR47591.1	EGY15219.1
EAL90888.1	CAK37397.1	EJP69654.1	XP_006665322.1	KOS19700.1	ESU05967.1	KJZ71623.1	EHA48766.1	EFY86474.1	KID70152.1	g6931	KOM19088.1	CEJ88892.1	EGR47587.1	EGY17235.1
EAL90890.1	CAK46600.1	EJP69525.1	XP_006670549.1	KOS17784.1	ESU11028.1	KJZ79894.1	EHA55485.1	EFY93465.1	KID70965.1	g395	KOM18830.1	CEJ84633.1	EGR51914.1	EGY13982.1
EAL90900.1	CAK37411.1	EJP66343.1	XP_006668940.1	KOS20717.1	ESU16043.1	KJZ72575.1	EHA49899.1	EFY89121.1	KID59778.1	g2594	KOM20167.1	CEJ86377.1	EGR53057.1	EGY23558.1
EAL90901.1	CAK37413.1	EJP70230.1	XP_006666684.1	KOS21274.1	ESU13527.1	KJZ72166.1	EHA50765.1	EFY90225.1	KID68411.1	g4116	KOM23325.1	CEJ89415.1	EGR52223.1	EGY20596.1
EAL90904.1	CAK37416.1	EJP70004.1	XP_006670855.1	KOS17357.1	ESU07229.1	KJZ75696.1	EHA57221.1	EFY85389.1	KID69849.1	g7750	KOM18381.1	CEJ94613.1	EGR46362.1	EGY23240.1
EAL90906.1	CAK37418.1	EJP68892.1	XP_006667333.1	KOS19264.1	ESU12800.1	KJZ72915.1	EHA52967.1	EFY86797.1	KID67996.1	g2906	KOM21035.1	CEJ81982.1	EGR48057.1	EGY14977.1
EAL90907.1	CAK37419.1	EJP65532.1	XP_006670466.1	KOS20571.1	ESU11081.1	KJZ80331.1	EHA55885.1	EFY86742.1	KID63275.1	g3310	KOM18392.1	CEJ89695.1	EGR52328.1	EGY15850.1
EAL90908.1	CAK37420.1	EJP66011.1	XP_006666871.1	KOS20420.1	ESU11090.1	KJZ80326.1	EHA47581.1	EFY86746.1	KID63271.1	g3314	KOM21703.1	CEJ80016.1	EGR52330.1	EGY15852.1
EAL90909.1	CAK37421.1	EJP66014.1	XP_006666874.1	KOS20569.1	ESU11093.1	KJZ80322.1	EHA47578.1	EFY86751.1	KID63262.1	g6524	KOM21698.1	CEJ80013.1	EGR52332.1	EGY15855.1
EAL90910.1	CAK37422.1	EJP66013.1	XP_006666873.1	KOS20418.1	ESU11092.1	KJZ80323.1	EHA47579.1	EFY86750.1	KID63263.1	g6523	KOM21699.1	CEJ80014.1	EGR52331.1	EGY15854.1
EAL90920.1	CAK44021.1	EJP70002.1	XP_006670854.1	KOS17358.1	ESU07227.1	KJZ79351.1	EHA57202.1	EFY85392.1	KID69852.1	g6745	KOM18379.1	CEJ94615.1	EGR46449.1	EGY23176.1
EAL90921.1	CAK44020.1	EJP65698.1	XP_006670066.1	KOS20757.1	ESU16139.1	KJZ69355.1	EHA45942.1	EFY87312.1	KID65871.1	g8547	KOM21455.1	CEJ90810.1	EGR45444.1	EGY19710.1
EAL90924.1	CAK47805.1	EJP62320.1	XP_006674398.1	KOS23461.1	ESU11113.1	KJZ80301.1	EHA50424.1	EFY88406.1	KID63255.1	g6229	KOM19006.1	CEJ79996.1	EGR52340.1	EGY16360.1
EAL92657.2	CAK48594.1	EJP66679.1	XP_006670334.1	KOS16951.1	ESU05301.1	KJZ70546.1	EHA46453.1	EFY84757.1	KID66063.1	g638	KOM22922.1	CEJ90907.1	EGR46284.1	EGY21263.1
EAL90949.1	CAK37279.1	EJP69660.1	XP_006665328.1	KOS17690.1	ESU05973.1	KJZ76995.1	EHA54439.1	EFY88721.1	KID70807.1	g6939	KOM23853.1	CEJ89194.1	EGR47469.1	EGY15221.1
EAL90957.1	CAK37267.1	EJP70676.1	XP_006670643.1	KOS19592.1	ESU06119.1	KJZ71525.1	EHA53767.1	EFY87746.1	KID60437.1	g3894	KOM23400.1	CEJ88905.1	EGR47194.1	EGY15243.1
EAL90960.1	CAK37263.1	EJP65826.1	XP_006672802.1	KOS17564.1	ESU05454.1	KJZ76146.1	EHA54087.1	EFY88473.1	KID70761.1	g7010	KOM23045.1	CEJ85444.1	EGR48199.1	EGY17411.1
EAL90961.1	CAK37262.1	EJP65825.1	XP_006672801.1	KOS17554.1	ESU05455.1	KJZ76145.1	EHA54086.1	EFY88472.1	KID70760.1	g7009	KOM23044.1	CEJ85447.1	EGR48383.1	EGY17410.1
EAL90966.1	CAK44591.1	EJP62669.1	XP_006671078.1	KOS18531.1	ESU13059.1	KJZ79008.1	EHA54124.1	EFY90738.1	KID68546.1	g6819	KOM19903.1	CEJ86880.1	EGR50203.1	EGY14612.1
EAL90974.1	CAK37257.1	EJP63557.1	XP_006674123.1	KOS21931.1	ESU06882.1	KJZ71971.1	EHA50354.1	EFY88168.1	KID67105.1	g767	KOM21609.1	CEJ81659.1	EGR47971.1	EGY16552.1
EAL90979.1	CAK37253.1	EJP62488.1	XP_006665467.1	KOS22127.1	ESU12067.1	KJZ80259.1	EHA56748.1	EFY90395.1	KID71915.1	g6064	KOM21172.1	CEJ79958.1	EGR48609.1	EGY16374.1
EAL90980.2	CAK37252.1	EJP62492.1	XP_006665462.1	KOS22131.1	ESU12063.1	KJZ80263.1	EHA56752.1	EFY90399.1	KID71919.1	g6060	KOM21176.1	CEJ79963.1	EGR48773.1	EGY16369.1
EAL90981.2	CAK37251.1	EJP66820.1	XP_006667871.1	KOS18530.1	ESU13060.1	KJZ79007.1	EHA54123.1	EFY90739.1	KID68545.1	g6820	KOM17232.1	CEJ86874.1	EGR50419.1	EGY14611.1
EAL90982.1	CAK37250.1	EJP65179.1	XP_006667037.1	KOS18065.1	ESU13438.1	KJZ72878.1	EHA54034.1	EFY93870.1	KID68306.1	g5128	KOM20990.1	CEJ91469.1	EGR50874.1	EGY15051.1
EAL90983.2	CAK37249.1	EJP62490.1	XP_006665464.1	KOS22129.1	ESU12065.1	KJZ80261.1	EHA56749.1	EFY90397.1	KID71917.1	g6062	KOM21174.1	CEJ79960.1	EGR48771.1	EGY16372.1
EAL90990.1	CAK37241.1	EJP70211.1	XP_006666665.1	KOS17911.1	ESU13547.1	KJZ74035.1	EHA50869.1	EFY93358.1	KID68391.1	g4099	KOM20533.1	CEJ89392.1	EGR50710.1	EGY15054.1
EAL90992.1	CAK37242.1	EJP65177.1	XP_006667033.1	KOS17966.1	ESU13447.1	KJZ72882.1	EHA50870.1	EFY84129.1	KID68311.1	g5132	KOM20987.1	CEJ89504.1	EGR50877.1	EGY15052.1
EAL91001.1	CAK37212.1	EJP67709.1	XP_006666836.1	KOS16699.1	ESU07973.1	KJZ73391.1	EHA51026.1	EFY87245.1	KID64920.1	g1425	KOM17892.1	CEJ82818.1	EGR48822.1	EGY22299.1
EAL91002.1	CAK37208.1	EJP70227.1	XP_006666680.1	KOS21270.1	ESU13531.1	KJZ72162.1	EHA50762.1	EFY90230.1	KID68406.1	g4112	KOM23331.1	CEJ89406.1	EGR52724.1	EGY19362.1
EAL91005.1	CAK37201.1	EJP61259.1	XP_006667997.1	KOS19211.1	ESU12752.1	KJZ72969.1	EHA53065.1	EFY86760.1	KID68036.1	g3518	KOM24004.1	CEJ82012.1	EGR48708.1	EGY19369.1
EAL91009.1	CAK37197.1	EJP68244.1	XP_006669994.1	KOS20645.1	ESU06049.1	KJZ75081.1	EHA55009.1	EFY91025.1	KID63499.1	g525	KOM17680.1	CEJ91752.1	EGR52086.1	EGY15765.1
EAL91010.1	CAK37196.1	EJP68245.1	XP_006669993.1	KOS20644.1	ESU06048.1	KJZ75080.1	EHA55008.1	EFY91024.1	KID63498.1	g523	KOM17681.1	CEJ91751.1	EGR51820.1	EGY15764.1
EAL91012.1	CAK37189.1	EJP65572.1	XP_006669799.1	KOS20417.1	ESU11080.1	KJZ80349.1	EHA47536.1	EFY86733.1	KID63286.1	g8236	KOM18391.1	CEJ89700.1	EGR52855.1	EGY15845.1
EAL91014.1	CAK37187.1	EJP67708.1	XP_006666837.1	KOS16700.1	ESU07972.1	KJZ73390.1	EHA51025.1	EFY87244.1	KID64919.1	g1424	KOM17893.1	CEJ82819.1	EGR48665.1	EGY22300.1
EAL91015.1	CAK37185.1	EJP65980.1	XP_006666841.1	KOS16625.1	ESU07971.1	KJZ73389.1	EHA51024.1	EFY87243.1	KID64918.1	g1423	KOM17894.1	CEJ87713.1	EGR48821.1	EGY22301.1
EAL91024.1	CAK37175.1	EJP66638.1	XP_006670339.1	KOS22575.1	ESU06218.1	KJZ80495.1	EHA50431.1	EFY87866.1	KID67123.1	g1217	KOM24369.1	CEJ82227.1	EGR47923.1	EGY16387.1
EAL91025.1	CAK37174.1	EJP66639.1	XP_006670338.1	KOS22574.1	ESU06217.1	KJZ80494.1	EHA47564.1	EFY87867.1	KID67124.1	g1218	KOM24370.1	CEJ82228.1	EGR48074.1	EGY16386.1
EAL91029.1	CAK37169.1	EJP67486.1	XP_006666820.1	KOS16946.1	ESU07984.1	KJZ68540.1	EHA57968.1	EFY89886.1	KID64930.1	g1435	KOM20291.1	CEJ82739.1	EGR48829.1	EGY22288.1
EAL91037.1	CAK37148.1	EJP62649.1	XP_006671068.1	KOS18533.1	ESU13056.1	KJZ79009.1	EHA54125.1	EFY90737.1	KID68547.1	g6818	KOM19904.1	CEJ86882.1	EGR50204.1	EGY14613.1
EAL91039.1	CAK44014.1	EJP70152.1	XP_006667597.1	KOS17158.1	ESU12919.1	KJZ78921.1	EHA58011.1	EFY90178.1	KID68458.1	g5765	KOM21707.1	CEJ89333.1	EGR52810.1	EGY22272.1
EAL91213.1	CAK42114.1	EJP68259.1	XP_006669977.1	KOS23263.1	ESU05467.1	KJZ75068.1	EHA47607.1	EFY86709.1	KID63313.1	g512	KOM20633.1	CEJ85637.1	EGR52880.1	EGY19995.1
EAL91214.1	CAK42112.1	EJP62487.1	XP_006665469.1	KOS22123.1	ESU12071.1	KJZ80254.1	EHA57183.1	EFY90392.1	KID71911.1	g6073	KOM21167.1	CEJ79953.1	EGR48606.1	EGY16316.1
EAL91215.1	CAK42111.1	EJP60729.1	XP_006672640.1	KOS19534.1	ESU08817.1	KJZ78872.1	EHA50533.1	EFY85918.1	KID61964.1	g7287	KOM16906.1	CEJ92181.1	EGR46028.1	EGY20394.1
EAL91225.1	CAK42094.1	EJP61684.1	XP_006673740.1	KOS22310.1	ESU17944.1	KJZ80222.1	EHA57156.1	EFY90335.1	KID71854.1	g5274	KOM17500.1	CEJ79897.1	EGR45843.1	EGY18703.1
EAL91226.1	CAK42093.1	EJP67847.1	XP_006673744.1	KOS22316.1	ESU17941.1	KJZ80224.1	EHA56762.1	EFY90333.1	KID71852.1	g5276	KOM17456.1	CEJ79895.1	EGR45842.1	EGY18705.1
EAL91228.1	CAK42092.1	EJP67846.1	XP_006673745.1	KOS21833.1	ESU17940.1	KJZ80225.1	EHA56763.1	EFY90332.1	KID71851.1	g5277	KOM17457.1	CEJ79894.1	EGR45920.1	EGY18708.1
EAL91230.1	CAK42091.1	EJP67848.1	XP_006673742.1	KOS22317.1	ESU17942.1	KJZ80223.1	EHA56761.1	EFY90334.1	KID71853.1	g5275	KOM17501.1	CEJ79896.1	EGR45921.1	EGY18704.1
EAL91252.1	CAK42078.1	EJP64472.1	XP_006672956.1	KOS21341.1	ESU11068.1	KJZ71886.1	EHA55304.1	EFY89946.1	KID64312.1	g1085	KOM24428.1	CEJ80754.1	EGR49293.1	EGY17758.1
EAL91254.1	CAK42076.1	EJP68703.1	XP_006672929.1	KOS19286.1	ESU12155.1	KJZ70740.1	EHA47446.1	EFY85018.1	KID65847.1	g1140	KOM20861.1	CEJ80825.1	EGR49253.1	EGY18901.1
EAL91256.1	CAK42074.1	EJP66516.1	XP_006671984.1	KOS16927.1	ESU08018.1	KJZ74753.1	EHA53006.1	EFY89922.1	KID64966.1	g1455	KOM18681.1	CEJ82684.1	EGR48646.1	EGY20767.1
EAL91257.1	CAK42073.1	EJP68637.1	XP_006672954.1	KOS21293.1	ESU11066.1	KJZ71888.1	EHA55301.1	EFY89943.1	KID64309.1	g1087	KOM19045.1	CEJ80756.1	EGR49292.1	EGY17756.1
EAL91260.1	CAK42066.1	EJP64056.1	XP_006670224.1	KOS16903.1	ESU08017.1	KJZ74752.1	EHA53007.1	EFY89920.1	KID64965.1	g1454	KOM18682.1	CEJ82692.1	EGR48647.1	EGY20768.1
EAL91262.1	CAK42063.1	EJP67125.1	XP_006674617.1	KOS17205.1	ESU15511.1	KJZ70249.1	EHA47479.1	EFY85224.1	KID64564.1	g4661	KOM21327.1	CEJ83966.1	EGR49441.1	EGY18930.1
EAL91263.1	CAK42062.1	EJP64475.1	XP_006672994.1	KOS19401.1	ESU13566.1	KJZ74202.1	EHA58446.1	EFY84945.1	KID60572.1	g3559	KOM20650.1	CEJ80962.1	EGR52546.1	EGY17682.1
EAL91264.1	CAK42061.1	EJP66474.1	XP_006671980.1	KOS16663.1	ESU08023.1	KJZ74758.1	EHA53016.1	EFY89926.1	KID64970.1	g1460	KOM17498.1	CEJ82677.1	EGR48643.1	EGY20723.1
EAL91265.1	CAK42059.1	EJP68441.1	XP_006667363.1	KOS21208.1	ESU08175.1	KJZ76860.1	EHA50568.1	EFY92314.1	KID62231.1	g8225	KOM19541.1	CEJ91799.1	EGR50119.1	EGY19461.1
EAL91267.1	CAK42057.1	EJP65227.1	XP_006666893.1	KOS18709.1	ESU12831.1	KJZ72898.1	EHA54128.1	EFY93909.1	KID68265.1	g5102	KOM17711.1	CEJ81940.1	EGR48739.1	EGY14728.1
EAL91268.1	CAK42056.1	EJP65226.1	XP_006666894.1	KOS18710.1	ESU12832.1	KJZ72897.1	EHA54129.1	EFY93908.1	KID68266.1	g5103	KOM17712.1	CEJ81939.1	EGR48571.1	EGY14729.1
EAL91269.1	CAK42055.1	EJP65225.1	XP_006666895.1	KOS18711.1	ESU12834.1	KJZ72896.1	EHA54130.1	EFY93907.1	KID68267.1	g5104	KOM17713.1	CEJ81938.1	EGR48740.1	EGY14730.1
EAL91271.1	CAK42053.1	EJP65228.1	XP_006666892.1	KOS18708.1	ESU12830.1	KJZ72899.1	EHA54127.1	EFY93910.1	KID68264.1	g5101	KOM20042.1	CEJ81941.1	EGR48570.1	EGY14727.1
EAL91280.1	CAK42041.1	EJP68852.1	XP_006672432.1	KOS19126.1	ESU11494.1	KJZ72874.1	EHA52953.1	EFY91387.1	KID69627.1	g4477	KOM23429.1	CEJ94932.1	EGR45964.1	EGY20787.1
EAL91281.2	CAK42040.1	EJP64806.1	XP_006670973.1	KOS18568.1	ESU11358.1	KJZ76053.1	EHA50832.1	EFY87517.1	KID69765.1	g8569	KOM21279.1	CEJ81367.1	EGR44338.1	EGY15469.1
EAL91282.1	CAK42038.1	EJP67172.1	XP_006674650.1	KOS21032.1	ESU09026.1	KJZ76251.1	EHA52945.1	EFY92374.1	KID62293.1	g4829	KOM17933.1	CEJ92098.1	EGR50369.1	EGY19493.1
EAL91283.1	CAK42034.1	EJP69247.1	XP_006672713.1	KOS19610.1	ESU11447.1	KJZ77019.1	EHA50787.1	EFY88939.1	KID69687.1	g2757	KOM21336.1	CEJ94459.1	EGR46516.1	EGY14664.1
EAL91292.1	CAK42021.1	EJP68487.1	XP_006674304.1	KOS17655.1	ESU06987.1	KJZ72719.1	EHA56563.1	EFY88193.1	KID61042.1	g692	KOM22254.1	CEJ81795.1	EGR44570.1	EGY16525.1
EAL91294.1	CAK42151.1	EJP62231.1	XP_006667325.1	KOS22899.1	ESU07035.1	KJZ71918.1	EHA56603.1	EFY84296.1	KID61164.1	g5033	KOM21541.1	CEJ81854.1	EGR44425.1	EGY16438.1
EAL91295.1	CAK42152.1	EJP68482.1	XP_006667284.1	KOS17658.1	ESU06980.1	KJZ72733.1	EHA56548.1	EFY88187.1	KID61036.1	g683	KOM18340.1	CEJ81802.1	EGR44573.1	EGY15985.1
EAL91297.1	CAK42153.1	EJP62232.1	XP_006667324.1	KOS22902.1	ESU07034.1	KJZ71919.1	EHA56602.1	EFY84297.1	KID61165.1	g5034	KOM21540.1	CEJ81853.1	EGR44444.1	EGY16436.1
EAL91302.1	CAK42161.1	EJP69719.1	XP_006669395.1	KOS18053.1	ESU16209.1	KJZ79801.1	EHA54899.1	EFY84538.1	KID65570.1	g216	KOM21662.1	CEJ84122.1	EGR51784.1	EGY13871.1
EAL91304.1	CAK42163.1	EJP65790.1	XP_006669397.1	KOS18055.1	ESU16207.1	KJZ79805.1	EHA54897.1	EFY84542.1	KID65574.1	g211	KOM21665.1	CEJ84128.1	EGR51783.1	EGY13870.1
EAL91308.1	CAK42168.1	EJP68589.1	XP_006668309.1	KOS21280.1	ESU12204.1	KJZ71443.1	EHA51549.1	EFY91820.1	KID64282.1	g1109	KOM17171.1	CEJ80780.1	EGR49497.1	EGY18172.1
EAL91309.1	CAK97182.1	EJP65373.1	XP_006669558.1	KOS19988.1	ESU15060.1	KJZ78579.1	EHA49078.1	EFY89215.1	KID67732.1	g7602	KOM20280.1	CEJ93980.1	EGR49221.1	EGY16240.1
EAL91311.1	CAK97191.1	EJP69949.1	XP_006670794.1	KOS18538.1	ESU13346.1	KJZ80547.1	EHA55318.1	EFY93265.1	KID63781.1	g7359	KOM18858.1	CEJ81128.1	EGR52126.1	EGY17759.1
EAL91312.1	CAK97192.1	EJP68687.1	XP_006668334.1	KOS18657.1	ESU12144.1	KJZ70730.1	EHA47450.1	EFY91784.1	KID64246.1	g1148	KOM20852.1	CEJ80836.1	EGR49406.1	EGY18933.1
EAL91314.1	CAK97193.1	EJP68535.1	XP_006668422.1	KOS18959.1	ESU13201.1	KJZ75026.1	EHA48716.1	EFY87980.1	KID65766.1	g1179	KOM22102.1	CEJ80881.1	EGR47860.1	EGY18898.1
EAL91316.1	CAK97195.1	EJP67124.1	XP_006674614.1	KOS17108.1	ESU15512.1	KJZ70248.1	EHA47478.1	EFY85225.1	KID64565.1	g4660	KOM21328.1	CEJ83968.1	EGR49649.1	EGY18929.1
EAL91324.1	CAK97221.1	EJP68538.1	XP_006668425.1	KOS19668.1	ESU13198.1	KJZ75029.1	EHA47470.1	EFY87977.1	KID65763.1	g1176	KOM19393.1	CEJ80878.1	EGR47731.1	EGY18906.1
EAL91325.1	CAK97220.1	EJP68536.1	XP_006668423.1	KOS19666.1	ESU13200.1	KJZ75027.1	EHA47472.1	EFY87979.1	KID65765.1	g1178	KOM22103.1	CEJ80880.1	EGR47861.1	EGY18908.1
EAL91326.1	CAK97218.1	EJP68534.1	XP_006668421.1	KOS18958.1	ESU13202.1	KJZ75025.1	EHA48705.1	EFY87981.1	KID65767.1	g1180	KOM22101.1	CEJ80882.1	EGR47730.1	EGY18899.1
EAL91328.2	CAK97216.1	EJP69940.1	XP_006670799.1	KOS19229.1	ESU13357.1	KJZ80554.1	EHA55321.1	EFY93275.1	KID63773.1	g7354	KOM18852.1	CEJ81120.1	EGR52129.1	EGY17771.1
EAL91331.1	CAK97207.1	EJP69944.1	XP_006670796.1	KOS18539.1	ESU13352.1	KJZ80558.1	EHA55313.1	EFY93270.1	KID63777.1	g7350	KOM17225.1	CEJ81124.1	EGR52633.1	EGY17761.1
EAL91334.1	CAK97204.1	EJP67119.1	XP_006674609.1	KOS17210.1	ESU15516.1	KJZ70242.1	EHA47476.1	EFY87112.1	KID64574.1	g4655	KOM18343.1	CEJ83972.1	EGR49439.1	EGY18909.1
EAL91335.1	CAK97203.1	EJP67118.1	XP_006674608.1	KOS17209.1	ESU15517.1	KJZ71285.1	EHA47475.1	EFY87113.1	KID64575.1	g4654	KOM18344.1	CEJ83973.1	EGR49646.1	EGY18910.1
EAL91336.1	CAK97202.1	EJP68537.1	XP_006668424.1	KOS19669.1	ESU13199.1	KJZ75028.1	EHA47471.1	EFY87978.1	KID65764.1	g1177	KOM17268.1	CEJ80879.1	EGR47862.1	EGY18907.1
EAL91347.1	CAK97225.1	EJP69203.1	XP_006672758.1	KOS19121.1	ESU11491.1	KJZ72870.1	EHA54131.1	EFY91384.1	KID69624.1	g4475	KOM23433.1	CEJ94934.1	EGR45963.1	EGY14731.1
EAL91348.1	CAK97226.1	EJP69207.1	XP_006672756.1	KOS19770.1	ESU11489.1	KJZ72867.1	EHA54133.1	EFY91381.1	KID69621.1	g4473	KOM23435.1	CEJ94937.1	EGR46045.1	EGY14733.1
EAL91350.1	CAK97228.1	EJP66728.1	XP_006667963.1	KOS19003.1	ESU12708.1	KJZ74952.1	EHA48382.1	EFY87639.1	KID68126.1	g3488	KOM20306.1	CEJ82089.1	EGR48692.1	EGY21491.1
EAL91351.1	CAK97229.1	EJP69209.1	XP_006672755.1	KOS19775.1	ESU11487.1	KJZ77061.1	EHA54135.1	EFY91379.1	KID69619.1	g4471	KOM23437.1	CEJ94939.1	EGR46043.1	EGY14736.1
EAL91355.1	CAK40162.1	EJP67268.1	XP_006673247.1	KOS20966.1	ESU08197.1	KJZ72083.1	EHA52733.1	EFY92334.1	KID62252.1	g8206	KOM22216.1	CEJ91823.1	EGR50103.1	EGY19403.1
EAL91357.1	CAK46654.1	EJP67286.1	XP_006673200.1	KOS21068.1	ESU08214.1	KJZ72099.1	EHA52761.1	EFY92348.1	KID62266.1	g5502	KOM20141.1	CEJ93147.1	EGR50309.1	EGY19432.1
EAL91360.1	CAK46657.1	EJP67273.1	XP_006673253.1	KOS20982.1	ESU09043.1	KJZ75243.1	EHA52719.1	EFY92362.1	KID62280.1	g5491	KOM17602.1	CEJ93175.1	EGR50142.1	EGY19435.1
EAL91361.1	CAK46660.1	EJP66874.1	XP_006667808.1	KOS21035.1	ESU07932.1	KJZ74725.1	EHA52731.1	EFY88516.1	KID64999.1	g1483	KOM20132.1	CEJ82357.1	EGR48789.1	EGY20064.1
EAL91364.1	CAK46665.1	EJP67274.1	XP_006673256.1	KOS20953.1	ESU09044.1	KJZ75244.1	EHA52720.1	EFY92361.1	KID62278.1	g5492	KOM17603.1	CEJ93174.1	EGR50361.1	EGY19436.1
EAL91368.1	CAK46669.1	EJP70218.1	XP_006666671.1	KOS22449.1	ESU13541.1	KJZ72149.1	EHA50753.1	EFY90157.1	KID68399.1	g4105	KOM20936.1	CEJ89401.1	EGR50923.1	EGY19358.1
EAL91371.1	CAK46672.1	EJP70223.1	XP_006666675.1	KOS22451.1	ESU13538.1	KJZ72152.1	EHA50756.1	EFY90160.1	KID68402.1	g4108	KOM20939.1	CEJ89405.1	EGR50695.1	EGY19366.1
EAL91372.1	CAK46673.1	EJP66579.1	XP_006671927.1	KOS19057.1	ESU11366.1	KJZ76048.1	EHA50840.1	EFY85604.1	KID69759.1	g7892	KOM18877.1	CEJ81377.1	EGR52996.1	EGY15475.1
EAL91374.1	CAK46675.1	EJP66584.1	XP_006671922.1	KOS19095.1	ESU11371.1	KJZ76042.1	EHA50846.1	EFY85610.1	KID69753.1	g6198	KOM21683.1	CEJ81384.1	EGR53000.1	EGY15481.1
EAL91377.1	CAK46678.1	EJP66582.1	XP_006671924.1	KOS19091.1	ESU11369.1	KJZ76044.1	EHA50844.1	EFY85608.1	KID69755.1	g6676	KOM21685.1	CEJ81382.1	EGR52998.1	EGY15479.1
EAL91378.1	CAK46679.1	EJP66583.1	XP_006671923.1	KOS19094.1	ESU11370.1	KJZ76043.1	EHA50845.1	EFY85609.1	KID69754.1	g6197	KOM21684.1	CEJ81383.1	EGR52450.1	EGY15480.1
EAL91379.1	CAK46680.1	EJP64802.1	XP_006670968.1	KOS19089.1	ESU11364.1	KJZ76046.1	EHA50842.1	EFY85606.1	KID69757.1	g7743	KOM18874.1	CEJ81380.1	EGR52446.1	EGY15477.1
EAL91381.1	CAK46681.1	EJP68439.1	XP_006667292.1	KOS21201.1	ESU08170.1	KJZ76865.1	EHA48168.1	EFY92310.1	KID62225.1	g8230	KOM19546.1	CEJ82270.1	EGR50123.1	EGY19455.1
EAL91382.1	CAK43579.1	EJP67171.1	XP_006674651.1	KOS20929.1	ESU09027.1	KJZ76252.1	EHA52944.1	EFY92373.1	KID62292.1	g5477	KOM17729.1	CEJ92097.1	EGR50368.1	EGY19496.1
EAL91386.1	CAK43582.1	EJP63894.1	XP_006669142.1	KOS18376.1	ESU13722.1	KJZ75515.1	EHA56630.1	EFY91517.1	KID63900.1	g2346	KOM19749.1	CEJ94543.1	EGR46388.1	EGY17980.1
EAL91387.1	CAK47274.1	EJP69876.1	XP_006666596.1	KOS19182.1	ESU13395.1	KJZ74239.1	EHA55327.1	EFY85555.1	KID59971.1	g7316	KOM20540.1	CEJ81013.1	EGR53067.1	EGY17774.1
EAL91390.1	CAK47278.1	EJP63893.1	XP_006669141.1	KOS18112.1	ESU13721.1	KJZ75516.1	EHA56631.1	EFY91518.1	KID63899.1	g2344	KOM17067.1	CEJ94542.1	EGR46485.1	EGY17981.1
EAL91393.1	CAK47283.1	EJP67166.1	XP_006674656.1	KOS21238.1	ESU09032.1	KJZ76257.1	EHA52938.1	EFY92368.1	KID62287.1	g5484	KOM17982.1	CEJ92087.1	EGR50146.1	EGY19488.1
EAL91395.1	CAK47286.1	EJP67168.1	XP_006674654.1	KOS21236.1	ESU09030.1	KJZ76255.1	EHA52941.1	EFY92370.1	KID62289.1	g5482	KOM17984.1	CEJ92089.1	EGR50148.1	EGY19490.1
EAL91397.1	CAK47289.1	EJP62226.1	XP_006674309.1	KOS20932.1	ESU08184.1	KJZ76852.1	EHA48199.1	EFY92321.1	KID62239.1	g8216	KOM17999.1	CEJ91805.1	EGR50330.1	EGY19468.1
EAL91398.2	CAK47291.1	EJP66585.1	XP_006671921.1	KOS19096.1	ESU11373.1	KJZ76041.1	EHA50847.1	EFY85611.1	KID69752.1	g1067	KOM21682.1	CEJ81386.1	EGR52451.1	EGY15482.1
EAL91399.1	CAK47292.1	EJP68599.1	XP_006668294.1	KOS18412.1	ESU12199.1	KJZ74463.1	EHA55299.1	EFY91815.1	KID64277.1	g1113	KOM19235.1	CEJ80786.1	EGR49275.1	EGY17754.1
EAL91401.1	CAK47294.1	EJP66477.1	XP_006671983.1	KOS16771.1	ESU08019.1	KJZ74754.1	EHA53005.1	EFY89923.1	KID64967.1	g1456	KOM18680.1	CEJ82681.1	EGR48809.1	EGY20766.1
EAL91402.1	CAK40209.1	EJP66476.1	XP_006671982.1	KOS16772.1	ESU08020.1	KJZ74755.1	EHA53004.1	EFY89924.1	KID64968.1	g1457	KOM18679.1	CEJ82680.1	EGR48645.1	EGY20765.1
EAL91403.1	CAK47295.1	EJP63889.1	XP_006669137.1	KOS18108.1	ESU13717.1	KJZ75520.1	EHA55296.1	EFY91522.1	KID63894.1	g5519	KOM19747.1	CEJ94538.1	EGR45000.1	EGY17750.1
EAL91404.1	CAK47296.1	EJP64058.1	XP_006670222.1	KOS16905.1	ESU08015.1	KJZ74774.1	EHA53009.1	EFY89918.1	KID64963.1	g1452	KOM17775.1	CEJ82694.1	EGR48811.1	EGY20770.1
EAL91408.1	CAK44569.1	EJP61643.1	XP_006667748.1	KOS20956.1	ESU08977.1	KJZ73424.1	EHA53001.1	EFY93817.1	KID65067.1	g1490	KOM22236.1	CEJ92791.1	EGR50407.1	EGY14556.1
EAL91409.1	CAK47303.1	EJP66881.1	XP_006667792.1	KOS16764.1	ESU08034.1	KJZ74767.1	EHA53011.1	EFY88533.1	KID64981.1	g1467	KOM17062.1	CEJ93295.1	EGR48637.1	EGY20727.1
EAL91414.1	CAK43166.1	EJP66614.1	XP_006665244.1	KOS23196.1	ESU16263.1	KJZ79974.1	EHA55153.1	EFY92472.1	KID67967.1	g7715	KOM23028.1	CEJ90258.1	EGR51059.1	EGY19580.1
EAL91416.1	CAK43170.1	EJP64001.1	XP_006665228.1	KOS23198.1	ESU16268.1	KJZ79969.1	EHA46925.1	EFY90017.1	KID67962.1	g7708	KOM23024.1	CEJ90252.1	EGR51062.1	EGY19575.1
EAL91419.1	CAK43174.1	EJP64212.1	XP_006668239.1	KOS18367.1	ESU16375.1	KJZ79234.1	EHA54560.1	EFY92741.1	KID71067.1	g489	KOM17406.1	CEJ85013.1	EGR51965.1	EGY14006.1
EAL91421.1	CAK43176.1	EJP67757.1	XP_006665606.1	KOS20636.1	ESU08833.1	KJZ71462.1	EHA55468.1	EFY84666.1	KID71758.1	g7193	KOM17134.1	CEJ94242.1	EGR52115.1	EGY20794.1
EAL91422.1	CAK43177.1	EJP67756.1	XP_006665607.1	KOS20637.1	ESU08834.1	KJZ71463.1	EHA55470.1	EFY84665.1	KID71757.1	g7194	KOM17507.1	CEJ94243.1	EGR51845.1	EGY20793.1
EAL91424.1	CAK43180.1	EJP68279.1	XP_006669956.1	KOS23223.1	ESU11208.1	KJZ80006.1	EHA54880.1	EFY93938.1	KID68232.1	g4894	KOM21570.1	CEJ92283.1	EGR51076.1	EGY19567.1
EAL91425.1	CAK43181.1	EJP66518.1	XP_006671985.1	KOS19427.1	ESU08750.1	KJZ78817.1	EHA48303.1	EFY92236.1	KID62019.1	g3771	KOM21711.1	CEJ92454.1	EGR46086.1	EGY17561.1
EAL91426.1	CAK48667.1	EJP66531.1	XP_006671996.1	KOS18462.1	ESU08760.1	KJZ78827.1	EHA48281.1	EFY92245.1	KID62010.1	g3778	KOM21718.1	CEJ92377.1	EGR46090.1	EGY17563.1
EAL91428.1	CAK48669.1	EJP66532.1	XP_006671997.1	KOS18461.1	ESU08759.1	KJZ78826.1	EHA48304.1	EFY92244.1	KID62011.1	g3777	KOM21717.1	CEJ92379.1	EGR46015.1	EGY17562.1
EAL91429.1	CAK48670.1	EJP65454.1	XP_006672374.1	KOS17569.1	ESU12274.1	KJZ79212.1	EHA52120.1	EFY92678.1	KID71135.1	g3666	KOM18973.1	CEJ88081.1	EGR49819.1	EGY13844.1
EAL91430.1	CAK48673.1	EJP61172.1	XP_006674233.1	KOS17570.1	ESU12271.1	KJZ79211.1	EHA52121.1	EFY92679.1	KID71134.1	g3667	KOM18972.1	CEJ88084.1	EGR49817.1	EGY13843.1
EAL91431.1	CAK48674.1	EJP65751.1	XP_006669920.1	KOS18338.1	ESU10985.1	KJZ79808.1	EHA52122.1	EFY86848.1	KID71051.1	g6209	KOM19311.1	CEJ84961.1	EGR51959.1	EGY13842.1
EAL91432.1	CAK48678.1	EJP65802.1	XP_006669414.1	KOS17586.1	ESU16215.1	KJZ79789.1	EHA54606.1	EFY85883.1	KID70819.1	g223	KOM22177.1	CEJ84200.1	EGR51787.1	EGY13836.1
EAL91435.1	CAK48681.1	EJP67113.1	XP_006674604.1	KOS17059.1	ESU15483.1	KJZ71276.1	EHA52533.1	EFY87119.1	KID64579.1	g4646	KOM17379.1	CEJ83980.1	EGR49641.1	EGY23624.1
EAL91437.1	CAK48682.1	EJP65713.1	XP_006669288.1	KOS18335.1	ESU16339.1	KJZ79845.1	EHA55509.1	EFY93416.1	KID71013.1	g446	KOM22114.1	CEJ84835.1	EGR51938.1	EGY20632.1
EAL91439.1	CAK48684.1	EJP66460.1	XP_006671966.1	KOS17840.1	ESU16410.1	KJZ77918.1	EHA55502.1	EFY92713.1	KID71097.1	g3613	KOM19887.1	CEJ87033.1	EGR51725.1	EGY20642.1
EAL91440.1	CAK48685.1	EJP66459.1	XP_006671965.1	KOS17843.1	ESU16409.1	KJZ77917.1	EHA55503.1	EFY92714.1	KID71096.1	g3612	KOM19886.1	CEJ87037.1	EGR51985.1	EGY20643.1
EAL91441.1	CAK48686.1	EJP69810.1	XP_006669299.1	KOS17745.1	ESU16344.1	KJZ79849.1	EHA55513.1	EFY93420.1	KID71009.1	g441	KOM17856.1	CEJ84810.1	EGR51935.1	EGY20630.1
EAL91442.1	CAK48687.1	EJP69812.1	XP_006669297.1	KOS18334.1	ESU16342.1	KJZ79847.1	EHA55504.1	EFY93418.1	KID71011.1	g443	KOM17076.1	CEJ84828.1	EGR51936.1	EGY20635.1
EAL91443.1	CAK48688.1	EJP61016.1	XP_006672646.1	KOS19809.1	ESU08821.1	KJZ78878.1	EHA50550.1	EFY84842.1	KID61959.1	g7296	KOM17361.1	CEJ87542.1	EGR46590.1	EGY20400.1
EAL91446.1	CAK48691.1	EJP61015.1	XP_006672645.1	KOS19808.1	ESU08820.1	KJZ78877.1	EHA50539.1	EFY84843.1	KID61960.1	g7295	KOM17362.1	CEJ92185.1	EGR46695.1	EGY20399.1
EAL91447.1	CAK48693.1	EJP66670.1	XP_006670361.1	KOS22023.1	ESU06786.1	KJZ80460.1	EHA47577.1	EFY93580.1	KID67154.1	g594	KOM23318.1	CEJ91576.1	EGR48089.1	EGY20017.1
EAL91448.1	CAK48694.1	EJP66669.1	XP_006670360.1	KOS22024.1	ESU06787.1	KJZ80461.1	EHA47555.1	EFY93581.1	KID67153.1	g595	KOM23317.1	CEJ91575.1	EGR47934.1	EGY20018.1
EAL91451.2	CAK48697.1	EJP62742.1	XP_006665421.1	KOS21765.1	ESU18027.1	KJZ80231.1	EHA47615.1	EFY90369.1	KID71887.1	g5245	KOM20472.1	CEJ79931.1	EGR48760.1	EGY19990.1
EAL91452.1	CAK48699.1	EJP61267.1	XP_006667695.1	KOS22285.1	ESU17906.1	KJZ80167.1	EHA47636.1	EFY90308.1	KID71824.1	g5306	KOM18860.1	CEJ93941.1	EGR45905.1	EGY16339.1
EAL91454.1	CAK48702.1	EJP61268.1	XP_006667696.1	KOS22284.1	ESU17905.1	KJZ80168.1	EHA47635.1	EFY90309.1	KID71825.1	g5305	KOM18862.1	CEJ93942.1	EGR45832.1	EGY16340.1
EAL91456.1	CAK48704.1	EJP64990.1	XP_006667698.1	KOS22282.1	ESU17911.1	KJZ80170.1	EHA47633.1	EFY90311.1	KID71827.1	g5303	KOM18864.1	CEJ93945.1	EGR45833.1	EGY16342.1
EAL91457.1	CAK48706.1	EJP61266.1	XP_006667694.1	KOS22278.1	ESU17907.1	KJZ80166.1	EHA47631.1	EFY90307.1	KID71823.1	g5307	KOM18859.1	CEJ93940.1	EGR45831.1	EGY16338.1
EAL91458.1	CAK48707.1	EJP65667.1	XP_006670407.1	KOS22106.1	ESU05856.1	KJZ71125.1	EHA57138.1	EFY88326.1	KID67249.1	g563	KOM17744.1	CEJ82260.1	EGR48064.1	EGY15730.1
EAL91460.1	CAK48709.1	EJP66998.1	XP_006666744.1	KOS18911.1	ESU08725.1	KJZ78798.1	EHA57158.1	EFY92223.1	KID62033.1	g3758	KOM17761.1	CEJ92497.1	EGR46000.1	EGY15728.1
EAL91465.1	CAK43252.1	EJP68470.1	XP_006667350.1	KOS23251.1	ESU06963.1	KJZ74410.1	EHA52356.1	EFY91627.1	KID61138.1	g5065	KOM18932.1	CEJ81838.1	EGR44593.1	EGY15931.1
EAL91472.1	CAK43260.1	EJP67983.1	XP_006665256.1	KOS22811.1	ESU11218.1	KJZ79998.1	EHA54871.1	EFY92464.1	KID67975.1	g4903	KOM19831.1	CEJ90279.1	EGR51339.1	EGY16744.1
EAL91473.1	CAK43261.1	EJP67984.1	XP_006665257.1	KOS22812.1	ESU11217.1	KJZ79997.1	EHA54872.1	EFY92462.1	KID67977.1	g4905	KOM22090.1	CEJ92273.1	EGR51069.1	EGY16743.1
EAL91475.1	CAK43263.1	EJP66617.1	XP_006665247.1	KOS23147.1	ESU11221.1	KJZ79985.1	EHA55059.1	EFY92467.1	KID67972.1	g7723	KOM23034.1	CEJ90268.1	EGR51068.1	EGY16750.1
EAL91476.2	CAK43266.1	EJP66623.1	XP_006665251.1	KOS22927.1	ESU11223.1	KJZ79983.1	EHA55061.1	EFY92469.1	KID67970.1	g7721	KOM23032.1	CEJ90266.1	EGR51067.1	EGY16753.1
EAL91484.1	CAK43611.1	EJP69496.1	XP_006670583.1	KOS18015.1	ESU10998.1	KJZ79867.1	EHA55058.1	EFY93440.1	KID70991.1	g418	KOM23588.1	CEJ84732.1	EGR51930.1	EGY13671.1
EAL91488.1	CAK43602.1	EJP66447.1	XP_006672197.1	KOS17838.1	ESU16403.1	KJZ77912.1	EHA52226.1	EFY92719.1	KID71091.1	g3607	KOM17897.1	CEJ86974.1	EGR51722.1	EGY14019.1
EAL91490.1	CAK43600.1	EJP63261.1	XP_006672903.1	KOS17430.1	ESU16397.1	KJZ77910.1	EHA52224.1	EFY92721.1	KID71089.1	g3605	KOM18323.1	CEJ85101.1	EGR51979.1	EGY14017.1
EAL91495.1	CAK43593.1	EJP62184.1	XP_006670875.1	KOS23000.1	ESU08944.1	KJZ79468.1	EHA55107.1	EFY89600.1	KID71724.1	g1790	KOM19681.1	CEJ90442.1	EGR52886.1	EGY20554.1
EAL91505.1	CAK47270.1	EJP69494.1	XP_006670585.1	KOS18010.1	ESU16362.1	KJZ79865.1	EHA52318.1	EFY93438.1	KID70993.1	g420	KOM23586.1	CEJ84737.1	EGR51671.1	EGY16893.1
EAL91506.1	CAK47269.1	EJP62182.1	XP_006670877.1	KOS22998.1	ESU08942.1	KJZ79466.1	EHA55109.1	EFY89602.1	KID71722.1	g1788	KOM19683.1	CEJ90444.1	EGR52887.1	EGY20556.1
EAL91507.1	CAK47268.1	EJP62183.1	XP_006670876.1	KOS23001.1	ESU08943.1	KJZ79469.1	EHA55108.1	EFY89601.1	KID71723.1	g1789	KOM19682.1	CEJ90443.1	EGR52354.1	EGY20555.1
EAL91511.1	CAK41972.1	EJP64199.1	XP_006668227.1	KOS21388.1	ESU11244.1	KJZ78039.1	EHA52143.1	EFY87191.1	KID61861.1	g7180	KOM21516.1	CEJ80366.1	EGR47886.1	EGY16849.1
EAL91526.1	CAK46615.1	EJP61799.1	XP_006674450.1	KOS20358.1	ESU15537.1	KJZ74547.1	EHA54864.1	EFY93765.1	KID71972.1	g2360	KOM21408.1	CEJ82219.1	EGR44854.1	EGY20493.1
EAL91527.1	CAK46616.1	EJP69184.1	XP_006672773.1	KOS23106.1	ESU16297.1	KJZ80054.1	EHA55492.1	EFY89993.1	KID67935.1	g4862	KOM24306.1	CEJ93847.1	EGR51367.1	EGY20486.1
EAL91530.1	CAK46619.1	EJP62143.1	XP_006672787.1	KOS20916.1	ESU11687.1	KJZ77803.1	EHA55155.1	EFY92090.1	KID59912.1	g4306	KOM24519.1	CEJ89976.1	EGR46859.1	EGY16830.1
EAL91531.1	CAK46625.1	EJP66601.1	XP_006665232.1	KOS22849.1	ESU16272.1	KJZ79963.1	EHA46921.1	EFY90013.1	KID67958.1	g7699	KOM23020.1	CEJ81474.1	EGR51064.1	EGY19571.1
EAL91533.1	CAK46628.1	EJP63999.1	XP_006665230.1	KOS22847.1	ESU16270.1	KJZ79967.1	EHA46923.1	EFY90015.1	KID67960.1	g7701	KOM23022.1	CEJ90250.1	EGR51063.1	EGY19573.1
EAL91535.2	CAK46631.1	EJP69806.1	XP_006669305.1	KOS18246.1	ESU16348.1	KJZ79852.1	EHA47315.1	EFY93424.1	KID71006.1	g438	KOM17853.1	CEJ84796.1	EGR51679.1	EGY20548.1
EAL91540.1	CAK46640.1	EJP69493.1	XP_006670586.1	KOS18008.1	ESU16361.1	KJZ79864.1	EHA52319.1	EFY93436.1	KID70994.1	g422	KOM23585.1	CEJ84741.1	EGR51928.1	EGY16891.1
EAL91542.1	CAK37503.1	EJP62216.1	XP_006670091.1	KOS20249.1	ESU13701.1	KJZ76846.1	EHA56627.1	EFY87837.1	KID59810.1	g2256	KOM22142.1	CEJ90783.1	EGR44453.1	EGY16528.1
EAL91544.1	CAK46643.1	EJP65776.1	XP_006669942.1	KOS21384.1	ESU11240.1	KJZ78035.1	EHA52163.1	EFY87187.1	KID61857.1	g6036	KOM21513.1	CEJ80379.1	EGR47885.1	EGY13855.1
EAL91546.1	CAK46645.1	EJP64002.1	XP_006665227.1	KOS23195.1	ESU16267.1	KJZ79970.1	EHA46926.1	EFY92476.1	KID67963.1	g7709	KOM23025.1	CEJ90253.1	EGR51061.1	EGY19576.1
EAL91547.1	CAK46646.1	EJP63478.1	XP_006674029.1	KOS20549.1	ESU10903.1	KJZ77785.1	EHA46796.1	EFY86114.1	KID59892.1	g4328	KOM24527.1	CEJ89950.1	EGR45496.1	EGY16824.1
EAL91548.1	CAK46650.1	EJP70846.1	XP_006669485.1	KOS18381.1	ESU16441.1	KJZ79307.1	EHA52160.1	EFY87570.1	KID70890.1	g312	KOM22700.1	CEJ84413.1	EGR52007.1	EGY13858.1
EAL91557.1	CAK48522.1	EJP68163.1	XP_006668763.1	KOS20704.1	ESU10934.1	KJZ80147.1	EHA57832.1	EFY89971.1	KID67911.1	g5152	KOM24335.1	CEJ93816.1	EGR51121.1	EGY21520.1
EAL91567.1	CAK42002.1	EJP64023.1	XP_006672347.1	KOS18523.1	ESU11594.1	KJZ70783.1	EHA49374.1	EFY84626.1	KID69531.1	g4451	KOM22834.1	CEJ90179.1	EGR46118.1	EGY23000.1
EAL91616.1	CAL00244.1	EJP70357.1	XP_006666761.1	KOS18514.1	ESU12806.1	KJZ72920.1	EHA53072.1	EFY86783.1	KID68010.1	g5082	KOM18102.1	CEJ81965.1	EGR48542.1	EGY14962.1
EAL91617.1	CAL00249.1	EJP70037.1	XP_006668019.1	KOS18584.1	ESU12780.1	KJZ72944.1	EHA53969.1	EFY93932.1	KID68238.1	g2898	KOM20116.1	CEJ81990.1	EGR48720.1	EGY19318.1
EAL91618.1	CAL00248.1	EJP69217.1	XP_006673445.1	KOS19051.1	ESU11478.1	KJZ77043.1	EHA50962.1	EFY91368.1	KID69608.1	g4454	KOM23270.1	CEJ93200.1	EGR45954.1	EGY14651.1
EAL91619.1	CAL00247.1	EJP69218.1	XP_006672746.1	KOS19052.1	ESU11476.1	KJZ77044.1	EHA51027.1	EFY91367.1	KID69607.1	g4455	KOM23272.1	CEJ93202.1	EGR45953.1	EGY14650.1
EAL91630.1	CAL00243.1	EJP69221.1	XP_006672743.1	KOS19510.1	ESU11473.1	KJZ77047.1	EHA51030.1	EFY91364.1	KID69604.1	g4459	KOM23275.1	CEJ93205.1	EGR46037.1	EGY14646.1
EAL91635.1	CAL00254.1	EJP65017.1	XP_006667724.1	KOS16994.1	ESU15489.1	KJZ73956.1	EHA58114.1	EFY86645.1	KID64437.1	g8062	KOM22664.1	CEJ92846.1	EGR49584.1	EGY23547.1
EAL91636.1	CAL00255.1	EJP64541.1	XP_006674711.1	KOS17089.1	ESU11891.1	KJZ74517.1	EHA52555.1	EFY89854.1	KID64353.1	g5357	KOM21833.1	CEJ89815.1	EGR49611.1	EGY18992.1
EAL91637.1	CAL00256.1	EJP63190.1	XP_006673149.1	KOS17085.1	ESU11887.1	KJZ74513.1	EHA52559.1	EFY89850.1	KID64357.1	g5360	KOM20965.1	CEJ89811.1	EGR49394.1	EGY18995.1
EAL91638.1	CAL00259.1	EJP68969.1	XP_006672297.1	KOS17130.1	ESU12017.1	KJZ74488.1	EHA47391.1	EFY86080.1	KID61306.1	g5395	KOM17110.1	CEJ89808.1	EGR49546.1	EGY19073.1
EAL91640.1	CAK42087.1	EJP68972.1	XP_006674082.1	KOS17031.1	ESU11999.1	KJZ74482.1	EHA52546.1	EFY86071.1	KID61314.1	g5397	KOM19139.1	CEJ89768.1	EGR49321.1	EGY23606.1
EAL91644.1	CAL00270.1	EJP70033.1	XP_006668032.1	KOS18575.1	ESU12784.1	KJZ72949.1	EHA54031.1	EFY92450.1	KID67989.1	g2902	KOM21030.1	CEJ81987.1	EGR48554.1	EGY19338.1
EAL91646.1	CAL00272.1	EJP64543.1	XP_006674717.1	KOS17093.1	ESU11990.1	KJZ74504.1	EHA57494.1	EFY89857.1	KID64350.1	g5372	KOM24447.1	CEJ89777.1	EGR49616.1	EGY19031.1
EAL91647.1	CAL00273.1	EJP61638.1	XP_006667744.1	KOS17222.1	ESU15506.1	KJZ72316.1	EHA52003.1	EFY85850.1	KID64523.1	g4664	KOM21322.1	CEJ83958.1	EGR49578.1	EGY23544.1
EAL91650.1	CAL00278.1	EJP68509.1	XP_006668352.1	KOS18457.1	ESU12950.1	KJZ74152.1	EHA55962.1	EFY84357.1	KID65725.1	g1205	KOM22505.1	CEJ80913.1	EGR53104.1	EGY18175.1
EAL91651.1	CAL00279.1	EJP70243.1	XP_006666696.1	KOS17522.1	ESU13521.1	KJZ74052.1	EHA50778.1	EFY93390.1	KID68361.1	g4078	KOM21104.1	CEJ89421.1	EGR50690.1	EGY22315.1
EAL91652.1	CAL00280.1	EJP70244.1	XP_006666697.1	KOS17527.1	ESU13520.1	KJZ74053.1	EHA50777.1	EFY93389.1	KID68362.1	g4077	KOM21105.1	CEJ89422.1	EGR50914.1	EGY22314.1
EAL91659.1	CAK42340.1	EJP65018.1	XP_006667722.1	KOS16993.1	ESU15487.1	KJZ73957.1	EHA58113.1	EFY86644.1	KID64438.1	g8061	KOM22663.1	CEJ92845.1	EGR49367.1	EGY23546.1
EAL91663.1	CAK39374.1	EJP68964.1	XP_006672302.1	KOS17132.1	ESU12020.1	KJZ74486.1	EHA55754.1	EFY87943.1	KID61302.1	g5391	KOM20005.1	CEJ89803.1	EGR49547.1	EGY19067.1
EAL91664.1	CAK39375.1	EJP68963.1	XP_006672303.1	KOS17134.1	ESU12021.1	KJZ74485.1	EHA55753.1	EFY87942.1	KID61301.1	g5390	KOM20004.1	CEJ89802.1	EGR49325.1	EGY19066.1
EAL91666.1	CAK39377.1	EJP68975.1	XP_006672292.1	KOS17040.1	ESU12003.1	KJZ74479.1	EHA47389.1	EFY86067.1	KID61319.1	g5401	KOM19142.1	CEJ89765.1	EGR49320.1	EGY19071.1
EAL91669.2	CAK48118.1	EJP68736.1	XP_006668277.1	KOS18856.1	ESU12193.1	KJZ74474.1	EHA51650.1	EFY88819.1	KID65813.1	g1118	KOM23533.1	CEJ80795.1	EGR49490.1	EGY23669.1
EAL91670.2	CAK48119.1	EJP65679.1	XP_006670422.1	KOS21046.1	ESU15998.1	KJZ75215.1	EHA45841.1	EFY89513.1	KID65911.1	g7823	KOM21303.1	CEJ90831.1	EGR46803.1	EGY21236.1
EAL91671.1	CAK48120.1	EJP62204.1	XP_006670104.1	KOS21102.1	ESU16016.1	KJZ72536.1	EHA45829.1	EFY91763.1	KID64225.1	g2563	KOM21093.1	CEJ90798.1	EGR45385.1	EGY21268.1
EAL91674.1	CAK48124.1	EJP66676.1	XP_006670366.1	KOS19424.1	ESU05417.1	KJZ75847.1	EHA46126.1	EFY89567.1	KID65963.1	g2322	KOM23899.1	CEJ90895.1	EGR46172.1	EGY21120.1
EAL91675.1	CAK48125.1	EJP63487.1	XP_006672784.1	KOS20581.1	ESU10887.1	KJZ72261.1	EHA52635.1	EFY92086.1	KID59916.1	g6267	KOM19439.1	CEJ89943.1	EGR44782.1	EGY14121.1
EAL91676.1	CAK48126.1	EJP68311.1	XP_006668619.1	KOS21030.1	ESU14585.1	KJZ75864.1	EHA46423.1	EFY89075.1	KID59307.1	g2652	KOM19383.1	CEJ86687.1	EGR46662.1	EGY21105.1
EAL91677.1	CAK48127.1	EJP68309.1	XP_006668617.1	KOS20871.1	ESU14586.1	KJZ75865.1	EHA46422.1	EFY89074.1	KID59306.1	g2653	KOM19381.1	CEJ86694.1	EGR46663.1	EGY21106.1
EAL91678.1	CAK48135.1	EJP68314.1	XP_006668538.1	KOS21029.1	ESU14584.1	KJZ75863.1	EHA46424.1	EFY89076.1	KID59308.1	g2651	KOM19384.1	CEJ86421.1	EGR46661.1	EGY21104.1
EAL91679.1	CAK48136.1	EJP66417.1	XP_006666356.1	KOS16861.1	ESU05323.1	KJZ75824.1	EHA46172.1	EFY89529.1	KID65928.1	g2301	KOM23888.1	CEJ90380.1	EGR46257.1	EGY21143.1
EAL91680.1	CAK48138.1	EJP66418.1	XP_006666358.1	KOS16862.1	ESU05325.1	KJZ75831.1	EHA49897.1	EFY89530.1	KID65929.1	g2307	KOM23889.1	CEJ90378.1	EGR46166.1	EGY21146.1
EAL91681.1	CAK48139.1	EJP64283.1	XP_006672940.1	KOS21335.1	ESU11057.1	KJZ71902.1	EHA58452.1	EFY89932.1	KID64300.1	g1099	KOM18781.1	CEJ80766.1	EGR49512.1	EGY18153.1
EAL91691.1	CAK48150.1	EJP66126.1	XP_006672523.1	KOS18785.1	ESU10513.1	KJZ74296.1	EHA46613.1	EFY85722.1	KID69169.1	g7775	KOM23492.1	CEJ89587.1	EGR49745.1	EGY19661.1
EAL91693.1	CAK48153.1	EJP65270.1	XP_006670449.1	KOS21132.1	ESU12499.1	KJZ74864.1	EHA49934.1	EFY87095.1	KID66009.1	g7851	KOM20404.1	CEJ90851.1	EGR46902.1	EGY21165.1
EAL91699.1	CAK48163.1	EJP63314.1	XP_006671703.1	KOS22331.1	ESU14362.1	KJZ79346.1	EHA46051.1	EFY88604.1	KID69857.1	g6281	KOM18622.1	CEJ91414.1	EGR50009.1	EGY20707.1
EAL91702.1	CAK48169.1	EJP66415.1	XP_006666354.1	KOS16859.1	ESU05321.1	KJZ75822.1	EHA46174.1	EFY89527.1	KID65926.1	g2294	KOM23886.1	CEJ90382.1	EGR46256.1	EGY21141.1
EAL91703.1	CAK48170.1	EJP68318.1	XP_006668627.1	KOS21028.1	ESU14754.1	KJZ74846.1	EHA46427.1	EFY89079.1	KID59311.1	g2644	KOM19443.1	CEJ86681.1	EGR46660.1	EGY19881.1
EAL91704.1	CAK48174.1	EJP68404.1	XP_006666010.1	KOS22358.1	ESU14474.1	KJZ75738.1	EHA46288.1	EFY93190.1	KID69950.1	g8095	KOM19278.1	CEJ91286.1	EGR50021.1	EGY21043.1
EAL91705.1	CAK48177.1	EJP61393.1	XP_006668587.1	KOS20052.1	ESU14826.1	KJZ75967.1	EHA46517.1	EFY93050.1	KID70086.1	g4006	KOM18886.1	CEJ82833.1	EGR47503.1	EGY19905.1
EAL91708.1	CAK48180.1	EJP68331.1	XP_006668645.1	KOS20735.1	ESU14625.1	KJZ74832.1	EHA45759.1	EFY89091.1	KID59746.1	g2628	KOM18301.1	CEJ86616.1	EGR46537.1	EGY21251.1
EAL91716.2	CAK45092.1	EJP61302.1	XP_006668559.1	KOS22058.1	ESU14566.1	KJZ75932.1	EHA46326.1	EFY85599.1	KID60356.1	g2721	KOM19578.1	CEJ93458.1	EGR46574.1	EGY19733.1
EAL91721.1	CAK39383.1	EJP66128.1	XP_006672527.1	KOS18783.1	ESU10506.1	KJZ74283.1	EHA46612.1	EFY93805.1	KID69165.1	g7789	KOM23494.1	CEJ89589.1	EGR49927.1	EGY19673.1
EAL91722.1	CAK39384.1	EJP67050.1	XP_006668562.1	KOS22557.1	ESU14571.1	KJZ75938.1	EHA46320.1	EFY93021.1	KID70118.1	g2724	KOM17852.1	CEJ93451.1	EGR46577.1	EGY19737.1
EAL91725.2	CAK39392.1	EJP63310.1	XP_006671699.1	KOS21868.1	ESU14361.1	KJZ75635.1	EHA46036.1	EFY84855.1	KID69392.1	g981	KOM21747.1	CEJ91416.1	EGR50010.1	EGY20706.1
EAL91730.1	CAK39398.1	EJP66414.1	XP_006666353.1	KOS16858.1	ESU05320.1	KJZ75187.1	EHA46175.1	EFY89525.1	KID65924.1	g2292	KOM19376.1	CEJ90383.1	EGR46162.1	EGY21121.1
EAL91731.1	CAK39399.1	EJP62149.1	XP_006668580.1	KOS21779.1	ESU14818.1	KJZ75955.1	EHA46529.1	EFY93043.1	KID70093.1	g4013	KOM20745.1	CEJ82840.1	EGR46032.1	EGY13649.1
EAL91732.1	CAK39401.1	EJP62153.1	XP_006668576.1	KOS22507.1	ESU14813.1	KJZ75951.1	EHA45863.1	EFY93037.1	KID70100.1	g6581	KOM20741.1	CEJ82844.1	EGR46108.1	EGY19859.1
EAL91736.1	CAK39411.1	EJP69976.1	XP_006670822.1	KOS19758.1	ESU13629.1	KJZ80519.1	EHA51577.1	EFY93241.1	KID63808.1	g7383	KOM20085.1	CEJ81257.1	EGR44963.1	EGY17624.1
EAL91737.1	CAK44600.1	EJP68316.1	XP_006668625.1	KOS21026.1	ESU14583.1	KJZ75862.1	EHA46425.1	EFY89077.1	KID59309.1	g2650	KOM19441.1	CEJ86417.1	EGR46546.1	EGY21103.1
EAL91738.1	CAK44599.1	EJP65669.1	XP_006670411.1	KOS20791.1	ESU15988.1	KJZ75206.1	EHA46135.1	EFY87303.1	KID65881.1	g7827	KOM21312.1	CEJ90819.1	EGR46807.1	EGY19697.1
EAL91743.1	CAK39427.1	EJP63075.1	XP_006668571.1	KOS22559.1	ESU14752.1	KJZ75947.1	EHA45868.1	EFY93033.1	KID70106.1	g2733	KOM19829.1	CEJ82849.1	EGR46584.1	EGY19865.1
EAL91745.1	CAK39430.1	EJP65678.1	XP_006670421.1	KOS21047.1	ESU15997.1	KJZ75214.1	EHA45843.1	EFY89512.1	KID65910.1	g7824	KOM21304.1	CEJ90830.1	EGR46909.1	EGY22944.1
EAL91746.1	CAK39432.1	EJP65675.1	XP_006670418.1	KOS21048.1	ESU15996.1	KJZ75213.1	EHA45842.1	EFY89511.1	KID65909.1	g7818	KOM21305.1	CEJ90828.1	EGR46804.1	EGY21235.1
EAL91748.1	CAK39434.1	EJP65673.1	XP_006670415.1	KOS21054.1	ESU15994.1	KJZ75211.1	EHA45855.1	EFY89509.1	KID65907.1	g7816	KOM21307.1	CEJ90826.1	EGR46805.1	EGY21233.1
EAL92771.1	CAK44474.1	EJP64681.1	XP_006669255.1	KOS22685.1	ESU16123.1	KJZ74664.1	EHA50749.1	EFY91292.1	KID67474.1	g3194	KOM23577.1	CEJ91722.1	EGR46774.1	EGY20416.1
EAL91754.1	CAK38263.1	EJP64282.1	XP_006672939.1	KOS21282.1	ESU11056.1	KJZ71903.1	EHA58450.1	EFY93866.1	KID64299.1	g1100	KOM18785.1	CEJ80767.1	EGR49511.1	EGY18154.1
EAL91759.1	CAK38259.1	EJP68619.1	XP_006671772.1	KOS18846.1	ESU14321.1	KJZ74329.1	EHA46085.1	EFY88121.1	KID69277.1	g1027	KOM19806.1	CEJ89516.1	EGR49765.1	EGY23508.1
EAL91760.1	CAK38258.1	EJP68618.1	XP_006671773.1	KOS19713.1	ESU14320.1	KJZ74328.1	EHA46086.1	EFY88122.1	KID69278.1	g1028	KOM19805.1	CEJ89517.1	EGR49766.1	EGY23507.1
EAL91761.1	CAK38252.1	EJP66135.1	XP_006672532.1	KOS19465.1	ESU10502.1	KJZ74277.1	EHA46616.1	EFY93802.1	KID69162.1	g7792	KOM23497.1	CEJ89593.1	EGR49739.1	EGY19663.1
EAL91763.1	CAK38254.1	EJP62205.1	XP_006670103.1	KOS21109.1	ESU16017.1	KJZ72537.1	EHA46457.1	EFY91762.1	KID64224.1	g2564	KOM21094.1	CEJ90799.1	EGR45457.1	EGY21267.1
EAL91766.1	CAK38251.1	EJP66144.1	XP_006672534.1	KOS19466.1	ESU10501.1	KJZ74276.1	EHA46615.1	EFY93801.1	KID69161.1	g7793	KOM23498.1	CEJ89594.1	EGR49922.1	EGY19662.1
EAL91767.1	CAK38250.1	EJP70501.1	XP_006671574.1	KOS18659.1	ESU13003.1	KJZ73595.1	EHA58404.1	EFY92756.1	KID68579.1	g97	KOM22949.1	CEJ95011.1	EGR50447.1	EGY22777.1
EAL91768.1	CAK38249.1	EJP70245.1	XP_006666698.1	KOS17525.1	ESU13519.1	KJZ74055.1	EHA50769.1	EFY93388.1	KID68363.1	g4075	KOM21107.1	CEJ89423.1	EGR50913.1	EGY22306.1
EAL91777.1	CAK47880.1	EJP68089.1	XP_006672384.1	KOS18058.1	ESU12283.1	KJZ79220.1	EHA52203.1	EFY92669.1	KID71147.1	g3658	KOM20176.1	CEJ88038.1	EGR49825.1	EGY19919.1
EAL91781.1	CAK47877.1	EJP63325.1	XP_006671716.1	KOS22337.1	ESU14381.1	KJZ79335.1	EHA46004.1	EFY88596.1	KID69865.1	g2121	KOM18494.1	CEJ91399.1	EGR51589.1	EGY20910.1
EAL91782.1	CAK47875.1	EJP61653.1	XP_006667754.1	KOS18352.1	ESU12251.1	KJZ77933.1	EHA54580.1	EFY92699.1	KID71109.1	g3627	KOM22280.1	CEJ88169.1	EGR51993.1	EGY13865.1
EAL91784.1	CAK47874.1	EJP62939.1	XP_006672574.1	KOS19062.1	ESU11538.1	KJZ72827.1	EHA54847.1	EFY91142.1	KID69569.1	g2479	KOM17832.1	CEJ92034.1	EGR45984.1	EGY14903.1
EAL91785.1	CAK47873.1	EJP67524.1	XP_006674785.1	KOS17148.1	ESU15530.1	KJZ73974.1	EHA52528.1	EFY86625.1	KID64455.1	g6700	KOM21390.1	CEJ93021.1	EGR49352.1	EGY23645.1
EAL91786.1	CAK47872.1	EJP64315.1	XP_006668444.1	KOS19652.1	ESU12142.1	KJZ70729.1	EHA47241.1	EFY91785.1	KID64247.1	g1151	KOM17914.1	CEJ80837.1	EGR49625.1	EGY18128.1
EAL91787.1	CAK47871.1	EJP68727.1	XP_006672910.1	KOS19583.1	ESU12171.1	KJZ73154.1	EHA52452.1	EFY85005.1	KID65834.1	g1129	KOM23541.1	CEJ80809.1	EGR49261.1	EGY17628.1
EAL91789.1	CAK47867.1	EJP68151.1	XP_006668793.1	KOS20728.1	ESU10942.1	KJZ80121.1	EHA52018.1	EFY86460.1	KID70169.1	g5164	KOM20460.1	CEJ93798.1	EGR51127.1	EGY18572.1
EAL91791.1	CAK47865.1	EJP67422.1	XP_006670106.1	KOS22480.1	ESU07437.1	KJZ77206.1	EHA56887.1	EFY92043.1	KID60905.1	g898	KOM21961.1	CEJ86924.1	EGR46415.1	EGY16086.1
EAL91793.1	CAK47862.1	EJP61068.1	XP_006671029.1	KOS16803.1	ESU08063.1	KJZ78894.1	EHA49003.1	EFY87483.1	KID69798.1	g2337	KOM16967.1	CEJ81323.1	EGR44374.1	EGY15439.1
EAL91794.1	CAK47860.1	EJP64321.1	XP_006668449.1	KOS18756.1	ESU13175.1	KJZ71751.1	EHA47501.1	EFY91795.1	KID64257.1	g1159	KOM19717.1	CEJ80848.1	EGR49335.1	EGY18101.1
EAL91796.1	CAK47857.1	EJP62943.1	XP_006672570.1	KOS18976.1	ESU11542.1	KJZ72823.1	EHA54842.1	EFY91332.1	KID69573.1	g2482	KOM17545.1	CEJ92029.1	EGR46502.1	EGY14899.1
EAL91798.1	CAK47833.1	EJP68639.1	XP_006672981.1	KOS19345.1	ESU13414.1	KJZ74223.1	EHA51629.1	EFY92976.1	KID59997.1	g7301	KOM20043.1	CEJ80999.1	EGR52536.1	EGY18138.1
EAL91802.1	CAK47847.1	EJP68419.1	XP_006665999.1	KOS21958.1	ESU14442.1	KJZ75722.1	EHA45876.1	EFY93205.1	KID69932.1	g3912	KOM21145.1	CEJ91301.1	EGR50032.1	EGY19740.1
EAL91805.1	CAK47851.1	EJP61000.1	XP_006674185.1	KOS21944.1	ESU07495.1	KJZ77256.1	EHA57738.1	EFY88346.1	KID63191.1	g856	KOM21752.1	CEJ92891.1	EGR44715.1	EGY16045.1
EAL91806.2	CAK47852.1	EJP66971.1	XP_006666713.1	KOS17728.1	ESU13506.1	KJZ74068.1	EHA53960.1	EFY93375.1	KID68374.1	g3039	KOM22022.1	CEJ89437.1	EGR50685.1	EGY14847.1
EAL91807.2	CAK47832.1	EJP66977.1	XP_006666717.1	KOS17648.1	ESU13503.1	KJZ74071.1	EHA53962.1	EFY93373.1	KID68376.1	g3041	KOM22020.1	CEJ89444.1	EGR50902.1	EGY14845.1
EAL91809.2	CAK47829.1	EJP66979.1	XP_006666719.1	KOS17650.1	ESU13500.1	KJZ74074.1	EHA50794.1	EFY93371.1	KID68378.1	g3045	KOM22014.1	CEJ89446.1	EGR50901.1	EGY14849.1
EAL91810.1	CAK47828.1	EJP66978.1	XP_006666718.1	KOS17647.1	ESU13501.1	KJZ74072.1	EHA50795.1	EFY93372.1	KID68377.1	g3042	KOM22016.1	CEJ89445.1	EGR50684.1	EGY14848.1
EAL91811.1	CAK47826.1	EJP66976.1	XP_006666716.1	KOS17729.1	ESU13505.1	KJZ74070.1	EHA53959.1	EFY93374.1	KID68375.1	g3040	KOM22021.1	CEJ89439.1	EGR50903.1	EGY14846.1
EAL91812.1	CAK47825.1	EJP61851.1	XP_006674276.1	KOS22525.1	ESU07480.1	KJZ77242.1	EHA57778.1	EFY88359.1	KID63205.1	g869	KOM19527.1	CEJ92912.1	EGR44726.1	EGY23307.1
EAL91813.1	CAK47824.1	EJP61850.1	XP_006674275.1	KOS22524.1	ESU07482.1	KJZ77244.1	EHA57777.1	EFY88358.1	KID63204.1	g868	KOM19528.1	CEJ92911.1	EGR44766.1	EGY23308.1
EAL91815.2	CAK47822.1	EJP68091.1	XP_006672381.1	KOS18060.1	ESU12280.1	KJZ79218.1	EHA52205.1	EFY92672.1	KID71141.1	g3660	KOM17480.1	CEJ88059.1	EGR50000.1	EGY19923.1
EAL91820.1	CAK47816.1	EJP68088.1	XP_006672385.1	KOS18059.1	ESU12284.1	KJZ79221.1	EHA52206.1	EFY92668.1	KID71148.1	g3657	KOM20175.1	CEJ88034.1	EGR50001.1	EGY19918.1
EAL91822.1	CAK42343.1	EJP70837.1	XP_006669492.1	KOS18384.1	ESU16435.1	KJZ79761.1	EHA54682.1	EFY87576.1	KID70896.1	g320	KOM22707.1	CEJ84432.1	EGR52003.1	EGY20622.1
EAL91823.1	CAK42344.1	EJP64189.1	XP_006668219.1	KOS21470.1	ESU11254.1	KJZ78047.1	EHA54679.1	EFY87200.1	KID61869.1	g7481	KOM22467.1	CEJ80355.1	EGR48035.1	EGY20619.1
EAL91824.1	CAK42345.1	EJP64188.1	XP_006668218.1	KOS21469.1	ESU11255.1	KJZ78048.1	EHA54678.1	EFY87201.1	KID61870.1	g5702	KOM22468.1	CEJ80354.1	EGR47890.1	EGY20618.1
EAL91826.1	CAK37626.1	EJP63330.1	XP_006671717.1	KOS22336.1	ESU14380.1	KJZ79333.1	EHA46003.1	EFY88595.1	KID69866.1	g2122	KOM18366.1	CEJ91398.1	EGR51588.1	EGY20911.1
EAL91836.1	CAK42356.1	EJP67052.1	XP_006668565.1	KOS22552.1	ESU14576.1	KJZ75941.1	EHA46165.1	EFY93025.1	KID70114.1	g2727	KOM17182.1	CEJ93446.1	EGR46580.1	EGY21115.1
EAL91852.1	CAK42364.1	EJP67054.1	XP_006668567.1	KOS22550.1	ESU14578.1	KJZ75943.1	EHA46162.1	EFY93027.1	KID70112.1	g2729	KOM17243.1	CEJ93444.1	EGR46581.1	EGY21118.1
EAL91853.1	CAK42365.1	EJP61416.1	XP_006668613.1	KOS20870.1	ESU14757.1	KJZ75869.1	EHA46421.1	EFY89070.1	KID59302.1	g2657	KOM19378.1	CEJ86717.1	EGR46547.1	EGY21108.1
EAL91866.1	CAK43001.1	EJP69767.1	XP_006669340.1	KOS21375.1	ESU16157.1	KJZ78017.1	EHA54934.1	EFY86051.1	KID65550.1	g4972	KOM17445.1	CEJ80400.1	EGR48052.1	EGY13665.1
EAL91867.1	CAK43000.1	EJP69764.1	XP_006669344.1	KOS21446.1	ESU16160.1	KJZ78014.1	EHA54937.1	EFY86164.1	KID65547.1	g4976	KOM17593.1	CEJ80403.1	EGR47901.1	EGY13662.1
EAL91875.1	CAK42991.1	EJP69124.1	XP_006674503.1	KOS20455.1	ESU11648.1	KJZ77845.1	EHA54619.1	EFY86099.1	KID59877.1	g8588	KOM21441.1	CEJ90008.1	EGR45478.1	EGY13930.1
EAL91881.2	CAK42984.1	EJP65789.1	XP_006669398.1	KOS18054.1	ESU16206.1	KJZ79249.1	EHA54576.1	EFY84543.1	KID65575.1	g210	KOM21666.1	CEJ84130.1	EGR52051.1	EGY13866.1
EAL91882.1	CAK42985.1	EJP69497.1	XP_006670582.1	KOS18014.1	ESU10999.1	KJZ79868.1	EHA54575.1	EFY93441.1	KID70990.1	g417	KOM23589.1	CEJ84729.1	EGR51924.1	EGY18858.1
EAL91883.1	CAK97400.1	EJP69766.1	XP_006669341.1	KOS21448.1	ESU16158.1	KJZ78016.1	EHA54935.1	EFY86052.1	KID65549.1	g4974	KOM17446.1	CEJ80401.1	EGR48053.1	EGY13664.1
EAL91886.1	CAK97392.1	EJP65804.1	XP_006669416.1	KOS17582.1	ESU16212.1	KJZ79792.1	EHA54578.1	EFY89343.1	KID65620.1	g220	KOM17495.1	CEJ84211.1	EGR51785.1	EGY13958.1
EAL91887.1	CAK97391.1	EJP69720.1	XP_006669394.1	KOS17590.1	ESU16211.1	KJZ79794.1	EHA54579.1	EFY84536.1	KID65568.1	g217	KOM21403.1	CEJ84116.1	EGR52053.1	EGY13863.1
EAL91889.1	CAK97389.1	EJP64816.1	XP_006670984.1	KOS16626.1	ESU07961.1	KJZ73383.1	EHA54009.1	EFY87237.1	KID64912.1	g1417	KOM20518.1	CEJ87696.1	EGR48834.1	EGY14834.1
EAL91890.1	CAK97388.1	EJP70212.1	XP_006666666.1	KOS17800.1	ESU13546.1	KJZ74034.1	EHA50867.1	EFY93356.1	KID68393.1	g4100	KOM20532.1	CEJ89396.1	EGR50941.1	EGY15056.1
EAL91891.1	CAK97387.1	EJP67417.1	XP_006672331.1	KOS22486.1	ESU07415.1	KJZ77114.1	EHA57730.1	EFY92027.1	KID60890.1	g914	KOM19026.1	CEJ94409.1	EGR46406.1	EGY23310.1
EAL91892.1	CAK97386.1	EJP64091.1	XP_006672340.1	KOS22485.1	ESU07416.1	KJZ77115.1	EHA57731.1	EFY92028.1	KID60891.1	g913	KOM19027.1	CEJ94406.1	EGR46313.1	EGY23311.1
EAL91893.1	CAK97385.1	EJP61838.1	XP_006674260.1	KOS20676.1	ESU07519.1	KJZ77196.1	EHA57793.1	EFY84607.1	KID63176.1	g849	KOM18795.1	CEJ92896.1	EGR44754.1	EGY21473.1
EAL91894.1	CAK47152.1	EJP67413.1	XP_006672333.1	KOS17897.1	ESU07412.1	KJZ77656.1	EHA56880.1	EFY92018.1	KID60871.1	g918	KOM18691.1	CEJ94414.1	EGR46396.1	EGY23270.1
EAL91896.1	CAK47149.1	EJP65051.1	XP_006668079.1	KOS18130.1	ESU07465.1	KJZ77231.1	EHA57572.1	EFY88373.1	KID63219.1	g879	KOM22166.1	CEJ92926.1	EGR44207.1	EGY23284.1
EAL91900.1	CAK47138.1	EJP61840.1	XP_006674266.1	KOS21941.1	ESU07490.1	KJZ77254.1	EHA57716.1	EFY88348.1	KID63194.1	g858	KOM19978.1	CEJ92901.1	EGR44760.1	EGY16055.1
EAL91914.1	CAK43006.1	EJP69250.1	XP_006672710.1	KOS19615.1	ESU11444.1	KJZ77017.1	EHA50980.1	EFY88942.1	KID69690.1	g2761	KOM21342.1	CEJ94462.1	EGR46514.1	EGY14695.1
EAL91917.1	CAK43010.1	EJP69769.1	XP_006669338.1	KOS21450.1	ESU16156.1	KJZ78018.1	EHA54933.1	EFY86050.1	KID65551.1	g4971	KOM17081.1	CEJ80399.1	EGR48051.1	EGY13666.1
EAL91918.1	CAK43012.1	EJP68633.1	XP_006672950.1	KOS21339.1	ESU11062.1	KJZ71892.1	EHA58458.1	EFY89939.1	KID64305.1	g1090	KOM19771.1	CEJ80761.1	EGR49291.1	EGY18131.1
EAL91919.1	CAK43013.1	EJP68573.1	XP_006672946.1	KOS21338.1	ESU11061.1	KJZ71893.1	EHA58459.1	EFY89938.1	KID64304.1	g1091	KOM19772.1	CEJ80762.1	EGR49514.1	EGY18132.1
EAL91920.1	CAK43014.1	EJP64285.1	XP_006672942.1	KOS21294.1	ESU11058.1	KJZ71896.1	EHA58462.1	EFY89933.1	KID64301.1	g1095	KOM19775.1	CEJ80765.1	EGR49513.1	EGY18152.1
EAL91921.1	CAK43015.1	EJP68571.1	XP_006672944.1	KOS21336.1	ESU11059.1	KJZ71895.1	EHA58461.1	EFY89936.1	KID64302.1	g1094	KOM19774.1	CEJ80764.1	EGR49289.1	EGY18151.1
EAL91924.1	CAK48790.1	EJP61359.1	XP_006670189.1	KOS22477.1	ESU07449.1	KJZ77211.1	EHA57707.1	EFY92047.1	KID60911.1	g896	KOM21970.1	CEJ86906.1	EGR46405.1	EGY16069.1
EAL91925.1	CAK48791.1	EJP63841.1	XP_006669089.1	KOS19707.1	ESU13655.1	KJZ75573.1	EHA57069.1	EFY93214.1	KID63835.1	g6719	KOM18992.1	CEJ94496.1	EGR44976.1	EGY18027.1
EAL91934.1	CAK40242.1	EJP66980.1	XP_006666720.1	KOS17649.1	ESU13499.1	KJZ74075.1	EHA50793.1	EFY93370.1	KID68379.1	g3046	KOM22013.1	CEJ89447.1	EGR50683.1	EGY14850.1
EAL91935.1	CAK48807.1	EJP66981.1	XP_006666721.1	KOS17465.1	ESU13498.1	KJZ74076.1	EHA50801.1	EFY93369.1	KID68380.1	g3047	KOM22012.1	CEJ89449.1	EGR50900.1	EGY14852.1
EAL91938.1	CAK48810.1	EJP70737.1	XP_006671129.1	KOS16798.1	ESU06310.1	KJZ73515.1	EHA54794.1	EFY88707.1	KID66825.1	g1894	KOM21371.1	CEJ86077.1	EGR51246.1	EGY18411.1
EAL91940.1	CAK48812.1	EJP70035.1	XP_006668027.1	KOS18577.1	ESU12782.1	KJZ72947.1	EHA54029.1	EFY92452.1	KID67987.1	g2900	KOM21029.1	CEJ81989.1	EGR48555.1	EGY19336.1
EAL91941.1	CAK48813.1	EJP67116.1	XP_006674606.1	KOS17184.1	ESU15519.1	KJZ71283.1	EHA51648.1	EFY87115.1	KID64577.1	g4652	KOM18346.1	CEJ83975.1	EGR49642.1	EGY18936.1
EAL91942.1	CAK48814.1	EJP67117.1	XP_006674607.1	KOS17183.1	ESU15518.1	KJZ71284.1	EHA51649.1	EFY87114.1	KID64576.1	g4653	KOM18345.1	CEJ83974.1	EGR49432.1	EGY18937.1
EAL91944.1	CAK48816.1	EJP68641.1	XP_006672983.1	KOS19341.1	ESU13412.1	KJZ74225.1	EHA51631.1	EFY92980.1	KID59989.1	g7303	KOM20044.1	CEJ81001.1	EGR53070.1	EGY18136.1
EAL91946.2	CAK48818.1	EJP68634.1	XP_006672951.1	KOS21303.1	ESU11063.1	KJZ71891.1	EHA58457.1	EFY89940.1	KID64306.1	g1089	KOM19770.1	CEJ80760.1	EGR49515.1	EGY18130.1
EAL91948.1	CAK48820.1	EJP64832.1	XP_006671050.1	KOS16648.1	ESU07936.1	KJZ73368.1	EHA54000.1	EFY91952.1	KID64825.1	g1399	KOM18156.1	CEJ87629.1	EGR48842.1	EGY14820.1
EAL91950.1	CAK43021.1	EJP69257.1	XP_006672698.1	KOS18888.1	ESU11432.1	KJZ76096.1	EHA50940.1	EFY88953.1	KID69698.1	g2766	KOM22076.1	CEJ94470.1	EGR46606.1	EGY14686.1
EAL91951.2	CAK43022.1	EJP66364.1	XP_006669000.1	KOS19368.1	ESU13575.1	KJZ74193.1	EHA58456.1	EFY88791.1	KID60608.1	g3567	KOM19075.1	CEJ80954.1	EGR53086.1	EGY18108.1
EAL91953.2	CAK43024.1	EJP69245.1	XP_006672715.1	KOS19617.1	ESU11451.1	KJZ77023.1	EHA50924.1	EFY88935.1	KID69682.1	g2753	KOM21331.1	CEJ94456.1	EGR46517.1	EGY14658.1
EAL91955.1	CAK43028.1	EJP66784.1	XP_006667930.1	KOS18606.1	ESU13094.1	KJZ78979.1	EHA50958.1	EFY90767.1	KID68518.1	g6848	KOM18667.1	CEJ89264.1	EGR52776.1	EGY14779.1
EAL91956.1	CAK43029.1	EJP66785.1	XP_006667931.1	KOS19274.1	ESU13093.1	KJZ78980.1	EHA51003.1	EFY90766.1	KID68519.1	g6847	KOM18668.1	CEJ89263.1	EGR52269.1	EGY14777.1
EAL91957.1	CAK43030.1	EJP66788.1	XP_006667934.1	KOS19279.1	ESU13090.1	KJZ78983.1	EHA51006.1	EFY90763.1	KID68522.1	g6844	KOM20244.1	CEJ89260.1	EGR52267.1	EGY14774.1
EAL91958.1	CAK43031.1	EJP66787.1	XP_006667933.1	KOS19278.1	ESU13091.1	KJZ78982.1	EHA51005.1	EFY90764.1	KID68521.1	g6845	KOM20245.1	CEJ89261.1	EGR52775.1	EGY14775.1
EAL91962.1	CAK43037.1	EJP70213.1	XP_006666667.1	KOS17504.1	ESU13545.1	KJZ74033.1	EHA50866.1	EFY93355.1	KID68394.1	g4101	KOM20932.1	CEJ89397.1	EGR50940.1	EGY15057.1
EAL91963.1	CAK43038.1	EJP63857.1	XP_006669105.1	KOS18040.1	ESU13682.1	KJZ75555.1	EHA47484.1	EFY91550.1	KID63869.1	g1593	KOM23103.1	CEJ94513.1	EGR44981.1	EGY17716.1
EAL91964.1	CAK43039.1	EJP66822.1	XP_006667862.1	KOS19113.1	ESU13106.1	KJZ78968.1	EHA50825.1	EFY90777.1	KID68508.1	g6857	KOM18238.1	CEJ89277.1	EGR52276.1	EGY14773.1
EAL91965.1	CAK43040.1	EJP66821.1	XP_006667863.1	KOS19112.1	ESU13105.1	KJZ78969.1	EHA50824.1	EFY90776.1	KID68509.1	g6856	KOM18237.1	CEJ89276.1	EGR52781.1	EGY14788.1
EAL91968.1	CAK43044.1	EJP66982.1	XP_006666723.1	KOS17464.1	ESU13497.1	KJZ74078.1	EHA50802.1	EFY93368.1	KID68381.1	g3048	KOM22011.1	CEJ89450.1	EGR50899.1	EGY14853.1
EAL91973.1	CAK43051.1	EJP69213.1	XP_006672750.1	KOS19047.1	ESU11482.1	KJZ77056.1	EHA50813.1	EFY91374.1	KID69615.1	g4465	KOM23441.1	CEJ93196.1	EGR45956.1	EGY14761.1
EAL91974.1	CAK43052.1	EJP70126.1	XP_006667573.1	KOS19394.1	ESU13048.1	KJZ79017.1	EHA50812.1	EFY84695.1	KID68557.1	g139	KOM19913.1	CEJ94967.1	EGR50206.1	EGY14757.1
EAL91975.1	CAK43054.1	EJP70209.1	XP_006666663.1	KOS17915.1	ESU13549.1	KJZ74037.1	EHA52690.1	EFY93360.1	KID68389.1	g4096	KOM20535.1	CEJ89389.1	EGR50918.1	EGY15065.1
EAL91977.1	CAK43059.1	EJP70210.1	XP_006666664.1	KOS17917.1	ESU13548.1	KJZ74036.1	EHA52693.1	EFY93359.1	KID68390.1	g4097	KOM20534.1	CEJ89390.1	EGR50693.1	EGY15066.1
EAL91978.1	CAK43060.1	EJP70205.1	XP_006666656.1	KOS17912.1	ESU13554.1	KJZ74041.1	EHA52694.1	EFY93363.1	KID68386.1	g4093	KOM21099.1	CEJ89391.1	EGR50921.1	EGY15059.1
EAL91980.1	CAK43062.1	EJP64095.1	XP_006672345.1	KOS21982.1	ESU07428.1	KJZ77117.1	EHA57734.1	EFY92030.1	KID60893.1	g911	KOM19029.1	CEJ94403.1	EGR46314.1	EGY23313.1
EAL91981.1	CAK43063.1	EJP64092.1	XP_006672341.1	KOS21981.1	ESU07417.1	KJZ77116.1	EHA57733.1	EFY92029.1	KID60892.1	g912	KOM19028.1	CEJ94404.1	EGR46407.1	EGY23312.1
EAL91982.1	CAK43068.1	EJP63858.1	XP_006669106.1	KOS17498.1	ESU13683.1	KJZ75554.1	EHA47485.1	EFY91549.1	KID63870.1	g6803	KOM23102.1	CEJ94514.1	EGR44922.1	EGY17715.1
EAL91984.1	CAK43070.1	EJP62936.1	XP_006672576.1	KOS19066.1	ESU11536.1	KJZ72830.1	EHA54848.1	EFY88919.1	KID69667.1	g2476	KOM17435.1	CEJ92038.1	EGR46062.1	EGY14916.1
EAL91985.1	CAK43071.1	EJP64516.1	XP_006673035.1	KOS17323.1	ESU07391.1	KJZ77706.1	EHA57560.1	EFY92012.1	KID60877.1	g935	KOM23736.1	CEJ94431.1	EGR46424.1	EGY21469.1
EAL91994.1	CAK49139.1	EJP64008.1	XP_006672497.1	KOS19725.1	ESU11532.1	KJZ72833.1	EHA54840.1	EFY88916.1	KID69664.1	g2472	KOM17687.1	CEJ92041.1	EGR45981.1	EGY14913.1
EAL91996.1	CAK49143.1	EJP66777.1	XP_006667922.1	KOS19110.1	ESU13103.1	KJZ78971.1	EHA50828.1	EFY90774.1	KID68511.1	g6854	KOM18235.1	CEJ89274.1	EGR52780.1	EGY14786.1
EAL91997.1	CAK49144.1	EJP66776.1	XP_006667921.1	KOS19111.1	ESU13104.1	KJZ78970.1	EHA50815.1	EFY90775.1	KID68510.1	g6855	KOM18236.1	CEJ89275.1	EGR52275.1	EGY14787.1
EAL91998.1	CAK49149.1	EJP66778.1	XP_006667924.1	KOS19109.1	ESU13101.1	KJZ78972.1	EHA50829.1	EFY90773.1	KID68512.1	g6853	KOM18234.1	CEJ89271.1	EGR52779.1	EGY14785.1
EAL91999.1	CAK49151.1	EJP61849.1	XP_006674274.1	KOS22519.1	ESU07481.1	KJZ77245.1	EHA57784.1	EFY88357.1	KID63203.1	g867	KOM24035.1	CEJ92910.1	EGR44725.1	EGY23309.1
EAL92001.1	CAK49154.1	EJP68820.1	XP_006666288.1	KOS18907.1	ESU11429.1	KJZ76090.1	EHA50944.1	EFY88956.1	KID69701.1	g2772	KOM22072.1	CEJ93890.1	EGR45994.1	EGY14690.1
EAL92004.1	CAK43074.1	EJP66843.1	XP_006667844.1	KOS17168.1	ESU13127.1	KJZ78953.1	EHA50946.1	EFY90790.1	KID68494.1	g6874	KOM17328.1	CEJ89292.1	EGR52789.1	EGY14692.1
EAL92005.1	CAK43075.1	EJP68899.1	XP_006670138.1	KOS18129.1	ESU07462.1	KJZ77228.1	EHA57699.1	EFY88375.1	KID63221.1	g882	KOM22168.1	CEJ92937.1	EGR46335.1	EGY23302.1
EAL92006.1	CAK43076.1	EJP66087.1	XP_006666963.1	KOS18128.1	ESU07461.1	KJZ77227.1	EHA57700.1	EFY88376.1	KID63222.1	g883	KOM22169.1	CEJ92936.1	EGR46421.1	EGY23285.1
EAL92007.1	CAK43077.1	EJP66834.1	XP_006667853.1	KOS18405.1	ESU13114.1	KJZ78963.1	EHA50785.1	EFY90782.1	KID68503.1	g6863	KOM23476.1	CEJ89282.1	EGR52786.1	EGY14790.1
EAL92010.1	CAL00549.1	EJP63856.1	XP_006669104.1	KOS17708.1	ESU13681.1	KJZ75556.1	EHA47483.1	EFY91551.1	KID63868.1	g1594	KOM23104.1	CEJ94512.1	EGR44980.1	EGY17717.1
EAL92011.1	CAL00550.1	EJP64837.1	XP_006671044.1	KOS16643.1	ESU07941.1	KJZ73363.1	EHA54055.1	EFY91949.1	KID64829.1	g6562	KOM20881.1	CEJ81305.1	EGR48846.1	EGY14813.1
EAL92012.2	CAL00551.1	EJP62295.1	XP_006674420.1	KOS22752.1	ESU16896.1	KJZ76902.1	EHA52384.1	EFY84712.1	KID71351.1	g7410	KOM23294.1	CEJ91642.1	EGR44055.1	EGY19834.1
EAL92015.1	CAL00553.1	EJP64838.1	XP_006671043.1	KOS16642.1	ESU07943.1	KJZ73362.1	EHA54057.1	EFY91948.1	KID64830.1	g7208	KOM20879.1	CEJ81307.1	EGR48847.1	EGY14811.1
EAL92017.1	CAL00555.1	EJP64322.1	XP_006668450.1	KOS19651.1	ESU13174.1	KJZ71750.1	EHA47522.1	EFY91796.1	KID64258.1	g1158	KOM17111.1	CEJ80846.1	EGR49635.1	EGY18094.1
EAL92021.1	CAL00558.1	EJP64007.1	XP_006672498.1	KOS19726.1	ESU11533.1	KJZ72832.1	EHA54852.1	EFY88917.1	KID69665.1	g2473	KOM17476.1	CEJ92040.1	EGR46061.1	EGY14914.1
EAL92022.1	CAL00559.1	EJP62942.1	XP_006672571.1	KOS19059.1	ESU11541.1	KJZ72824.1	EHA54844.1	EFY91145.1	KID69572.1	g2481	KOM17835.1	CEJ92031.1	EGR46064.1	EGY14900.1
EAL92023.1	CAL00560.1	EJP68650.1	XP_006672980.1	KOS19343.1	ESU13426.1	KJZ74222.1	EHA51625.1	EFY92975.1	KID59999.1	g7300	KOM19489.1	CEJ80997.1	EGR53072.1	EGY18144.1
EAL92025.1	CAL00563.1	EJP69258.1	XP_006672697.1	KOS19612.1	ESU11449.1	KJZ77021.1	EHA51008.1	EFY88936.1	KID69683.1	g2754	KOM21333.1	CEJ94457.1	EGR46638.1	EGY14662.1
EAL92026.1	CAL00564.1	EJP66789.1	XP_006667935.1	KOS19276.1	ESU13088.1	KJZ78984.1	EHA51007.1	EFY90762.1	KID68523.1	g6843	KOM20243.1	CEJ89259.1	EGR52774.1	EGY14789.1
EAL92031.1	CAL00567.1	EJP64836.1	XP_006671046.1	KOS16645.1	ESU07939.1	KJZ73365.1	EHA54006.1	EFY91950.1	KID64828.1	g6561	KOM20882.1	CEJ87618.1	EGR48683.1	EGY14816.1
EAL92032.1	CAL00568.1	EJP66782.1	XP_006667928.1	KOS19283.1	ESU13096.1	KJZ78977.1	EHA50957.1	EFY90769.1	KID68516.1	g6850	KOM18665.1	CEJ89266.1	EGR52777.1	EGY14781.1
EAL92033.1	CAL00569.1	EJP66823.1	XP_006667861.1	KOS19114.1	ESU13107.1	KJZ78967.1	EHA50826.1	EFY90778.1	KID68507.1	g6858	KOM23471.1	CEJ89278.1	EGR52782.1	EGY14772.1
EAL92038.1	CAL00574.1	EJP63949.1	XP_006669150.1	KOS17928.1	ESU13735.1	KJZ75506.1	EHA57047.1	EFY91510.1	KID63907.1	g8016	KOM17309.1	CEJ94551.1	EGR46484.1	EGY17969.1
EAL92039.1	CAL00575.1	EJP70007.1	XP_006669148.1	KOS17929.1	ESU13733.1	KJZ75509.1	EHA57050.1	EFY91512.1	KID63905.1	g2933	KOM17235.1	CEJ94549.1	EGR46482.1	EGY17971.1
EAL92139.1	CAK96836.1	EJP66172.1	XP_006667199.1	KOS21431.1	ESU16794.1	KJZ76331.1	EHA55012.1	EFY90047.1	KID71476.1	g3328	KOM17426.1	CEJ94688.1	EGR45551.1	EGY18255.1
EAL92147.1	CAK96847.1	EJP66177.1	XP_006667196.1	KOS21626.1	ESU16791.1	KJZ76340.1	EHA52440.1	EFY90059.1	KID71489.1	g3333	KOM22650.1	CEJ94691.1	EGR45623.1	EGY18258.1
EAL92153.1	CAK96853.1	EJP62730.1	XP_006671894.1	KOS20059.1	ESU08129.1	KJZ77410.1	EHA58234.1	EFY91570.1	KID62726.1	g2183	KOM20774.1	CEJ90222.1	EGR47393.1	EGY14465.1
EAL92154.1	CAK96854.1	EJP64756.1	XP_006670924.1	KOS20026.1	ESU08104.1	KJZ72442.1	EHA56009.1	EFY88615.1	KID59675.1	g2144	KOM20415.1	CEJ83878.1	EGR44301.1	EGY15545.1
EAL92155.1	CAK96860.1	EJP66543.1	XP_006671955.1	KOS19936.1	ESU08121.1	KJZ77401.1	EHA58214.1	EFY91582.1	KID62715.1	g2176	KOM17614.1	CEJ90231.1	EGR47492.1	EGY14458.1
EAL92159.1	CAK96851.1	EJP67008.1	XP_006673336.1	KOS21670.1	ESU16702.1	KJZ78279.1	EHA54462.1	EFY92854.1	KID68681.1	g7249	KOM19363.1	CEJ93068.1	EGR50617.1	EGY18240.1
EAL92160.1	CAK96850.1	EJP67007.1	XP_006673335.1	KOS21671.1	ESU16701.1	KJZ78280.1	EHA54463.1	EFY92855.1	KID68682.1	g7248	KOM19364.1	CEJ93067.1	EGR50842.1	EGY18212.1
EAL92162.2	CAK96865.1	EJP69849.1	XP_006673329.1	KOS21674.1	ESU16716.1	KJZ78284.1	EHA48646.1	EFY92859.1	KID68687.1	g7243	KOM20442.1	CEJ93063.1	EGR50844.1	EGY18299.1
EAL92163.1	CAK96866.1	EJP60706.1	XP_006671899.1	KOS19857.1	ESU08123.1	KJZ77403.1	EHA58213.1	EFY91584.1	KID62713.1	g2178	KOM18406.1	CEJ90228.1	EGR47493.1	EGY14460.1
EAL92164.1	CAK96869.1	EJP69851.1	XP_006673327.1	KOS21537.1	ESU16715.1	KJZ78285.1	EHA48645.1	EFY92861.1	KID68689.1	g7242	KOM20441.1	CEJ93062.1	EGR50845.1	EGY18298.1
EAL92165.1	CAK96871.1	EJP69852.1	XP_006673326.1	KOS21536.1	ESU16714.1	KJZ78286.1	EHA48644.1	EFY92860.1	KID68688.1	g7241	KOM20440.1	CEJ93061.1	EGR50621.1	EGY18297.1
EAL92177.1	CAK40307.1	EJP68845.1	XP_006666194.1	KOS18547.1	ESU11503.1	KJZ77062.1	EHA52930.1	EFY88887.1	KID69635.1	g4487	KOM23304.1	CEJ93639.1	EGR46049.1	EGY15506.1
EAL92180.1	CAK40312.1	EJP63441.1	XP_006673975.1	KOS20470.1	ESU10880.1	KJZ77073.1	EHA52604.1	EFY93750.1	KID71957.1	g2372	KOM21418.1	CEJ89937.1	EGR44786.1	EGY14043.1
EAL92181.1	CAK40313.1	EJP68407.1	XP_006666009.1	KOS21984.1	ESU14472.1	KJZ75734.1	EHA46217.1	EFY93191.1	KID69948.1	g8093	KOM19279.1	CEJ91288.1	EGR50023.1	EGY19782.1
EAL92182.1	CAK40314.1	EJP64402.1	XP_006668529.1	KOS21154.1	ESU14776.1	KJZ75890.1	EHA45859.1	EFY89053.1	KID60322.1	g2682	KOM22045.1	CEJ86772.1	EGR46557.1	EGY19891.1
EAL92184.1	CAK40316.1	EJP63077.1	XP_006668568.1	KOS22551.1	ESU14580.1	KJZ75945.1	EHA46219.1	EFY93030.1	KID70109.1	g2730	KOM24150.1	CEJ82851.1	EGR46582.1	EGY19680.1
EAL92185.1	CAK40318.1	EJP66554.1	XP_006671947.1	KOS20050.1	ESU08083.1	KJZ70834.1	EHA55275.1	EFY92574.1	KID62625.1	g2161	KOM21943.1	CEJ90244.1	EGR44530.1	EGY17811.1
EAL92186.1	CAK40319.1	EJP66553.1	XP_006671948.1	KOS19916.1	ESU08082.1	KJZ70835.1	EHA55274.1	EFY92573.1	KID62624.1	g2160	KOM21942.1	CEJ90245.1	EGR44559.1	EGY17810.1
EAL92188.2	CAK40322.1	EJP67514.1	XP_006674867.1	KOS22644.1	ESU08609.1	KJZ71176.1	EHA49571.1	EFY91174.1	KID61425.1	g5334	KOM19169.1	CEJ80578.1	EGR45021.1	EGY21074.1
EAL92189.2	CAK40325.1	EJP64968.1	XP_006673623.1	KOS20376.1	ESU16668.1	KJZ78705.1	EHA55411.1	EFY86202.1	KID66358.1	g7210	KOM19299.1	CEJ93104.1	EGR45846.1	EGY17820.1
EAL92201.1	CAK37826.1	EJP64719.1	XP_006670880.1	KOS22656.1	ESU08951.1	KJZ79455.1	EHA47850.1	EFY85763.1	KID71730.1	g1797	KOM18956.1	CEJ90433.1	EGR52882.1	EGY16969.1
EAL92204.1	CAK37825.1	EJP64166.1	XP_006668200.1	KOS21412.1	ESU07351.1	KJZ78066.1	EHA47848.1	EFY87215.1	KID61886.1	g494	KOM23993.1	CEJ80337.1	EGR47896.1	EGY16908.1
EAL92209.1	CAK44347.1	EJP65558.1	XP_006669859.1	KOS23170.1	ESU08905.1	KJZ79498.1	EHA48038.1	EFY89634.1	KID71685.1	g1763	KOM19197.1	CEJ80619.1	EGR52367.1	EGY17056.1
EAL92236.1	CAK44340.1	EJP68084.1	XP_006672389.1	KOS22793.1	ESU12289.1	KJZ79226.1	EHA52210.1	EFY92664.1	KID71152.1	g3653	KOM20171.1	CEJ88014.1	EGR52147.1	EGY19914.1
EAL92237.1	CAK37816.1	EJP65983.1	XP_006666844.1	KOS22396.1	ESU08881.1	KJZ78645.1	EHA48037.1	EFY92935.1	KID68764.1	g5445	KOM22976.1	CEJ80046.1	EGR45301.1	EGY17085.1
EAL92240.1	CAK44339.1	EJP67823.1	XP_006673727.1	KOS22252.1	ESU17849.1	KJZ80206.1	EHA56583.1	EFY90350.1	KID71870.1	g5261	KOM17877.1	CEJ79914.1	EGR48586.1	EGY18700.1
EAL92241.2	CAK44338.1	EJP68236.1	XP_006670002.1	KOS22611.1	ESU06056.1	KJZ75087.1	EHA56774.1	EFY91031.1	KID63505.1	g531	KOM19057.1	CEJ80533.1	EGR52082.1	EGY15734.1
EAL92244.1	CAK44334.1	EJP67822.1	XP_006673726.1	KOS22251.1	ESU17850.1	KJZ80205.1	EHA57154.1	EFY90351.1	KID71871.1	g5260	KOM17876.1	CEJ79915.1	EGR48751.1	EGY15928.1
EAL92245.1	CAK44333.1	EJP67821.1	XP_006673725.1	KOS22254.1	ESU17851.1	KJZ80204.1	EHA57153.1	EFY90352.1	KID71872.1	g5259	KOM17875.1	CEJ79916.1	EGR48587.1	EGY15927.1
EAL92246.1	CAK44332.1	EJP65007.1	XP_006667715.1	KOS22281.1	ESU17930.1	KJZ72001.1	EHA56772.1	EFY90327.1	KID71843.1	g5287	KOM19621.1	CEJ80004.1	EGR45915.1	EGY18718.1
EAL92247.1	CAK46362.1	EJP65161.1	XP_006667011.1	KOS18070.1	ESU16026.1	KJZ74110.1	EHA56759.1	EFY85302.1	KID68327.1	g5341	KOM20209.1	CEJ89487.1	EGR50887.1	EGY15792.1
EAL92249.1	CAK44330.1	EJP65010.1	XP_006667718.1	KOS21832.1	ESU17934.1	KJZ80190.1	EHA56769.1	EFY90329.1	KID71846.1	g5284	KOM19623.1	CEJ79890.1	EGR45841.1	EGY18715.1
EAL92252.1	CAK44328.1	EJP67819.1	XP_006673723.1	KOS22256.1	ESU17853.1	KJZ80202.1	EHA57151.1	EFY90354.1	KID71874.1	g5257	KOM17873.1	CEJ79918.1	EGR48588.1	EGY15925.1
EAL92253.1	CAK44327.1	EJP67820.1	XP_006673724.1	KOS22253.1	ESU17852.1	KJZ80203.1	EHA57152.1	EFY90353.1	KID71873.1	g5258	KOM17874.1	CEJ79917.1	EGR48752.1	EGY15926.1
EAL92258.1	CAK44323.1	EJP65142.1	XP_006666993.1	KOS18883.1	ESU08721.1	KJZ78795.1	EHA55000.1	EFY92219.1	KID62037.1	g3756	KOM17797.1	CEJ92500.1	EGR46495.1	EGY22628.1
EAL92269.1	CAK44312.1	EJP68235.1	XP_006670003.1	KOS22612.1	ESU06057.1	KJZ75088.1	EHA50473.1	EFY91032.1	KID63506.1	g532	KOM19058.1	CEJ80534.1	EGR52081.1	EGY15735.1
EAL92279.1	CAK44303.1	EJP62312.1	XP_006674389.1	KOS23457.1	ESU12025.1	KJZ80294.1	EHA56729.1	EFY88388.1	KID63234.1	g6237	KOM18284.1	CEJ79991.1	EGR50202.1	EGY20365.1
EAL92280.1	CAK44302.1	EJP62313.1	XP_006674390.1	KOS23460.1	ESU12024.1	KJZ80295.1	EHA56730.1	EFY88389.1	KID63235.1	g6236	KOM18283.1	CEJ79992.1	EGR50416.1	EGY20366.1
EAL92283.1	CAK44300.1	EJP62845.1	XP_006665959.1	KOS22236.1	ESU08251.1	KJZ73278.1	EHA53601.1	EFY85066.1	KID62782.1	g1529	KOM20614.1	CEJ83063.1	EGR45251.1	EGY16689.1
[truncated: 631 more rows]
