# Supplementary material for: Genomic analyses reveal evolutionary and geologic context for the plateau fungus Ophiocordyceps sinensis
Source: Chin Med. 2020 Oct 6;15:107. doi: 10.1186/s13020-020-00365-3 (PMC7542391; doi:10.1186/s13020-020-00365-3)
Supplement: Supplementary file 6 — Additional file 6: Table S5. Repetitive elements of O. sinensis CC1406-203 identified by RepeatModeler. [file 13020_2020_365_MOESM6_ESM.xlsx]

## Sheet: Sheet1
Table S5. Repetitive elements of O. sinensis CC1406-203 identified by RepeatModeler
No.	Contigs	Start	End	Type
1	utg7180000000000	1	2147	Unknown
2	utg7180000000000	2129	4288	Unknown
3	utg7180000000001	386	447	Unknown
4	utg7180000000001	448	604	Unknown
5	utg7180000000001	598	1369	LTR/Copia
6	utg7180000000001	1372	1681	DNA/MuLE-MuDR
7	utg7180000000001	1516	2080	LTR/Copia
8	utg7180000000001	1962	2214	DNA/MuLE-MuDR
9	utg7180000000001	2076	2486	DNA/MULE-MuDR
10	utg7180000000001	2541	4579	DNA/MULE-MuDR
11	utg7180000000001	4577	10918	LTR/Copia
12	utg7180000000001	10916	14463	LTR/Copia
13	utg7180000000001	14400	14669	LTR/Gypsy
14	utg7180000000001	15124	15919	Unknown
15	utg7180000000001	15832	16508	LTR/Gypsy
16	utg7180000000001	16508	16663	Unknown
17	utg7180000000001	16695	17292	LTR/Gypsy
18	utg7180000000001	17297	17448	Unknown
19	utg7180000000001	17449	17494	Simple_repeat
20	utg7180000000001	17495	17865	Unknown
21	utg7180000000001	17855	18279	LTR/Gypsy
22	utg7180000000001	18332	21745	LTR/Gypsy
23	utg7180000000001	21829	22033	LTR/Gypsy
24	utg7180000000001	22019	22891	LTR/Copia
25	utg7180000000001	22883	25230	LTR/Copia
26	utg7180000000001	25219	25271	LTR/Gypsy
27	utg7180000000001	25225	25390	DNA/MuLE-MuDR
28	utg7180000000001	25422	25661	DNA/MuLE-MuDR
29	utg7180000000001	25662	27232	DNA/MULE-MuDR
30	utg7180000000001	27233	27290	Simple_repeat
31	utg7180000000001	27291	27304	DNA/MuLE-MuDR
32	utg7180000000001	27305	27913	DNA/MULE-MuDR
33	utg7180000000001	27974	28045	LTR/Copia
34	utg7180000000001	28046	28123	LTR/Gypsy
35	utg7180000000001	28124	28264	LTR/Copia
36	utg7180000000001	28137	28306	DNA/MuLE-MuDR
37	utg7180000000001	28282	31369	LTR/Copia
38	utg7180000000001	31369	35436	Unknown
39	utg7180000000001	35437	42870	LTR/Gypsy
40	utg7180000000001	42872	46358	LTR/Copia
41	utg7180000000001	46352	47388	LTR/Gypsy
42	utg7180000000001	47370	47522	LTR/Copia
43	utg7180000000001	47389	47709	LTR/Gypsy
44	utg7180000000001	47687	51220	LTR/Gypsy
45	utg7180000000001	51213	53792	LTR/Gypsy
46	utg7180000000001	53778	54085	LTR/Gypsy
47	utg7180000000001	54085	56213	LTR/Gypsy
48	utg7180000000001	56214	56783	LTR/Gypsy
49	utg7180000000001	56801	57037	Unknown
50	utg7180000000001	57042	57784	LTR/Gypsy
51	utg7180000000001	57791	60517	LTR/Gypsy
52	utg7180000000001	60520	60565	LTR/Copia
53	utg7180000000001	60558	61381	LTR/Gypsy
54	utg7180000000001	61382	69767	LTR/Gypsy
55	utg7180000000001	69760	69825	LTR/Gypsy
56	utg7180000000001	69820	70943	Unknown
57	utg7180000000001	70546	71083	LTR/Gypsy
58	utg7180000000001	70972	71334	LTR/ERV1
59	utg7180000000001	71091	71337	Unknown
60	utg7180000000001	71338	72343	LTR/Copia
61	utg7180000000001	72336	72636	LTR/Copia
62	utg7180000000001	72676	72700	LTR/Copia
63	utg7180000000001	72701	72731	Simple_repeat
64	utg7180000000001	72732	73086	LTR/Copia
65	utg7180000000001	73136	73212	Unknown
66	utg7180000000001	73213	73276	Unknown
67	utg7180000000001	73284	73344	Unknown
68	utg7180000000001	73330	74195	Unknown
69	utg7180000000001	74196	74307	LTR/Gypsy
70	utg7180000000001	74311	74484	LTR/Copia
71	utg7180000000001	74366	74509	LTR/Gypsy
72	utg7180000000001	74504	74817	Unknown
73	utg7180000000001	74843	75168	LTR/Copia
74	utg7180000000001	75183	75344	DNA/MuLE-MuDR
75	utg7180000000001	75273	75354	LTR/Copia
76	utg7180000000001	75305	75366	LTR/Gypsy
77	utg7180000000001	75346	75508	LTR/Gypsy
78	utg7180000000001	75581	75628	Unknown
79	utg7180000000001	75632	75705	Unknown
80	utg7180000000001	75708	75788	DNA/TcMar-Fot1
81	utg7180000000001	75773	76241	LTR/Gypsy
82	utg7180000000001	75780	76374	LTR/Copia
83	utg7180000000001	76267	76558	DNA/MuLE-MuDR
84	utg7180000000001	76415	76582	DNA/MuLE-MuDR
85	utg7180000000001	76526	83031	LTR/Copia
86	utg7180000000001	83032	83058	LTR/Copia
87	utg7180000000001	83059	86910	LTR/Gypsy
88	utg7180000000001	86909	89285	LTR/Copia
89	utg7180000000001	89285	95951	LTR/Gypsy
90	utg7180000000001	95952	98973	LTR/Copia
91	utg7180000000001	98974	105501	LTR/Copia
92	utg7180000000001	105502	106403	LTR/Copia
93	utg7180000000001	106400	109011	LTR/Gypsy
94	utg7180000000001	109012	109187	DNA/MuLE-MuDR
95	utg7180000000001	109164	109188	DNA/MuLE-MuDR
96	utg7180000000001	109189	109337	LTR/Gypsy
97	utg7180000000001	109338	109752	LTR/Copia
98	utg7180000000001	109757	111156	LTR/Copia
99	utg7180000000001	111161	117738	LTR/Gypsy
100	utg7180000000001	117739	121443	LTR/Gypsy
101	utg7180000000001	121444	121562	LTR/Copia
102	utg7180000000001	121564	122118	Unknown
103	utg7180000000001	122114	125272	LTR/Gypsy
104	utg7180000000001	125273	128064	LTR/Gypsy
105	utg7180000000001	128066	129579	Unknown
106	utg7180000000001	129578	132959	LTR/Gypsy
107	utg7180000000001	132960	135932	LTR/Gypsy
108	utg7180000000001	135926	136355	Unknown
109	utg7180000000001	136190	136358	Unknown
110	utg7180000000001	136357	136875	Unknown
111	utg7180000000001	136883	137614	Unknown
112	utg7180000000001	137054	138226	Unknown
113	utg7180000000001	138227	138296	LTR/Gypsy
114	utg7180000000001	138297	139287	DNA/MuLE-MuDR
115	utg7180000000001	139130	139424	DNA/MuLE-MuDR
116	utg7180000000001	139323	139443	LTR/Copia
117	utg7180000000001	139456	145590	LTR/Gypsy
118	utg7180000000001	145585	145757	DNA/TcMar-Fot1
119	utg7180000000001	145758	146324	LTR/Gypsy
120	utg7180000000001	146309	146320	LTR/Gypsy
121	utg7180000000001	146321	146621	DNA/MuLE-MuDR
122	utg7180000000001	146516	146649	LTR/Copia
123	utg7180000000001	146650	147123	LTR/Gypsy
124	utg7180000000001	147112	147679	LTR/Gypsy
125	utg7180000000001	147675	147948	DNA/MuLE-MuDR
126	utg7180000000001	147738	148189	LTR/Copia
127	utg7180000000001	148190	148219	LTR/Gypsy
128	utg7180000000001	148202	152022	LTR/Copia
129	utg7180000000001	151992	158587	LTR/Gypsy
130	utg7180000000001	158586	159259	LTR/Gypsy
131	utg7180000000001	159258	159453	DNA/MULE-MuDR
132	utg7180000000001	159451	160074	LTR/Copia
133	utg7180000000001	159602	160090	LTR/Gypsy
134	utg7180000000001	160074	162864	LTR/Gypsy
135	utg7180000000001	162864	166206	LTR/Copia
136	utg7180000000001	166201	166350	LTR/Copia
137	utg7180000000001	166205	166373	DNA/MuLE-MuDR
138	utg7180000000001	166400	166560	DNA/MuLE-MuDR
139	utg7180000000001	166561	166595	Simple_repeat
140	utg7180000000001	166596	168627	DNA/MuLE-MuDR
141	utg7180000000001	168618	172072	LTR/Copia
142	utg7180000000001	172072	178551	LTR/Copia
143	utg7180000000001	178539	180167	Unknown
144	utg7180000000001	180168	180878	LTR/Copia
145	utg7180000000001	180870	181133	DNA/MULE-MuDR
146	utg7180000000001	181296	181498	LTR/Copia
147	utg7180000000001	181379	181584	DNA/MuLE-MuDR
148	utg7180000000001	181543	181847	LTR/Copia
149	utg7180000000001	181848	182349	LTR/Copia
150	utg7180000000001	182350	185239	LTR/Copia
151	utg7180000000001	185249	186916	LTR/Copia
152	utg7180000000001	186907	193338	LTR/Copia
153	utg7180000000001	193339	198227	LTR/Copia
154	utg7180000000001	198270	198372	LTR/Gypsy
155	utg7180000000001	198365	198568	LTR/Gypsy
156	utg7180000000001	198571	198860	DNA/TcMar-Fot1
157	utg7180000000001	198859	199123	DNA/TcMar-Fot1
158	utg7180000000001	199129	199170	LTR
159	utg7180000000001	199183	199221	Unknown
160	utg7180000000001	199247	199422	Unknown
161	utg7180000000001	199402	199485	Unknown
162	utg7180000000001	199497	200773	Unknown
163	utg7180000000001	200774	200850	Simple_repeat
164	utg7180000000001	200857	200998	LTR/Gypsy
165	utg7180000000001	201004	202210	Unknown
166	utg7180000000001	202273	202383	Unknown
167	utg7180000000001	202390	204240	Unknown
168	utg7180000000001	205012	206597	Unknown
169	utg7180000000001	206641	206653	LINE/R1
170	utg7180000000001	206654	206669	LTR/Copia
171	utg7180000000001	206670	206804	LTR/Copia
172	utg7180000000001	206796	207001	Unknown
173	utg7180000000001	206805	206822	LTR/Copia
174	utg7180000000001	207003	207427	Unknown
175	utg7180000000001	210260	210379	Unknown
176	utg7180000000001	210379	210790	LTR/Gypsy
177	utg7180000000001	210665	210820	DNA/MuLE-MuDR
178	utg7180000000001	210790	212248	LTR/Gypsy
179	utg7180000000001	212249	217562	LTR/Gypsy
180	utg7180000000001	217539	220240	LTR/Copia
181	utg7180000000001	220246	222238	Unknown
182	utg7180000000001	222249	222423	DNA/MuLE-MuDR
183	utg7180000000001	222297	222614	LTR/Copia
184	utg7180000000001	222615	222699	LTR/Gypsy
185	utg7180000000001	222700	223030	LTR/Gypsy
186	utg7180000000001	223031	223212	LTR/Copia
187	utg7180000000001	223097	223247	DNA/MuLE-MuDR
188	utg7180000000001	223166	223207	LTR/Copia
189	utg7180000000001	223208	223254	LTR/Gypsy
190	utg7180000000001	223249	224246	LTR/Copia
191	utg7180000000001	223255	223270	LTR/Copia
192	utg7180000000001	224199	224373	LINE/R1
193	utg7180000000001	224239	224771	LTR/Copia
194	utg7180000000001	224374	224428	Unknown
195	utg7180000000001	224774	229368	LTR/Gypsy
196	utg7180000000001	227369	230870	LTR/Copia
197	utg7180000000001	230870	233363	LTR/Copia
198	utg7180000000001	233364	233604	LTR/Gypsy
199	utg7180000000001	233595	237222	LTR/Gypsy
200	utg7180000000001	237146	239730	Unknown
201	utg7180000000001	239715	239884	LTR/Gypsy
202	utg7180000000001	239734	239888	LTR/Copia
203	utg7180000000001	239888	240492	LTR/Gypsy
204	utg7180000000001	240493	242128	LTR/Gypsy
205	utg7180000000001	242129	247342	LTR/Gypsy
206	utg7180000000001	247345	248342	Unknown
207	utg7180000000001	248344	248633	LTR/Gypsy
208	utg7180000000001	248634	252298	LTR/Gypsy
209	utg7180000000001	252299	252315	LTR/Copia
210	utg7180000000001	252316	252552	LTR/Gypsy
211	utg7180000000001	252553	252568	LTR/Copia
212	utg7180000000001	252553	252580	LTR/Gypsy
213	utg7180000000001	252570	252878	Unknown
214	utg7180000000001	252892	253094	LTR/Gypsy
215	utg7180000000001	253120	253169	LTR/Copia
216	utg7180000000001	253170	259853	LTR/Gypsy
217	utg7180000000001	259854	260411	LTR/Gypsy
218	utg7180000000001	260387	261242	Unknown
219	utg7180000000001	261245	261653	LTR/Copia
220	utg7180000000001	261693	261993	LTR/Copia
221	utg7180000000001	261986	262990	LTR/Copia
222	utg7180000000001	262991	265037	Unknown
223	utg7180000000001	265037	265180	LTR/Gypsy
224	utg7180000000001	265063	265231	Unknown
225	utg7180000000001	265641	265809	Unknown
226	utg7180000000001	265810	268831	LTR/Gypsy
227	utg7180000000001	268846	268960	Unknown
228	utg7180000000001	268991	269091	Unknown
229	utg7180000000001	269089	270149	Unknown
230	utg7180000000001	270102	270166	Unknown
231	utg7180000000001	270147	270237	LTR/Gypsy
232	utg7180000000001	270224	270650	Unknown
233	utg7180000000001	270652	270740	Unknown
234	utg7180000000001	274283	274339	Simple_repeat
235	utg7180000000001	275135	275658	DNA/MULE-MuDR
236	utg7180000000001	275655	275764	DNA/MULE-MuDR
237	utg7180000000001	275730	275950	DNA/MULE-MuDR
238	utg7180000000001	275912	276022	DNA/MuLE-MuDR
239	utg7180000000001	275951	276558	LTR/Gypsy
240	utg7180000000001	276551	277396	DNA/MULE-MuDR
241	utg7180000000001	277385	279389	LTR/Copia
242	utg7180000000001	279390	284620	LTR/Gypsy
243	utg7180000000001	284623	285624	Unknown
244	utg7180000000001	285626	285915	LTR/Gypsy
245	utg7180000000001	285904	285973	LTR/Copia
246	utg7180000000001	285974	289856	LTR/Copia
247	utg7180000000001	289863	295134	LTR/Gypsy
248	utg7180000000001	295140	297016	LTR/Copia
249	utg7180000000001	297017	297094	LTR/Copia
250	utg7180000000001	297166	297260	LTR/Gypsy
251	utg7180000000001	297234	297546	LTR/Copia
252	utg7180000000001	297547	301834	LTR/Copia
253	utg7180000000001	301831	302066	DNA/MULE-MuDR
254	utg7180000000001	302067	302213	LTR/Gypsy
255	utg7180000000001	302076	302237	LTR/Copia
256	utg7180000000001	302214	302696	LTR/Gypsy
257	utg7180000000001	302551	303601	LTR/Gypsy
258	utg7180000000001	303330	303790	LTR/Copia
259	utg7180000000001	303686	304080	LTR/Gypsy
260	utg7180000000001	303844	304346	LTR/ERV1
261	utg7180000000001	304343	304400	LTR/Copia
262	utg7180000000001	304398	304705	Unknown
263	utg7180000000001	304705	305140	LTR/Copia
264	utg7180000000001	305139	305321	LTR/Gypsy
265	utg7180000000001	305236	305342	LTR/Copia
266	utg7180000000001	305333	311212	LTR/Gypsy
267	utg7180000000001	311213	317793	LTR/Gypsy
268	utg7180000000001	317794	317840	LTR/Gypsy
269	utg7180000000001	317835	318438	LTR/Gypsy
270	utg7180000000001	318392	322629	LTR/Copia
271	utg7180000000001	322630	325135	LTR/Copia
272	utg7180000000001	325051	325152	LTR/Gypsy
273	utg7180000000001	325119	325636	LTR/Copia
274	utg7180000000001	325783	328303	LTR/Copia
275	utg7180000000001	328252	328381	Unknown
276	utg7180000000001	328382	330836	LTR/Copia
277	utg7180000000001	330826	332213	LTR/Copia
278	utg7180000000001	332214	332332	LTR/Copia
279	utg7180000000001	332332	332465	LTR/Gypsy
280	utg7180000000001	332456	333039	DNA/MULE-MuDR
281	utg7180000000001	333066	333650	DNA/MULE-MuDR
282	utg7180000000001	334139	334172	Simple_repeat
283	utg7180000000001	334540	334576	Simple_repeat
284	utg7180000000001	335416	336211	LTR/Copia
285	utg7180000000001	336182	336254	LTR/Gypsy
286	utg7180000000001	336200	342797	LTR/Gypsy
287	utg7180000000001	342795	344816	LTR/Gypsy
288	utg7180000000001	344817	350202	LTR/Gypsy
289	utg7180000000001	350204	352205	LTR/Gypsy
290	utg7180000000001	352206	352488	LTR/Gypsy
291	utg7180000000001	352482	353706	LTR/Gypsy
292	utg7180000000001	353707	353809	LTR/Gypsy
293	utg7180000000001	353802	354000	LTR/Gypsy
294	utg7180000000001	353975	354041	LTR
295	utg7180000000001	354047	354085	Unknown
296	utg7180000000001	354096	355735	LTR/Gypsy
297	utg7180000000001	355729	359732	LTR/Copia
298	utg7180000000001	359734	361211	Unknown
299	utg7180000000001	361213	362684	LTR/Copia
300	utg7180000000001	362685	363494	Unknown
301	utg7180000000001	363479	365601	LTR/Gypsy
302	utg7180000000001	365601	368059	LTR/Gypsy
303	utg7180000000001	368059	372351	LTR/Copia
304	utg7180000000001	372352	373505	LTR/Gypsy
305	utg7180000000001	373503	379594	LTR/Gypsy
306	utg7180000000001	379598	379850	LTR/Copia
307	utg7180000000001	379843	379911	LTR/Gypsy
308	utg7180000000001	379904	379968	Unknown
309	utg7180000000001	379944	380769	LTR/Gypsy
310	utg7180000000001	380762	381275	LTR/Copia
311	utg7180000000001	381268	381534	LTR/Gypsy
312	utg7180000000001	381535	381580	Simple_repeat
313	utg7180000000001	381581	381687	LTR/Gypsy
314	utg7180000000001	381691	381844	LTR/Gypsy
315	utg7180000000001	381871	382117	LTR/Gypsy
316	utg7180000000001	382091	382730	LTR/Gypsy
317	utg7180000000001	382731	383074	LTR/Gypsy
318	utg7180000000001	383163	383242	Unknown
319	utg7180000000001	383250	383518	LTR/Copia
320	utg7180000000001	383519	383697	LTR/Gypsy
321	utg7180000000001	383698	383772	LTR/Gypsy
322	utg7180000000001	383841	384983	Unknown
323	utg7180000000001	384984	385898	LTR/Gypsy
324	utg7180000000001	385903	387593	LTR/Copia
325	utg7180000000001	387597	387629	LTR/Copia
326	utg7180000000001	387619	391546	LTR/Copia
327	utg7180000000001	391526	392047	Unknown
328	utg7180000000001	392047	392489	LTR/Copia
329	utg7180000000001	392463	392850	LTR/Copia
330	utg7180000000001	392851	392903	LTR/Gypsy
331	utg7180000000001	392866	393021	DNA/MuLE-MuDR
332	utg7180000000001	392905	393102	LTR/Copia
333	utg7180000000001	393103	393463	LTR/Gypsy
334	utg7180000000001	393464	393882	LTR/Copia
335	utg7180000000001	393753	393778	DNA/MuLE-MuDR
336	utg7180000000001	393779	393907	LTR/Copia
337	utg7180000000001	393908	393961	DNA/MuLE-MuDR
338	utg7180000000001	393923	393964	LTR/Gypsy
339	utg7180000000001	393963	394540	LTR/Copia
340	utg7180000000001	394539	395474	LTR/Copia
341	utg7180000000001	395466	399894	Unknown
342	utg7180000000001	397895	401080	LTR/Copia
343	utg7180000000001	401081	401182	LTR/Copia
344	utg7180000000001	401183	403304	LTR/Gypsy
345	utg7180000000001	403292	404483	LTR/Copia
346	utg7180000000001	404441	404663	LTR/Copia
347	utg7180000000001	404477	404672	LTR/Gypsy
348	utg7180000000001	404673	404912	LTR/Copia
349	utg7180000000001	404716	404921	Unknown
350	utg7180000000001	404922	409403	LTR/Gypsy
351	utg7180000000001	409379	415745	LTR/Copia
352	utg7180000000001	415743	417337	LTR/Copia
353	utg7180000000001	417339	418167	LTR/Copia
354	utg7180000000001	418143	419185	Unknown
355	utg7180000000001	419180	419297	LTR/Gypsy
356	utg7180000000001	419256	424803	LTR/Gypsy
357	utg7180000000001	424792	425289	Unknown
358	utg7180000000001	425290	425542	Unknown
359	utg7180000000001	425541	426187	LTR/Gypsy
360	utg7180000000001	426185	432536	LTR/Copia
361	utg7180000000001	432327	432643	LTR/Gypsy
362	utg7180000000001	432630	433579	Unknown
363	utg7180000000001	435375	435514	LTR/Copia
364	utg7180000000001	435515	435733	LTR/Gypsy
365	utg7180000000001	435738	435907	Unknown
366	utg7180000000001	435908	435982	Unknown
367	utg7180000000001	435988	437251	DNA/TcMar-Fot1
368	utg7180000000001	437251	437830	Unknown
369	utg7180000000001	437831	438411	DNA/TcMar-Fot1
370	utg7180000000001	438412	438569	Unknown
371	utg7180000000001	438570	438834	LTR/Gypsy
372	utg7180000000001	438824	444968	LTR/Gypsy
373	utg7180000000001	444969	445136	LTR/Gypsy
374	utg7180000000001	445145	445313	DNA/MuLE-MuDR
375	utg7180000000001	445194	445377	LTR/Copia
376	utg7180000000001	445378	445497	LTR/Gypsy
377	utg7180000000001	445498	445704	LTR/Copia
378	utg7180000000001	445705	446005	LTR/Gypsy
379	utg7180000000001	446006	446154	LTR/Copia
380	utg7180000000001	446025	446049	DNA/MuLE-MuDR
381	utg7180000000001	446050	446186	LTR/Copia
382	utg7180000000001	446113	446195	LTR/Gypsy
383	utg7180000000001	446188	446250	LTR/Gypsy
384	utg7180000000001	446234	446897	LTR/Copia
385	utg7180000000001	446897	447128	LTR/Copia
386	utg7180000000001	447130	447314	LTR/Gypsy
387	utg7180000000001	447312	447469	LTR/Gypsy
388	utg7180000000001	447471	450411	Unknown
389	utg7180000000001	449535	453829	LTR/Gypsy
390	utg7180000000001	453798	459660	LTR/Gypsy
391	utg7180000000001	459659	459962	Unknown
392	utg7180000000001	459960	462471	LTR/Gypsy
393	utg7180000000001	462475	463409	Unknown
394	utg7180000000001	463410	463685	LTR/Gypsy
395	utg7180000000001	463694	463930	Unknown
396	utg7180000000001	463935	464538	LTR/Gypsy
397	utg7180000000001	464520	465341	LINE/R1
398	utg7180000000001	465344	465509	LTR/Copia
399	utg7180000000001	465529	466216	LTR/Copia
400	utg7180000000001	466215	466653	Unknown
401	utg7180000000001	466279	468192	LTR/Copia
402	utg7180000000001	468193	468339	LTR/Gypsy
403	utg7180000000001	468337	468747	LTR/Gypsy
404	utg7180000000001	468602	468773	DNA/MuLE-MuDR
405	utg7180000000001	468729	469905	LTR/Gypsy
406	utg7180000000001	469906	470140	LTR/Copia
407	utg7180000000001	470158	470239	Unknown
408	utg7180000000001	470240	472016	LTR/Gypsy
409	utg7180000000001	472014	472196	LTR/Gypsy
410	utg7180000000001	472188	472217	Unknown
411	utg7180000000001	472261	472328	Simple_repeat
412	utg7180000000001	472345	472405	Unknown
413	utg7180000000001	472375	472506	LTR/Gypsy
414	utg7180000000001	472507	472591	LTR/Gypsy
415	utg7180000000001	472592	472863	LTR/Gypsy
416	utg7180000000001	472836	473961	LTR/Gypsy
417	utg7180000000001	473971	474018	DNA/TcMar-Fot1
418	utg7180000000001	474020	474069	Unknown
419	utg7180000000001	474117	474229	LTR/Copia
420	utg7180000000001	474230	476093	LTR/Copia
421	utg7180000000001	476088	482341	LTR/Copia
422	utg7180000000001	482330	486253	LTR/Copia
423	utg7180000000001	486254	486564	LTR/Copia
424	utg7180000000001	486554	487052	Unknown
425	utg7180000000001	487049	490210	LTR/Copia
426	utg7180000000001	490187	490767	Unknown
427	utg7180000000001	490770	492877	LTR/Copia
428	utg7180000000001	492878	493128	LTR/Copia
429	utg7180000000001	493127	493219	Unknown
430	utg7180000000001	493144	493220	Unknown
431	utg7180000000001	493221	495221	DNA/TcMar-Fot1
432	utg7180000000001	495591	495823	LTR/Copia
433	utg7180000000001	495822	496078	LTR/Copia
434	utg7180000000001	496079	496334	LTR/Gypsy
435	utg7180000000001	496373	496698	LTR/Gypsy
436	utg7180000000001	496576	496731	Unknown
437	utg7180000000001	496889	501836	LTR/Gypsy
438	utg7180000000001	501853	508331	LTR/Copia
439	utg7180000000001	508330	508549	LTR/Copia
440	utg7180000000001	508517	509057	LTR/Gypsy
441	utg7180000000001	509048	509243	LTR/Copia
442	utg7180000000001	509227	509516	LTR/Copia
443	utg7180000000001	509525	509897	Unknown
444	utg7180000000001	511288	511657	DNA/MULE-MuDR
445	utg7180000000001	511660	513564	LTR/Gypsy
446	utg7180000000001	513565	519879	LTR/Gypsy
447	utg7180000000001	519855	519948	LTR/Copia
448	utg7180000000001	519872	526337	LTR/Copia
449	utg7180000000001	526239	526357	LTR/Gypsy
450	utg7180000000001	526333	526498	LTR/Gypsy
451	utg7180000000001	526499	526897	DNA/MULE-MuDR
452	utg7180000000001	526900	527005	LTR/Copia
453	utg7180000000001	527006	527624	LTR/Gypsy
454	utg7180000000001	527625	528269	DNA/MULE-MuDR
455	utg7180000000001	527625	527647	LTR/Copia
456	utg7180000000001	528272	528404	Unknown
457	utg7180000000001	528399	528496	LTR/Gypsy
458	utg7180000000001	528497	529085	LTR/Copia
459	utg7180000000001	529110	529234	Unknown
460	utg7180000000001	529221	530020	DNA/MULE-MuDR
461	utg7180000000001	530024	530352	Unknown
462	utg7180000000001	530371	530877	Unknown
463	utg7180000000001	530873	531375	Unknown
464	utg7180000000001	531361	531511	Unknown
465	utg7180000000001	531475	531520	Unknown
466	utg7180000000001	531521	533492	Unknown
467	utg7180000000001	533480	533637	LTR/Gypsy
468	utg7180000000001	533605	533809	LTR/Gypsy
469	utg7180000000001	533805	534199	LTR/Gypsy
470	utg7180000000001	534194	534372	LTR/Gypsy
471	utg7180000000001	534373	534661	LTR/Copia
472	utg7180000000001	534625	535021	Unknown
473	utg7180000000001	535024	543324	LTR/Gypsy
474	utg7180000000001	543325	543565	LTR/Copia
475	utg7180000000001	543325	543453	LTR/Gypsy
476	utg7180000000001	543529	543610	Unknown
477	utg7180000000001	543608	544173	LTR/Gypsy
478	utg7180000000001	544179	544649	DNA/TcMar-Fot1
479	utg7180000000001	544650	544878	DNA/TcMar-Fot1
480	utg7180000000001	544884	546312	LTR/Gypsy
481	utg7180000000001	546313	548097	LTR/Gypsy
482	utg7180000000001	548072	548165	LTR/Gypsy
483	utg7180000000001	548141	548464	LTR/Gypsy
484	utg7180000000001	548460	548977	LTR/Gypsy
485	utg7180000000001	548978	549143	LTR/Copia
486	utg7180000000001	549148	549325	DNA/MULE-MuDR
487	utg7180000000001	549176	549401	LTR/Copia
488	utg7180000000001	549340	550967	LTR/Gypsy
489	utg7180000000001	550963	552893	LTR/Copia
490	utg7180000000001	552894	559540	LTR/Gypsy
491	utg7180000000001	559541	560284	LTR/Gypsy
492	utg7180000000001	560287	560400	LTR/Copia
493	utg7180000000001	560401	560694	DNA/MULE-MuDR
494	utg7180000000001	560686	561459	LTR/Gypsy
495	utg7180000000001	561450	561854	LTR/Gypsy
496	utg7180000000001	561866	561907	Unknown
497	utg7180000000001	561908	562140	LTR/Gypsy
498	utg7180000000001	562133	562235	LTR/Gypsy
499	utg7180000000001	562236	566166	LTR/Gypsy
500	utg7180000000001	566170	566363	LTR/Gypsy
501	utg7180000000001	566364	566625	Unknown
502	utg7180000000001	566625	567245	LTR/Gypsy
503	utg7180000000001	567253	567452	LTR/Gypsy
504	utg7180000000001	567451	568263	Unknown
505	utg7180000000001	568270	568872	LTR/Copia
506	utg7180000000001	568892	568957	Unknown
507	utg7180000000001	568958	569097	Unknown
508	utg7180000000001	569124	569391	Unknown
509	utg7180000000001	569387	569478	LTR/Gypsy
510	utg7180000000001	569479	569604	Unknown
511	utg7180000000001	569502	569632	LTR/Copia
512	utg7180000000001	569521	570035	Unknown
513	utg7180000000001	569633	569910	LTR/Gypsy
514	utg7180000000001	570036	576622	LTR/Gypsy
515	utg7180000000001	576630	577192	Unknown
516	utg7180000000001	577199	577357	LTR/Gypsy
517	utg7180000000001	577374	577570	LTR/Gypsy
518	utg7180000000001	577757	578451	Unknown
519	utg7180000000001	578440	578741	Unknown
520	utg7180000000001	578749	579253	DNA/MuLE-MuDR
521	utg7180000000001	579299	584872	LTR/Gypsy
522	utg7180000000001	584871	585488	LTR/Gypsy
523	utg7180000000001	585501	587394	DNA/MuLE-MuDR
524	utg7180000000001	587440	587735	LTR/Copia
525	utg7180000000001	587626	587770	DNA/MuLE-MuDR
526	utg7180000000001	587758	593139	LTR/Copia
527	utg7180000000001	593142	594927	LTR/Copia
528	utg7180000000001	594896	595205	LTR/Gypsy
529	utg7180000000001	595223	595309	LTR/Gypsy
530	utg7180000000001	595296	595361	LTR/Copia
531	utg7180000000001	595362	595446	LTR/Gypsy
532	utg7180000000001	595376	595728	Unknown
533	utg7180000000001	595601	595753	LTR/Copia
534	utg7180000000001	595755	597390	Unknown
535	utg7180000000001	597529	599450	LTR/Gypsy
536	utg7180000000001	599411	599599	DNA/MuLE-MuDR
537	utg7180000000001	599440	599994	LTR/Gypsy
538	utg7180000000001	599995	606675	Unknown
539	utg7180000000001	606676	614117	LTR/Gypsy
540	utg7180000000001	614118	620504	Unknown
541	utg7180000000001	620512	620693	LTR/Gypsy
542	utg7180000000001	620606	620707	LTR/Copia
543	utg7180000000001	620708	620925	DNA/MULE-MuDR
544	utg7180000000001	620911	625175	LTR/Gypsy
545	utg7180000000001	625178	625260	LTR/Gypsy
546	utg7180000000001	625252	625412	LTR/Copia
547	utg7180000000001	625376	626949	LTR/Gypsy
548	utg7180000000001	626950	627912	LTR/Copia
549	utg7180000000001	627907	631894	LTR/Copia
550	utg7180000000001	631893	632042	DNA/MuLE-MuDR
551	utg7180000000001	631931	632058	LTR/Copia
552	utg7180000000001	632059	632139	Simple_repeat
553	utg7180000000001	632140	632219	LTR/Copia
554	utg7180000000001	632240	634707	DNA/MuLE-MuDR
555	utg7180000000001	634752	634917	DNA/MuLE-MuDR
556	utg7180000000001	634870	634925	LTR/Gypsy
557	utg7180000000001	634911	635833	LTR/Copia
558	utg7180000000001	635803	640729	LTR/Gypsy
559	utg7180000000001	640729	641366	LTR/Copia
560	utg7180000000001	641376	641626	LTR/Copia
561	utg7180000000001	641627	642388	Unknown
562	utg7180000000001	642373	645188	LTR/Copia
563	utg7180000000001	645189	645353	LTR/Copia
564	utg7180000000001	645227	645607	Unknown
565	utg7180000000001	645426	645735	LTR/Copia
566	utg7180000000001	645673	645991	Unknown
567	utg7180000000001	645736	645815	LTR/Gypsy
568	utg7180000000001	645993	646191	Unknown
569	utg7180000000001	646186	646266	Unknown
570	utg7180000000001	646205	646357	Unknown
571	utg7180000000001	646211	646376	LTR/Copia
572	utg7180000000001	646443	646520	Unknown
573	utg7180000000001	646524	651319	LTR/Copia
574	utg7180000000001	651193	651340	Unknown
575	utg7180000000001	651349	653794	Unknown
576	utg7180000000001	653797	653814	Unknown
577	utg7180000000001	653815	653940	LTR/Copia
578	utg7180000000001	653941	654024	Unknown
579	utg7180000000001	654027	654104	LTR/ERV1
580	utg7180000000001	654101	654163	Unknown
581	utg7180000000001	654170	654223	Unknown
582	utg7180000000001	654225	654376	LTR/Gypsy
583	utg7180000000001	654265	654527	Unknown
584	utg7180000000001	654303	654618	LTR/Copia
585	utg7180000000001	654619	655548	LTR/Copia
586	utg7180000000001	655539	656630	LTR/Copia
587	utg7180000000001	656631	661312	LTR/Gypsy
588	utg7180000000001	661313	662748	LTR/Copia
589	utg7180000000001	662748	667586	LTR/Copia
590	utg7180000000001	667588	669597	LTR/Gypsy
591	utg7180000000001	669553	669690	LTR/Copia
592	utg7180000000001	669587	670435	LTR/Copia
593	utg7180000000001	669691	669716	DNA/MuLE-MuDR
594	utg7180000000001	670320	670480	DNA/MuLE-MuDR
595	utg7180000000001	670452	670595	LTR/Gypsy
596	utg7180000000001	670594	670630	LTR/Copia
597	utg7180000000001	670631	670691	Unknown
598	utg7180000000001	670693	671299	LTR/Copia
599	utg7180000000001	671288	671503	LTR/Gypsy
600	utg7180000000001	671592	676731	LTR/Gypsy
601	utg7180000000001	676643	677377	Unknown
602	utg7180000000001	677891	678108	LTR/Gypsy
603	utg7180000000001	678098	684165	LTR/Gypsy
604	utg7180000000001	684162	684911	Unknown
605	utg7180000000001	684910	687903	LTR/Gypsy
606	utg7180000000001	687903	691143	LTR/Copia
607	utg7180000000001	691147	694994	Unknown
608	utg7180000000001	694990	695030	Unknown
609	utg7180000000001	695036	701381	LTR
610	utg7180000000001	701382	701421	Simple_repeat
611	utg7180000000001	701422	701620	LTR
612	utg7180000000001	701622	701785	LTR/Gypsy
613	utg7180000000001	701778	701880	LTR/Gypsy
614	utg7180000000001	701881	703395	LTR/Copia
615	utg7180000000001	703396	703916	LTR/Copia
616	utg7180000000001	703905	704282	LTR/Copia
617	utg7180000000001	704281	704548	LTR/Copia
618	utg7180000000001	704537	704599	LTR/Gypsy
619	utg7180000000001	704600	705854	LTR/Copia
620	utg7180000000001	705851	706177	LTR/Copia
621	utg7180000000001	706136	709776	LTR/Gypsy
622	utg7180000000001	709739	710849	Unknown
623	utg7180000000001	710753	710856	LTR/Copia
624	utg7180000000001	710857	711009	Unknown
625	utg7180000000001	711010	711246	LTR/Copia
626	utg7180000000001	711086	711324	Unknown
627	utg7180000000001	711313	711455	Unknown
628	utg7180000000001	711451	712909	Unknown
629	utg7180000000001	712923	713001	Unknown
630	utg7180000000001	713023	713620	Unknown
631	utg7180000000001	713614	716165	LTR/Gypsy
632	utg7180000000001	716166	716370	LTR/Copia
633	utg7180000000001	716360	716372	LTR/Copia
634	utg7180000000001	716373	716529	DNA/MULE-MuDR
635	utg7180000000001	716404	716615	LTR/Copia
636	utg7180000000001	716525	716733	LTR/Gypsy
637	utg7180000000001	716557	716720	LTR/Gypsy
638	utg7180000000001	716721	716949	LTR/Copia
639	utg7180000000001	716841	716984	DNA/MuLE-MuDR
640	utg7180000000001	716948	716999	LTR/Gypsy
641	utg7180000000001	716987	719389	LTR/Copia
642	utg7180000000001	719365	719524	DNA/MuLE-MuDR
643	utg7180000000001	719404	720167	LTR/Copia
644	utg7180000000001	720166	720984	Unknown
645	utg7180000000001	720987	721085	Unknown
646	utg7180000000001	721088	721226	Unknown
647	utg7180000000001	721225	721351	DNA/MuLE-MuDR
648	utg7180000000001	721267	721362	LTR/Copia
649	utg7180000000001	721347	721650	LTR/Copia
650	utg7180000000001	721651	723004	LTR/Copia
651	utg7180000000001	722993	723208	Unknown
652	utg7180000000001	723191	723475	LTR/Copia
653	utg7180000000001	723209	723357	LTR/Copia
654	utg7180000000001	723349	724598	Unknown
655	utg7180000000001	724621	725859	LTR/Copia
656	utg7180000000001	725860	726276	Unknown
657	utg7180000000001	726277	726415	LTR/Copia
658	utg7180000000001	726308	726466	Unknown
659	utg7180000000001	726467	726546	Unknown
660	utg7180000000001	726541	731574	LTR/Copia
661	utg7180000000001	731573	731806	LTR/Copia
662	utg7180000000001	731748	732061	LTR/Copia
663	utg7180000000001	732055	732104	LTR/Copia
664	utg7180000000001	732156	732287	LTR/Copia
665	utg7180000000001	732488	735002	Unknown
666	utg7180000000001	735005	736101	LTR/Copia
667	utg7180000000001	736114	736586	LTR/Copia
668	utg7180000000001	736577	737369	LTR/Copia
669	utg7180000000001	737355	737656	Unknown
670	utg7180000000001	737679	738009	LTR/Copia
671	utg7180000000001	738218	738426	LTR/Gypsy
672	utg7180000000001	738419	739236	LTR/Copia
673	utg7180000000001	739239	739919	LTR/Gypsy
674	utg7180000000001	739918	740409	Unknown
675	utg7180000000001	740413	740550	LTR/Gypsy
676	utg7180000000001	740551	741314	LTR/Copia
677	utg7180000000001	741612	741634	Simple_repeat
678	utg7180000000001	741689	741814	LTR/Copia
679	utg7180000000001	741838	741898	LTR/Copia
680	utg7180000000001	741893	742019	LTR/Copia
681	utg7180000000001	742105	742284	LTR/Copia
682	utg7180000000001	742756	742823	LTR/Copia
683	utg7180000000001	742854	743826	LTR/Copia
684	utg7180000000001	743838	743971	LTR/Gypsy
685	utg7180000000001	743971	744155	LTR/Gypsy
686	utg7180000000001	744147	744236	Unknown
687	utg7180000000001	744163	745018	Unknown
688	utg7180000000001	745011	746585	LTR/Gypsy
689	utg7180000000001	746581	747581	LTR/Gypsy
690	utg7180000000001	747581	747636	LTR/Gypsy
691	utg7180000000001	747637	747836	LTR/Gypsy
692	utg7180000000001	747638	747849	LTR/Copia
693	utg7180000000001	747794	747861	LTR/Gypsy
694	utg7180000000001	747832	747918	LTR/Copia
695	utg7180000000001	747919	747959	DNA/MuLE-MuDR
696	utg7180000000001	747947	748193	LTR/Gypsy
697	utg7180000000001	748194	748597	LTR/Copia
698	utg7180000000001	748598	748772	LTR/Gypsy
699	utg7180000000001	748772	755199	LTR/Copia
700	utg7180000000001	755270	755631	LTR/Gypsy
701	utg7180000000001	755370	755723	LTR/Copia
702	utg7180000000001	755657	756095	Unknown
703	utg7180000000001	755664	757709	LTR/Gypsy
704	utg7180000000001	757684	757823	LTR/Copia
705	utg7180000000001	757824	758022	Unknown
706	utg7180000000001	757861	758051	LTR/Copia
707	utg7180000000001	758054	758220	LTR/Copia
708	utg7180000000001	758207	758220	LTR/Gypsy
709	utg7180000000001	758221	758331	LTR/Copia
710	utg7180000000001	758389	758698	Unknown
711	utg7180000000001	758642	758860	DNA/MuLE-MuDR
712	utg7180000000001	758861	759504	DNA/MuLE-MuDR
713	utg7180000000001	759505	760508	DNA/MuLE-MuDR
714	utg7180000000001	760163	760683	DNA/MuLE-MuDR
715	utg7180000000001	760771	761431	DNA/MuLE-MuDR
716	utg7180000000001	761432	764308	Unknown
717	utg7180000000001	764305	770467	LTR/Gypsy
718	utg7180000000001	770468	770800	Unknown
719	utg7180000000001	770804	771636	LTR/Copia
720	utg7180000000001	771588	772080	LTR/Copia
721	utg7180000000001	772081	775946	LTR/Copia
722	utg7180000000001	775950	776031	Unknown
723	utg7180000000001	776055	776218	Unknown
724	utg7180000000001	776218	776377	LTR/Gypsy
725	utg7180000000001	776761	776968	Unknown
726	utg7180000000001	777018	777163	LTR/Gypsy
727	utg7180000000001	777151	777216	LTR/Copia
728	utg7180000000001	777228	784371	LTR/Gypsy
729	utg7180000000001	784391	784614	LTR/Gypsy
730	utg7180000000001	784603	784820	LTR/Copia
731	utg7180000000001	784615	788177	LTR/Copia
732	utg7180000000001	788171	791360	LTR/Copia
733	utg7180000000001	791357	791675	LTR/Gypsy
734	utg7180000000001	791674	791704	LTR/Gypsy
735	utg7180000000001	791711	797056	Unknown
736	utg7180000000001	797056	797281	LTR/Gypsy
737	utg7180000000001	797286	797521	Unknown
738	utg7180000000001	797563	802396	LTR/Gypsy
739	utg7180000000001	802399	802509	Unknown
740	utg7180000000001	802518	804701	DNA/TcMar-Mariner
741	utg7180000000001	804724	804808	Unknown
742	utg7180000000001	804810	804926	LTR/Gypsy
743	utg7180000000001	804935	805453	DNA/MULE-MuDR
744	utg7180000000001	805450	807188	DNA/MULE-MuDR
745	utg7180000000001	807266	807835	DNA/MULE-MuDR
746	utg7180000000001	807846	808051	LTR/Gypsy
747	utg7180000000001	809496	809584	Unknown
748	utg7180000000001	809609	810736	LINE/R1
749	utg7180000000001	810730	810850	LTR/Gypsy
750	utg7180000000001	810853	811708	LTR/Gypsy
751	utg7180000000001	811656	811737	LTR/Copia
752	utg7180000000001	811708	812124	LTR/Gypsy
753	utg7180000000001	812125	812732	LTR/Copia
754	utg7180000000001	812732	813166	LTR/Copia
755	utg7180000000001	813104	819906	LTR/Copia
756	utg7180000000001	819894	822562	Unknown
757	utg7180000000001	822557	829803	Unknown
758	utg7180000000001	829804	832556	LTR/Gypsy
759	utg7180000000001	832555	833119	LTR/Gypsy
760	utg7180000000001	833120	834101	LTR/Gypsy
761	utg7180000000001	834094	834437	LTR/Gypsy
762	utg7180000000001	834434	834724	Unknown
763	utg7180000000001	834723	835310	LTR/Gypsy
764	utg7180000000001	835311	840521	LTR/Copia
765	utg7180000000001	840523	840867	LTR/Gypsy
766	utg7180000000001	840849	841906	LTR/Gypsy
767	utg7180000000001	841906	841944	Unknown
768	utg7180000000001	841950	842016	LTR
769	utg7180000000001	841991	842188	LTR/Gypsy
770	utg7180000000001	842181	842283	LTR/Gypsy
771	utg7180000000001	842284	842650	LTR/Gypsy
772	utg7180000000001	842645	843002	LTR/Gypsy
773	utg7180000000001	842999	843284	LTR/Gypsy
774	utg7180000000001	843286	843678	LTR/Gypsy
775	utg7180000000001	843653	852019	LTR/Gypsy
776	utg7180000000001	852020	854630	LTR/Gypsy
777	utg7180000000001	852631	855712	LTR/Gypsy
778	utg7180000000001	855713	861853	LTR/Gypsy
779	utg7180000000001	861854	864891	LTR/Gypsy
780	utg7180000000001	864901	865657	LTR/Gypsy
781	utg7180000000001	865667	867182	LTR/Gypsy
782	utg7180000000001	867175	867249	DNA/MuLE-MuDR
783	utg7180000000001	867250	867899	LTR/Copia
784	utg7180000000001	867898	868181	DNA/MuLE-MuDR
785	utg7180000000001	867914	869067	LTR/Copia
786	utg7180000000001	869066	872979	LTR/Gypsy
787	utg7180000000001	872974	873337	LTR/Gypsy
788	utg7180000000001	873338	873620	LTR/Gypsy
789	utg7180000000001	873621	875025	LTR/Gypsy
790	utg7180000000001	875026	877019	LTR/Gypsy
791	utg7180000000001	876998	877313	Unknown
792	utg7180000000001	877314	877364	Simple_repeat
793	utg7180000000001	877365	877550	Unknown
794	utg7180000000001	877549	881706	LTR/Gypsy
795	utg7180000000001	881704	883408	LTR/Gypsy
796	utg7180000000001	883409	884368	LTR/Copia
797	utg7180000000001	884300	884516	LTR/Gypsy
798	utg7180000000001	884375	884553	LTR/Copia
799	utg7180000000001	884511	891124	LTR/Gypsy
800	utg7180000000001	891108	892973	LTR/Copia
801	utg7180000000001	892974	893442	LTR/Gypsy
802	utg7180000000001	893443	894285	Unknown
803	utg7180000000001	893720	894589	LTR/Copia
804	utg7180000000001	894590	895932	Unknown
805	utg7180000000001	895929	896075	Unknown
806	utg7180000000001	896072	896210	Unknown
807	utg7180000000001	896191	897725	LTR/Copia
808	utg7180000000001	897722	899920	LTR/Gypsy
809	utg7180000000001	899912	904602	LTR/Gypsy
810	utg7180000000001	904603	910999	LTR/Copia
811	utg7180000000001	911000	912342	LTR/Gypsy
812	utg7180000000001	912342	912396	DNA/MuLE-MuDR
813	utg7180000000001	912390	912738	LTR/Copia
814	utg7180000000001	912740	912918	LTR/Gypsy
815	utg7180000000001	912919	913017	LTR/Gypsy
816	utg7180000000001	912957	913134	LTR/Copia
817	utg7180000000001	913191	913491	LTR/Copia
818	utg7180000000001	913194	913536	LTR/Gypsy
819	utg7180000000001	913508	917618	LTR/Copia
820	utg7180000000001	917602	924281	LTR/Gypsy
821	utg7180000000001	924282	926548	LTR/Copia
822	utg7180000000001	926549	926975	LTR/Gypsy
823	utg7180000000001	926976	927065	DNA/MuLE-MuDR
824	utg7180000000001	927018	927075	DNA/MuLE-MuDR
825	utg7180000000001	927023	927093	LTR/Gypsy
826	utg7180000000001	927086	927208	Unknown
827	utg7180000000001	927217	927338	Unknown
828	utg7180000000001	927383	927698	Unknown
829	utg7180000000001	927700	927855	DNA/MULE-MuDR
830	utg7180000000001	927851	927923	LTR/Gypsy
831	utg7180000000001	927853	928845	LTR/Gypsy
832	utg7180000000001	928861	929316	LTR/Copia
833	utg7180000000001	929225	929356	LTR/Gypsy
834	utg7180000000001	929357	929940	LTR/Copia
835	utg7180000000001	929917	930154	LTR/Copia
836	utg7180000000001	930149	930455	Unknown
837	utg7180000000001	930469	930937	Unknown
838	utg7180000000001	930623	931139	LTR/Gypsy
839	utg7180000000001	930872	931219	LTR/Copia
840	utg7180000000001	930961	931990	Unknown
841	utg7180000000001	931218	933016	LTR/Gypsy
842	utg7180000000001	933032	933486	LTR/Copia
843	utg7180000000001	933527	935160	LTR/Copia
844	utg7180000000001	935182	935339	Unknown
845	utg7180000000001	935341	935537	LTR/Copia
846	utg7180000000001	935532	936174	LTR/Gypsy
847	utg7180000000001	939911	943725	LTR/Gypsy
848	utg7180000000001	943728	951212	LTR/Gypsy
849	utg7180000000001	951213	953255	LTR/Gypsy
850	utg7180000000001	953261	953426	Unknown
851	utg7180000000001	953415	953533	Unknown
852	utg7180000000001	953534	953722	LTR/Gypsy
853	utg7180000000001	953723	953983	Unknown
854	utg7180000000001	953985	954065	Unknown
855	utg7180000000001	954067	954117	Unknown
856	utg7180000000001	954123	954260	LTR/Gypsy
857	utg7180000000001	954257	955080	LTR/Copia
858	utg7180000000001	955088	955521	LTR/Gypsy
859	utg7180000000001	955522	957617	LTR/Copia
860	utg7180000000001	957619	960222	LTR/Copia
861	utg7180000000001	960214	962356	LTR/Gypsy
862	utg7180000000001	962361	962442	Unknown
863	utg7180000000001	962445	968220	Unknown
864	utg7180000000001	968221	968252	Simple_repeat
865	utg7180000000001	968253	968731	Unknown
866	utg7180000000001	968733	972493	LTR/Gypsy
867	utg7180000000001	972494	972774	LTR/Gypsy
868	utg7180000000001	972774	973018	LTR/Gypsy
869	utg7180000000001	973043	975433	LTR/Copia
870	utg7180000000001	975436	981924	LTR/Copia
871	utg7180000000001	981909	985153	LTR/Copia
872	utg7180000000001	985154	985768	LTR/Copia
873	utg7180000000001	985769	985909	LTR/Gypsy
874	utg7180000000001	985879	985960	Unknown
875	utg7180000000001	985966	985994	LTR/Gypsy
876	utg7180000000001	985995	986097	Simple_repeat
877	utg7180000000001	986098	986271	LTR/Gypsy
878	utg7180000000001	986272	986491	LTR/Copia
879	utg7180000000001	986487	988893	LTR/Copia
880	utg7180000000001	988888	989402	Unknown
881	utg7180000000001	989313	989413	Unknown
882	utg7180000000001	989414	992243	Unknown
883	utg7180000000001	992239	992281	LTR/Gypsy
884	utg7180000000001	992244	992618	LTR/Copia
885	utg7180000000001	992621	992700	Unknown
886	utg7180000000001	992708	992949	LTR/Gypsy
887	utg7180000000001	992943	993017	LTR/Gypsy
888	utg7180000000001	992950	993020	LTR/Copia
889	utg7180000000001	993021	996133	LTR/Gypsy
890	utg7180000000001	996212	996278	LTR/Gypsy
891	utg7180000000001	996279	996357	LTR/Copia
892	utg7180000000001	996360	998587	LTR/Gypsy
893	utg7180000000001	998589	999776	LTR/Copia
894	utg7180000000001	999706	1000796	LINE/R1
895	utg7180000000001	1000797	1000874	Simple_repeat
896	utg7180000000001	1000875	1001121	LINE/R1
897	utg7180000000001	1001118	1004613	LTR/Gypsy
898	utg7180000000001	1004616	1005004	Unknown
899	utg7180000000001	1005012	1005193	LTR/Copia
900	utg7180000000001	1005130	1005208	LTR/Gypsy
901	utg7180000000001	1005209	1005387	LTR/Gypsy
902	utg7180000000001	1005388	1006363	Unknown
903	utg7180000000001	1006264	1006377	LTR/Gypsy
904	utg7180000000001	1006364	1006651	LTR/Copia
905	utg7180000000001	1006652	1007634	LTR/Copia
906	utg7180000000001	1007645	1007945	LTR/Copia
907	utg7180000000001	1008106	1008449	LTR/Gypsy
908	utg7180000000001	1008453	1009006	LTR/Copia
909	utg7180000000001	1008998	1009172	LTR/Gypsy
910	utg7180000000001	1009122	1009185	Unknown
911	utg7180000000001	1009187	1009248	LTR/Gypsy
912	utg7180000000001	1009195	1009449	LTR/Copia
913	utg7180000000001	1009450	1009932	LTR/Gypsy
914	utg7180000000001	1009922	1012090	LTR/Gypsy
915	utg7180000000001	1012091	1012665	LTR/Copia
916	utg7180000000001	1012667	1017128	LTR/Gypsy
917	utg7180000000001	1017117	1018918	LTR/Gypsy
918	utg7180000000001	1018916	1019502	LTR/Gypsy
919	utg7180000000001	1019593	1020061	LTR/Gypsy
920	utg7180000000001	1020062	1021210	LTR/Copia
921	utg7180000000001	1021214	1022037	LTR/Gypsy
922	utg7180000000001	1022045	1023166	Unknown
923	utg7180000000001	1023062	1023185	LTR/Copia
924	utg7180000000001	1023162	1023235	Unknown
925	utg7180000000001	1023240	1023731	Unknown
926	utg7180000000001	1023321	1023774	LTR/Gypsy
927	utg7180000000001	1023852	1024167	LTR/Gypsy
928	utg7180000000001	1024041	1024307	LTR/Copia
929	utg7180000000001	1024078	1024607	Unknown
930	utg7180000000001	1024610	1029857	LTR/Gypsy
931	utg7180000000001	1029889	1029998	DNA/MULE-MuDR
932	utg7180000000001	1029999	1030475	LTR/Gypsy
933	utg7180000000001	1030025	1030715	LTR/Copia
934	utg7180000000001	1030437	1030824	LTR/Gypsy
935	utg7180000000001	1030846	1030884	Unknown
936	utg7180000000001	1030892	1032093	LTR
937	utg7180000000001	1032094	1038785	LTR/Gypsy
938	utg7180000000001	1038799	1039109	LTR/Copia
939	utg7180000000001	1039070	1039333	LTR/Gypsy
940	utg7180000000001	1039465	1040114	Unknown
941	utg7180000000001	1039583	1040434	LTR/Gypsy
942	utg7180000000001	1039825	1041189	LTR/Copia
943	utg7180000000001	1041381	1041682	LTR/Gypsy
944	utg7180000000001	1041683	1041945	LTR/Copia
945	utg7180000000001	1041877	1042892	Unknown
946	utg7180000000001	1042889	1042973	LTR/Copia
947	utg7180000000001	1042971	1043174	DNA/MULE-MuDR
948	utg7180000000001	1043174	1043673	LTR/Copia
949	utg7180000000001	1043240	1043682	LTR/Gypsy
950	utg7180000000001	1043662	1043808	LTR/Copia
951	utg7180000000001	1043809	1049054	LTR/Gypsy
952	utg7180000000001	1049058	1049318	Unknown
953	utg7180000000001	1049317	1049473	Unknown
954	utg7180000000001	1049318	1049474	Unknown
955	utg7180000000001	1049338	1049546	LTR/Copia
956	utg7180000000001	1049508	1049602	Unknown
957	utg7180000000001	1049520	1050016	LTR/Copia
958	utg7180000000001	1049980	1050063	Unknown
959	utg7180000000001	1050226	1050371	LTR/Gypsy
960	utg7180000000001	1050360	1050373	Unknown
961	utg7180000000001	1050374	1050444	DNA/MULE-MuDR
962	utg7180000000001	1050445	1050491	Simple_repeat
963	utg7180000000001	1050492	1050654	DNA/MULE-MuDR
964	utg7180000000001	1050620	1050769	DNA/MuLE-MuDR
965	utg7180000000001	1050772	1051257	Unknown
966	utg7180000000001	1051223	1051244	LTR/Copia
967	utg7180000000001	1051232	1051310	LTR/Copia
968	utg7180000000001	1051245	1051317	DNA/MuLE-MuDR
969	utg7180000000001	1051295	1051313	DNA/MuLE-MuDR
970	utg7180000000001	1051314	1051493	DNA/MuLE-MuDR
971	utg7180000000001	1051472	1051620	DNA/MuLE-MuDR
972	utg7180000000001	1051494	1052477	LTR/Copia
973	utg7180000000001	1052308	1052506	LTR/Copia
974	utg7180000000001	1052481	1052521	DNA/MULE-MuDR
975	utg7180000000001	1052522	1052534	DNA/MuLE-MuDR
976	utg7180000000001	1052522	1052587	LTR/Gypsy
977	utg7180000000001	1052525	1052565	DNA/MULE-MuDR
978	utg7180000000001	1052547	1052587	DNA/MULE-MuDR
979	utg7180000000001	1052566	1052600	DNA/MuLE-MuDR
980	utg7180000000001	1052588	1052637	LTR/Gypsy
981	utg7180000000001	1052591	1052781	DNA/MuLE-MuDR
982	utg7180000000001	1052638	1052842	DNA/MULE-MuDR
983	utg7180000000001	1052838	1053153	LTR/Copia
984	utg7180000000001	1053154	1053701	LTR/Gypsy
985	utg7180000000001	1053538	1053877	DNA/MuLE-MuDR
986	utg7180000000001	1053693	1054044	LTR/Copia
987	utg7180000000001	1054056	1054205	Unknown
988	utg7180000000001	1054190	1054272	Unknown
989	utg7180000000001	1054275	1054391	Unknown
990	utg7180000000001	1054407	1054660	LTR/Copia
991	utg7180000000001	1054661	1055153	LTR/Gypsy
992	utg7180000000001	1055003	1055179	DNA/MuLE-MuDR
993	utg7180000000001	1055156	1055837	LTR/Gypsy
994	utg7180000000001	1055820	1055974	Unknown
995	utg7180000000001	1055838	1056072	LTR/Gypsy
996	utg7180000000001	1056010	1056096	LTR/Copia
997	utg7180000000001	1056088	1056216	Unknown
998	utg7180000000001	1056210	1056462	LTR/Copia
999	utg7180000000001	1056230	1056527	LTR/Gypsy
1000	utg7180000000001	1056528	1056638	Unknown
1001	utg7180000000001	1056643	1057540	LTR/Copia
1002	utg7180000000001	1057538	1064772	LTR/Gypsy
1003	utg7180000000001	1064768	1065300	LTR/Gypsy
1004	utg7180000000001	1065301	1065329	LTR/Copia
1005	utg7180000000001	1065302	1065478	DNA/MuLE-MuDR
1006	utg7180000000001	1065478	1065694	LTR/Gypsy
1007	utg7180000000001	1065479	1065499	DNA/MULE-MuDR
1008	utg7180000000001	1065695	1067913	LTR/Gypsy
1009	utg7180000000001	1067926	1069590	LTR/Gypsy
1010	utg7180000000001	1069502	1070342	Unknown
1011	utg7180000000001	1070747	1070872	LTR/Gypsy
1012	utg7180000000001	1070898	1077087	LTR/Gypsy
1013	utg7180000000001	1077089	1077298	LTR/Gypsy
1014	utg7180000000001	1077295	1078273	LTR/Gypsy
1015	utg7180000000001	1078268	1078330	LTR/Gypsy
1016	utg7180000000001	1078338	1079687	LTR/Copia
1017	utg7180000000001	1079688	1080768	LTR/Copia
1018	utg7180000000001	1080700	1080762	LTR/Gypsy
1019	utg7180000000001	1080763	1080799	Unknown
1020	utg7180000000001	1080771	1081151	DNA/MULE-MuDR
1021	utg7180000000001	1081208	1083044	DNA/MULE-MuDR
1022	utg7180000000001	1083039	1083261	DNA/MULE-MuDR
1023	utg7180000000001	1083264	1083551	LTR/Gypsy
1024	utg7180000000001	1083550	1084096	DNA/MULE-MuDR
1025	utg7180000000001	1084097	1085307	LTR/Copia
1026	utg7180000000001	1085301	1085454	DNA/MuLE-MuDR
1027	utg7180000000001	1085344	1085630	LTR/Copia
1028	utg7180000000001	1085675	1086340	DNA/MuLE-MuDR
1029	utg7180000000001	1086341	1086383	Simple_repeat
1030	utg7180000000001	1086384	1087552	DNA/MuLE-MuDR
1031	utg7180000000001	1087590	1088076	Unknown
1032	utg7180000000001	1088077	1088305	DNA/MULE-MuDR
1033	utg7180000000001	1088146	1088524	DNA/MuLE-MuDR
1034	utg7180000000001	1088530	1088575	Simple_repeat
1035	utg7180000000001	1088600	1088647	Simple_repeat
1036	utg7180000000001	1088650	1088732	DNA/MuLE-MuDR
1037	utg7180000000001	1088764	1088935	DNA/MuLE-MuDR
1038	utg7180000000001	1088889	1088941	LTR/Gypsy
1039	utg7180000000001	1088931	1090077	LTR/Copia
1040	utg7180000000001	1090078	1090239	LTR/Gypsy
1041	utg7180000000001	1090311	1090580	Unknown
1042	utg7180000000001	1090733	1090800	LTR/Gypsy
1043	utg7180000000001	1091137	1091256	LTR/Pao
1044	utg7180000000001	1091211	1091428	LTR/Gypsy
1045	utg7180000000001	1091429	1091531	LTR/Pao
1046	utg7180000000001	1091540	1091931	LTR/Gypsy
1047	utg7180000000001	1091914	1092056	LTR/Copia
1048	utg7180000000001	1092056	1098807	LTR/Copia
1049	utg7180000000001	1098807	1099170	LTR/Copia
1050	utg7180000000001	1099151	1099843	LTR/Gypsy
1051	utg7180000000001	1099835	1099884	LTR/Gypsy
1052	utg7180000000001	1099846	1100001	DNA/MULE-MuDR
1053	utg7180000000001	1099877	1100955	LTR/Copia
1054	utg7180000000001	1100844	1101006	DNA/MuLE-MuDR
1055	utg7180000000001	1100992	1102332	LTR/Gypsy
1056	utg7180000000001	1102334	1102952	LTR/Gypsy
1057	utg7180000000001	1102950	1107063	LTR/Gypsy
1058	utg7180000000001	1107061	1110892	LTR/Copia
1059	utg7180000000001	1110854	1110930	LTR/Gypsy
1060	utg7180000000001	1110931	1113291	LTR/Gypsy
1061	utg7180000000001	1113292	1120747	LTR/Gypsy
1062	utg7180000000001	1120750	1124966	LTR/Gypsy
1063	utg7180000000001	1124950	1128066	Unknown
1064	utg7180000000001	1128070	1133841	LTR/Copia
1065	utg7180000000001	1133842	1134269	LTR/Copia
1066	utg7180000000001	1134245	1134459	Unknown
1067	utg7180000000001	1134269	1135129	LTR/Gypsy
1068	utg7180000000001	1135283	1136089	LTR/Gypsy
1069	utg7180000000001	1135726	1136158	LTR/Gypsy
1070	utg7180000000001	1136170	1136696	Unknown
1071	utg7180000000001	1136684	1138698	LTR/Gypsy
1072	utg7180000000001	1138699	1138982	LTR/Gypsy
1073	utg7180000000001	1138983	1139221	LTR/Gypsy
1074	utg7180000000001	1139222	1145540	LTR/Copia
1075	utg7180000000001	1145532	1145847	LTR/Gypsy
1076	utg7180000000001	1145842	1146425	LTR/Copia
1077	utg7180000000001	1146419	1151772	Unknown
1078	utg7180000000001	1151761	1153170	LTR/Copia
1079	utg7180000000001	1153126	1153280	LTR/Gypsy
1080	utg7180000000001	1153281	1159654	LTR/Copia
1081	utg7180000000001	1159652	1162410	LTR/Copia
1082	utg7180000000001	1162411	1167570	LTR/Gypsy
1083	utg7180000000001	1167562	1167730	LTR/Gypsy
1084	utg7180000000001	1167731	1169031	LTR/Copia
1085	utg7180000000001	1169028	1169189	LTR/Gypsy
1086	utg7180000000001	1169191	1175955	LTR/Gypsy
1087	utg7180000000001	1175959	1178624	LTR/Copia
1088	utg7180000000001	1178626	1179650	LTR/Gypsy
1089	utg7180000000001	1179621	1183183	LTR/Copia
1090	utg7180000000001	1183174	1183620	LTR/Copia
1091	utg7180000000001	1183484	1183812	Unknown
1092	utg7180000000001	1183889	1185255	LTR/Copia
1093	utg7180000000001	1185256	1185398	LTR/Gypsy
1094	utg7180000000001	1185368	1185462	Unknown
1095	utg7180000000001	1185475	1185520	Simple_repeat
1096	utg7180000000001	1185521	1185679	LTR/Gypsy
1097	utg7180000000001	1185633	1185693	DNA/MuLE-MuDR
1098	utg7180000000001	1185676	1186432	LTR/Copia
1099	utg7180000000001	1186432	1188958	Unknown
1100	utg7180000000001	1188963	1190735	LTR/Gypsy
1101	utg7180000000001	1190711	1190854	LTR/Copia
1102	utg7180000000001	1190735	1197436	LTR/Gypsy
1103	utg7180000000001	1197422	1201798	LTR/Gypsy
1104	utg7180000000001	1201802	1201951	LTR/Gypsy
1105	utg7180000000001	1201953	1203285	LTR/Gypsy
1106	utg7180000000001	1203286	1206440	LTR/Gypsy
1107	utg7180000000001	1206449	1206979	Unknown
1108	utg7180000000001	1206967	1207322	LTR/Gypsy
1109	utg7180000000001	1207318	1207867	LTR/Gypsy
1110	utg7180000000001	1207870	1213606	LTR/Copia
1111	utg7180000000001	1213607	1213684	LTR/Copia
1112	utg7180000000001	1213756	1213850	LTR/Gypsy
1113	utg7180000000001	1213824	1214141	LTR/Copia
1114	utg7180000000001	1214142	1214355	LTR/Gypsy
1115	utg7180000000001	1214354	1215441	Unknown
1116	utg7180000000001	1215264	1215458	LTR/Gypsy
1117	utg7180000000001	1215459	1215530	Unknown
1118	utg7180000000001	1215483	1215873	LTR/ERV1
1119	utg7180000000001	1215531	1215604	LTR/Gypsy
1120	utg7180000000001	1215621	1215899	Unknown
1121	utg7180000000001	1215913	1216054	Unknown
1122	utg7180000000001	1216055	1216115	Unknown
1123	utg7180000000001	1216101	1216344	Unknown
1124	utg7180000000001	1216136	1216947	Unknown
1125	utg7180000000001	1216957	1216968	LTR/Copia
1126	utg7180000000001	1216969	1217184	Unknown
1127	utg7180000000001	1217164	1217368	LTR/Copia
1128	utg7180000000001	1217185	1217252	LTR/Copia
1129	utg7180000000001	1217303	1217654	LTR/Gypsy
1130	utg7180000000001	1217634	1217804	LTR/Copia
1131	utg7180000000001	1217694	1218504	Unknown
1132	utg7180000000001	1218133	1218598	LTR/Gypsy
1133	utg7180000000001	1218309	1219588	LTR/Copia
1134	utg7180000000001	1219589	1220509	LTR/Gypsy
1135	utg7180000000001	1220506	1222129	LTR/Gypsy
1136	utg7180000000001	1222131	1226899	LTR/Copia
1137	utg7180000000001	1226888	1226943	LTR/Gypsy
1138	utg7180000000001	1226944	1233565	LTR/Gypsy
1139	utg7180000000001	1233563	1234135	Unknown
1140	utg7180000000001	1234151	1234872	LTR/Gypsy
1141	utg7180000000001	1234958	1235527	LTR/Gypsy
1142	utg7180000000001	1236003	1236188	LTR/Gypsy
1143	utg7180000000001	1236164	1242403	LTR/Copia
1144	utg7180000000001	1242411	1243168	Unknown
1145	utg7180000000001	1243170	1243382	Unknown
1146	utg7180000000001	1243404	1243667	LTR/Copia
1147	utg7180000000001	1243635	1243811	LTR/Gypsy
1148	utg7180000000001	1243811	1246728	Unknown
1149	utg7180000000001	1245874	1250146	LTR/Gypsy
1150	utg7180000000001	1250124	1250501	LTR/Gypsy
1151	utg7180000000001	1250447	1250527	LTR/Copia
1152	utg7180000000001	1250498	1251029	LTR/Gypsy
1153	utg7180000000001	1251063	1254252	LTR/Copia
1154	utg7180000000001	1254254	1255428	LTR/Copia
1155	utg7180000000001	1255416	1259657	LTR/Gypsy
1156	utg7180000000001	1258804	1261722	Unknown
1157	utg7180000000001	1261709	1261726	LTR/Gypsy
1158	utg7180000000001	1261727	1261879	LTR/Copia
1159	utg7180000000001	1261877	1267661	Unknown
1160	utg7180000000001	1261880	1261916	LTR/Gypsy
1161	utg7180000000001	1267669	1267708	Unknown
1162	utg7180000000001	1267709	1267948	LTR/Gypsy
1163	utg7180000000001	1267941	1268043	LTR/Gypsy
1164	utg7180000000001	1268044	1270135	Unknown
1165	utg7180000000001	1270135	1270282	LTR/Gypsy
1166	utg7180000000001	1270278	1274010	Unknown
1167	utg7180000000001	1274013	1274750	DNA/MULE-MuDR
1168	utg7180000000001	1274751	1274799	Simple_repeat
1169	utg7180000000001	1274800	1274973	DNA/MULE-MuDR
1170	utg7180000000001	1274915	1275136	LTR/Gypsy
1171	utg7180000000001	1274946	1275157	LINE/R1
1172	utg7180000000001	1274989	1275646	Unknown
1173	utg7180000000001	1275236	1276299	Unknown
1174	utg7180000000001	1276325	1276501	Unknown
1175	utg7180000000001	1276507	1276752	LTR/Copia
1176	utg7180000000001	1276693	1276765	Unknown
1177	utg7180000000001	1276753	1277979	DNA/MuLE-MuDR
1178	utg7180000000001	1277979	1280341	LTR/Copia
1179	utg7180000000001	1280342	1281076	LTR/Gypsy
1180	utg7180000000001	1281077	1282148	LTR/Gypsy
1181	utg7180000000001	1282149	1282245	LTR/Gypsy
1182	utg7180000000001	1282244	1282461	LTR/Gypsy
1183	utg7180000000001	1282424	1282928	LTR
1184	utg7180000000001	1283064	1288970	LTR
1185	utg7180000000001	1288976	1289016	Unknown
1186	utg7180000000001	1289028	1289175	LTR/Gypsy
1187	utg7180000000001	1289179	1292232	LTR/Gypsy
1188	utg7180000000001	1292220	1292429	DNA/MULE-MuDR
1189	utg7180000000001	1292379	1292518	DNA/MuLE-MuDR
1190	utg7180000000001	1292423	1292592	LTR/Copia
1191	utg7180000000001	1292593	1293238	LTR/Gypsy
1192	utg7180000000001	1293229	1294865	LTR/Gypsy
1193	utg7180000000001	1294855	1294928	DNA/MuLE-MuDR
1194	utg7180000000001	1294864	1295030	LTR/Gypsy
1195	utg7180000000001	1295143	1295208	Unknown
1196	utg7180000000001	1295178	1295318	LTR/Gypsy
1197	utg7180000000001	1295319	1297703	LTR/Gypsy
1198	utg7180000000001	1297701	1297852	LTR/Copia
1199	utg7180000000001	1297726	1298218	Unknown
1200	utg7180000000001	1298026	1300249	LTR/Copia
1201	utg7180000000001	1300250	1300333	Unknown
1202	utg7180000000001	1300345	1300423	LTR/Gypsy
1203	utg7180000000001	1300438	1300503	Unknown
1204	utg7180000000001	1300481	1300512	LTR/Copia
1205	utg7180000000001	1300513	1300546	Unknown
1206	utg7180000000001	1300547	1300624	LTR/ERV1
1207	utg7180000000001	1300608	1300872	Unknown
1208	utg7180000000001	1300625	1300719	LTR/Gypsy
1209	utg7180000000001	1300625	1300635	Unknown
1210	utg7180000000001	1300646	1300963	LTR/Copia
1211	utg7180000000001	1300958	1301396	LTR/Gypsy
1212	utg7180000000001	1301397	1305496	LTR/Gypsy
1213	utg7180000000001	1305486	1305552	DNA/MULE-MuDR
1214	utg7180000000001	1305519	1305552	DNA/MULE-MuDR
1215	utg7180000000001	1305553	1307395	DNA/TcMar-Fot1
1216	utg7180000000001	1307355	1307400	DNA/TcMar-Fot1
1217	utg7180000000001	1307379	1307390	DNA/MuLE-MuDR
1218	utg7180000000001	1307391	1307517	LTR/Gypsy
1219	utg7180000000001	1307511	1307627	LTR/Gypsy
1220	utg7180000000001	1307518	1307528	DNA/MuLE-MuDR
1221	utg7180000000001	1310070	1310101	Simple_repeat
1222	utg7180000000001	1310103	1310150	Simple_repeat
1223	utg7180000000001	1310151	1310164	Low_complexity
1224	utg7180000000001	1310741	1310759	Simple_repeat
1225	utg7180000000001	1310819	1311149	DNA/TcMar-Tc2
1226	utg7180000000001	1311165	1311204	Unknown
1227	utg7180000000001	1311193	1311271	LTR
1228	utg7180000000001	1311247	1311448	LTR/Gypsy
1229	utg7180000000001	1311441	1311543	LTR/Gypsy
1230	utg7180000000001	1311621	1311684	Unknown
1231	utg7180000000001	1311685	1314885	LTR/Copia
1232	utg7180000000001	1314886	1315015	Unknown
1233	utg7180000000001	1315016	1315283	LTR/Copia
1234	utg7180000000001	1315284	1315581	Unknown
1235	utg7180000000001	1315582	1317924	Unknown
1236	utg7180000000001	1317134	1318169	LTR/Gypsy
1237	utg7180000000001	1318006	1318183	Unknown
1238	utg7180000000001	1318184	1320768	LTR/Copia
1239	utg7180000000001	1320800	1320942	LTR/Copia
1240	utg7180000000001	1320942	1324110	Unknown
1241	utg7180000000001	1324080	1324237	LTR/Gypsy
1242	utg7180000000001	1324114	1324847	LTR/Copia
1243	utg7180000000001	1324807	1324826	LTR/Copia
1244	utg7180000000001	1324827	1324965	DNA/MULE-MuDR
1245	utg7180000000001	1324847	1324970	LTR/Copia
1246	utg7180000000001	1324968	1325744	Unknown
1247	utg7180000000001	1325758	1326482	LTR/Copia
1248	utg7180000000001	1326484	1327640	Unknown
1249	utg7180000000001	1327657	1328502	Unknown
1250	utg7180000000001	1328520	1328548	Simple_repeat
1251	utg7180000000001	1328568	1329541	LTR/Copia
1252	utg7180000000001	1329542	1329592	Simple_repeat
1253	utg7180000000001	1329593	1331434	LTR/Copia
1254	utg7180000000001	1331419	1331897	LTR/Copia
1255	utg7180000000001	1331898	1334546	LTR/Gypsy
1256	utg7180000000001	1334511	1334658	LTR/Gypsy
1257	utg7180000000001	1334656	1334785	LTR/Copia
1258	utg7180000000001	1334785	1337113	LTR/Copia
1259	utg7180000000001	1337107	1338697	LTR/Copia
1260	utg7180000000001	1338697	1343270	LTR/Copia
1261	utg7180000000001	1343273	1350253	LTR/Gypsy
1262	utg7180000000001	1350254	1354465	LTR/Gypsy
1263	utg7180000000001	1354434	1356062	LTR/Copia
1264	utg7180000000001	1356065	1360298	LTR/Gypsy
1265	utg7180000000001	1360299	1363669	LTR/Copia
1266	utg7180000000001	1363672	1364353	LTR/Gypsy
1267	utg7180000000001	1364353	1366991	LTR/Gypsy
1268	utg7180000000001	1366982	1373317	LTR/Copia
1269	utg7180000000001	1373297	1376282	LTR/Gypsy
1270	utg7180000000001	1376279	1377055	LTR/Copia
1271	utg7180000000001	1377056	1378229	Unknown
1272	utg7180000000001	1378230	1379217	LTR/Copia
1273	utg7180000000001	1379207	1379321	LTR/Gypsy
1274	utg7180000000001	1379320	1379954	LTR/Copia
1275	utg7180000000001	1379959	1382174	LTR/Gypsy
1276	utg7180000000001	1382181	1382663	Unknown
1277	utg7180000000001	1382469	1382688	Unknown
1278	utg7180000000001	1382679	1386599	LTR/Gypsy
1279	utg7180000000001	1386600	1392756	LTR/Gypsy
1280	utg7180000000001	1392745	1393228	LTR/Gypsy
1281	utg7180000000001	1393229	1393556	LTR/Copia
1282	utg7180000000001	1393557	1393730	LTR/Gypsy
1283	utg7180000000001	1393700	1394116	LTR/Copia
1284	utg7180000000001	1394107	1394300	LTR/Copia
1285	utg7180000000001	1394352	1394500	Unknown
1286	utg7180000000001	1394372	1394505	LTR/Copia
1287	utg7180000000001	1394515	1394701	LTR/Copia
1288	utg7180000000001	1394702	1395051	LTR/Copia
1289	utg7180000000001	1395046	1399239	LTR/Copia
1290	utg7180000000001	1399195	1400212	Unknown
1291	utg7180000000001	1400210	1400459	LTR/Copia
1292	utg7180000000001	1400463	1400570	LTR/Copia
1293	utg7180000000001	1400550	1401561	LTR/Gypsy
1294	utg7180000000001	1401558	1406864	LTR/Gypsy
1295	utg7180000000001	1406823	1407311	LTR/Copia
1296	utg7180000000001	1407312	1407351	LTR/Gypsy
1297	utg7180000000001	1407353	1407518	Unknown
1298	utg7180000000001	1410170	1410235	Simple_repeat
1299	utg7180000000001	1414421	1414669	Unknown
1300	utg7180000000001	1414661	1414964	LINE/R1
1301	utg7180000000001	1414974	1415286	LTR/Copia
1302	utg7180000000001	1415260	1415354	LTR/Gypsy
1303	utg7180000000001	1415426	1415503	LTR/Copia
1304	utg7180000000001	1415504	1421257	LTR/Copia
1305	utg7180000000001	1421259	1422455	LTR/Copia
1306	utg7180000000001	1422457	1422485	Simple_repeat
1307	utg7180000000001	1422486	1423144	LINE/R1
1308	utg7180000000001	1422940	1423696	LTR/Copia
1309	utg7180000000001	1423682	1424031	Unknown
1310	utg7180000000001	1424018	1425992	LTR/Copia
1311	utg7180000000001	1425991	1428806	LTR/Copia
1312	utg7180000000001	1428798	1434987	LTR/Copia
1313	utg7180000000001	1434987	1437886	Unknown
1314	utg7180000000001	1437894	1439182	Unknown
1315	utg7180000000001	1439193	1439676	Unknown
1316	utg7180000000001	1439679	1441810	LTR/Gypsy
1317	utg7180000000001	1441310	1441993	LTR/Gypsy
1318	utg7180000000001	1441976	1442822	LTR/Copia
1319	utg7180000000001	1442825	1442865	LTR/Copia
1320	utg7180000000001	1442907	1443182	LTR/Copia
1321	utg7180000000001	1443240	1443319	Simple_repeat
1322	utg7180000000001	1443321	1443682	LTR/Gypsy
1323	utg7180000000001	1443678	1444007	LTR/Gypsy
1324	utg7180000000001	1443978	1444199	LTR/Gypsy
1325	utg7180000000001	1444180	1444768	LTR/Gypsy
1326	utg7180000000001	1444743	1444839	DNA/MULE-MuDR
1327	utg7180000000001	1444757	1445197	LTR/Gypsy
1328	utg7180000000001	1445198	1445344	LTR/Copia
1329	utg7180000000001	1445273	1445353	LTR/Gypsy
1330	utg7180000000001	1445359	1445440	Unknown
1331	utg7180000000001	1445443	1445720	Unknown
1332	utg7180000000001	1445755	1445811	Simple_repeat
1333	utg7180000000001	1447229	1447291	Unknown
1334	utg7180000000001	1447292	1447449	Unknown
1335	utg7180000000001	1447455	1447846	LTR/Copia
1336	utg7180000000001	1447573	1447978	LTR/Gypsy
1337	utg7180000000001	1447946	1447982	LTR/Copia
1338	utg7180000000001	1447974	1448090	DNA/MULE-MuDR
1339	utg7180000000001	1448093	1448353	LTR/Gypsy
1340	utg7180000000001	1448327	1448446	LTR/Gypsy
1341	utg7180000000001	1448429	1448448	LTR/Gypsy
1342	utg7180000000001	1448449	1448587	DNA/MULE-MuDR
1343	utg7180000000001	1448585	1449032	LTR/Copia
1344	utg7180000000001	1449033	1449535	LTR/Gypsy
1345	utg7180000000001	1449535	1449545	DNA/MULE-MuDR
1346	utg7180000000001	1449546	1449630	LTR/Copia
1347	utg7180000000001	1449631	1449731	LTR/Gypsy
1348	utg7180000000001	1449726	1449899	LTR/Gypsy
1349	utg7180000000001	1449900	1455447	LTR
1350	utg7180000000001	1455466	1462238	LTR/Gypsy
1351	utg7180000000001	1462229	1463147	LTR
1352	utg7180000000001	1463152	1463192	Unknown
1353	utg7180000000001	1463238	1466292	Unknown
1354	utg7180000000001	1466290	1466337	LTR/Copia
1355	utg7180000000001	1466297	1466616	LTR/Gypsy
1356	utg7180000000001	1466472	1466646	LTR/Copia
1357	utg7180000000001	1466640	1466858	DNA/MULE-MuDR
1358	utg7180000000001	1466973	1467280	LTR/Copia
1359	utg7180000000001	1467404	1467440	Low_complexity
1360	utg7180000000001	1469971	1470057	Unknown
1361	utg7180000000001	1470059	1475245	LTR/Copia
1362	utg7180000000001	1475247	1475362	Unknown
1363	utg7180000000001	1475316	1475401	LTR/Copia
1364	utg7180000000001	1475413	1475519	Unknown
1365	utg7180000000001	1475535	1479827	LTR/Gypsy
1366	utg7180000000001	1479827	1480342	Unknown
1367	utg7180000000001	1480322	1483114	LTR/Gypsy
1368	utg7180000000001	1483115	1483530	LTR/Copia
1369	utg7180000000001	1483531	1490271	LTR/Gypsy
1370	utg7180000000001	1490272	1490590	Unknown
1371	utg7180000000001	1490591	1491668	LTR/Copia
1372	utg7180000000001	1491669	1491731	Simple_repeat
1373	utg7180000000001	1491732	1491745	LTR/Copia
1374	utg7180000000001	1491740	1496083	LTR/Copia
1375	utg7180000000001	1492760	1496084	Unknown
1376	utg7180000000001	1496081	1496575	LTR/Gypsy
1377	utg7180000000001	1496586	1497543	Unknown
1378	utg7180000000001	1497305	1498407	Unknown
1379	utg7180000000001	1498393	1499090	LTR/Gypsy
1380	utg7180000000001	1499091	1499406	LTR/Copia
1381	utg7180000000001	1499454	1499961	Unknown
1382	utg7180000000001	1499638	1502816	LTR/Copia
1383	utg7180000000001	1502668	1502997	Unknown
1384	utg7180000000001	1503010	1504345	LTR/Copia
1385	utg7180000000001	1504318	1504793	LTR/Copia
1386	utg7180000000001	1504794	1512261	LTR/Gypsy
1387	utg7180000000001	1512263	1518278	LTR/Copia
1388	utg7180000000001	1518282	1519127	LTR/Copia
1389	utg7180000000001	1519128	1522388	LTR/Gypsy
1390	utg7180000000001	1522370	1523183	LTR/Gypsy
1391	utg7180000000001	1523181	1529001	LTR/Copia
1392	utg7180000000001	1529003	1530812	LTR/Gypsy
1393	utg7180000000001	1530813	1531485	LTR/Gypsy
1394	utg7180000000001	1530980	1539382	LTR/Gypsy
1395	utg7180000000001	1539388	1546074	LTR/Gypsy
1396	utg7180000000001	1546072	1547217	LTR/Gypsy
1397	utg7180000000001	1547220	1547648	LTR/Gypsy
1398	utg7180000000001	1547650	1547776	LTR/Copia
1399	utg7180000000001	1547777	1549089	LTR/Gypsy
1400	utg7180000000001	1549090	1549965	Unknown
1401	utg7180000000001	1550031	1550129	LTR/Copia
1402	utg7180000000001	1550075	1550188	LTR/Gypsy
1403	utg7180000000001	1550087	1550265	DNA/MuLE-MuDR
1404	utg7180000000001	1550108	1550345	LTR/Gypsy
1405	utg7180000000001	1550324	1550548	LTR/Gypsy
1406	utg7180000000001	1551000	1551794	Unknown
1407	utg7180000000001	1551704	1553380	LTR/Gypsy
1408	utg7180000000001	1553433	1556844	LTR/Gypsy
1409	utg7180000000001	1556933	1557136	LTR/Gypsy
1410	utg7180000000001	1557137	1557326	LTR/Gypsy
1411	utg7180000000001	1557203	1557342	LTR/Copia
1412	utg7180000000001	1557338	1557553	DNA/MULE-MuDR
1413	utg7180000000001	1557392	1557591	DNA/MuLE-MuDR
1414	utg7180000000001	1557544	1557727	LTR/Copia
1415	utg7180000000001	1557761	1557789	LTR/Copia
1416	utg7180000000001	1557790	1557988	Unknown
1417	utg7180000000001	1557989	1558027	LTR/Copia
1418	utg7180000000001	1558039	1558170	Unknown
1419	utg7180000000001	1558276	1561591	LTR/Gypsy
1420	utg7180000000001	1561588	1565237	LTR/Gypsy
1421	utg7180000000001	1565223	1565971	LTR/Gypsy
1422	utg7180000000001	1565972	1567561	LTR/Copia
1423	utg7180000000001	1567562	1567734	DNA/MULE-MuDR
1424	utg7180000000001	1567737	1567814	LTR/Copia
1425	utg7180000000001	1567867	1568099	Unknown
1426	utg7180000000001	1568091	1569657	DNA/MULE-MuDR
1427	utg7180000000001	1569658	1569682	Simple_repeat
1428	utg7180000000001	1569683	1570526	DNA/MULE-MuDR
1429	utg7180000000001	1570524	1570654	LTR/Gypsy
1430	utg7180000000001	1570661	1571139	Unknown
1431	utg7180000000001	1571140	1576388	LTR/Gypsy
1432	utg7180000000001	1576389	1576554	LTR/Copia
1433	utg7180000000001	1576420	1576803	Unknown
1434	utg7180000000001	1576730	1576874	LTR/Copia
1435	utg7180000000001	1576838	1577168	LTR/Gypsy
1436	utg7180000000001	1577166	1577294	Unknown
1437	utg7180000000001	1577251	1578269	LTR/Copia
1438	utg7180000000001	1578058	1578304	Unknown
1439	utg7180000000001	1578285	1579201	LTR/Copia
1440	utg7180000000001	1579037	1579476	Unknown
1441	utg7180000000001	1579497	1579550	Unknown
1442	utg7180000000001	1579552	1579703	LTR/Gypsy
1443	utg7180000000001	1579592	1579855	Unknown
1444	utg7180000000001	1579816	1579948	LTR/Copia
1445	utg7180000000001	1579947	1581147	LTR/Gypsy
1446	utg7180000000001	1581113	1581468	DNA/MULE-MuDR
1447	utg7180000000001	1581462	1582094	LTR/Gypsy
1448	utg7180000000001	1582096	1584249	LTR/Copia
1449	utg7180000000001	1584250	1587024	LTR/Copia
1450	utg7180000000001	1587025	1587147	Unknown
1451	utg7180000000001	1587151	1590762	LTR/Copia
1452	utg7180000000001	1590763	1593576	LTR/Copia
1453	utg7180000000001	1591577	1596443	Unknown
1454	utg7180000000001	1596430	1596706	LTR/Gypsy
1455	utg7180000000001	1596686	1603169	LTR/Copia
1456	utg7180000000001	1603170	1603981	LTR/Copia
1457	utg7180000000001	1603984	1607704	LTR/Gypsy
1458	utg7180000000001	1607703	1607939	Unknown
1459	utg7180000000001	1607944	1608684	LTR/Gypsy
1460	utg7180000000001	1608684	1610721	LTR/Gypsy
1461	utg7180000000001	1610722	1611377	LTR/Copia
1462	utg7180000000001	1611383	1611671	LTR/Copia
1463	utg7180000000001	1611672	1618239	LTR/Gypsy
1464	utg7180000000001	1618240	1624117	LTR/Gypsy
1465	utg7180000000001	1624114	1624282	LTR/Gypsy
1466	utg7180000000001	1624284	1626090	LTR/Gypsy
1467	utg7180000000001	1626091	1627012	LTR/Copia
1468	utg7180000000001	1627010	1633490	LTR/Copia
1469	utg7180000000001	1633445	1636300	LTR/Copia
1470	utg7180000000001	1636301	1636328	LTR/Gypsy
1471	utg7180000000001	1636329	1636497	LTR/Gypsy
1472	utg7180000000001	1636492	1638737	LTR/Copia
1473	utg7180000000001	1638738	1640450	LTR/Copia
1474	utg7180000000001	1640448	1641286	LTR/Copia
1475	utg7180000000001	1641287	1642079	Unknown
1476	utg7180000000001	1642080	1642358	LTR/Copia
1477	utg7180000000001	1642233	1642399	DNA/MuLE-MuDR
1478	utg7180000000001	1642394	1642518	DNA/MuLE-MuDR
1479	utg7180000000001	1642512	1642749	LTR/Gypsy
1480	utg7180000000001	1642519	1642534	LTR/Copia
1481	utg7180000000001	1649900	1649949	Unknown
1482	utg7180000000001	1649903	1649967	Unknown
1483	utg7180000000001	1649987	1650128	LTR/Gypsy
1484	utg7180000000001	1650127	1650237	LTR/Gypsy
1485	utg7180000000001	1650257	1650328	DNA/MULE-MuDR
1486	utg7180000000001	1650329	1650797	LTR/Copia
1487	utg7180000000001	1650799	1650901	LTR/Gypsy
1488	utg7180000000001	1650895	1651151	LTR/Gypsy
1489	utg7180000000001	1651152	1651191	Unknown
1490	utg7180000000001	1651231	1651589	LTR/Copia
1491	utg7180000000001	1651573	1651631	LTR/Gypsy
1492	utg7180000000001	1651624	1655208	LTR/Gypsy
1493	utg7180000000001	1655207	1656360	LTR/Copia
1494	utg7180000000001	1656361	1658606	LTR/Gypsy
1495	utg7180000000001	1658607	1660836	LTR/Gypsy
1496	utg7180000000001	1660833	1662897	LTR/Copia
1497	utg7180000000001	1662896	1663100	Unknown
1498	utg7180000000001	1663083	1663396	LTR/Copia
1499	utg7180000000001	1663101	1663259	LTR/Copia
1500	utg7180000000001	1663251	1663694	Unknown
1501	utg7180000000001	1663696	1664122	Unknown
1502	utg7180000000001	1664129	1664297	Unknown
1503	utg7180000000001	1664189	1664469	Unknown
1504	utg7180000000001	1664420	1664518	LTR/Copia
1505	utg7180000000001	1664519	1666518	LTR/Copia
1506	utg7180000000001	1665802	1666967	LTR/ERV1
1507	utg7180000000001	1665940	1667346	LINE/R1
1508	utg7180000000001	1667351	1667516	LTR/Copia
1509	utg7180000000001	1667458	1668161	Unknown
1510	utg7180000000001	1668112	1670046	LTR/Copia
1511	utg7180000000001	1669860	1670274	Unknown
1512	utg7180000000001	1670238	1670424	LTR/Gypsy
1513	utg7180000000001	1670344	1670725	Unknown
1514	utg7180000000001	1670475	1670746	LTR/Copia
1515	utg7180000000001	1670726	1671474	LTR/Copia
1516	utg7180000000001	1671447	1671804	LTR/Copia
1517	utg7180000000001	1671652	1672228	LTR/Copia
1518	utg7180000000001	1672227	1674512	LTR/Gypsy
1519	utg7180000000001	1674510	1674706	LTR/Copia
1520	utg7180000000001	1674703	1674732	Unknown
1521	utg7180000000001	1674730	1675236	LTR/Copia
1522	utg7180000000001	1675236	1675412	Unknown
1523	utg7180000000001	1675375	1675470	LTR/Gypsy
1524	utg7180000000001	1675399	1678194	LTR/Copia
1525	utg7180000000001	1678188	1679672	LTR/Gypsy
1526	utg7180000000001	1679672	1681201	Unknown
1527	utg7180000000001	1681192	1682218	LTR/Gypsy
1528	utg7180000000001	1682222	1688511	LTR/Copia
1529	utg7180000000001	1688512	1688788	LTR/Gypsy
1530	utg7180000000001	1688784	1689643	LTR/Copia
1531	utg7180000000001	1689552	1689844	DNA/MuLE-MuDR
1532	utg7180000000001	1689845	1690622	LTR/Gypsy
1533	utg7180000000001	1690586	1690726	Unknown
1534	utg7180000000001	1690798	1690971	LTR/Gypsy
1535	utg7180000000001	1690958	1691500	Unknown
1536	utg7180000000001	1691483	1691834	LTR/Gypsy
1537	utg7180000000001	1691835	1692473	LTR/Copia
1538	utg7180000000001	1692502	1692686	LTR/Copia
1539	utg7180000000001	1692606	1692701	LTR/Copia
1540	utg7180000000001	1692690	1693722	Unknown
1541	utg7180000000001	1693671	1696357	LTR/Copia
1542	utg7180000000001	1696398	1698017	LTR/Copia
1543	utg7180000000001	1698043	1698199	Unknown
1544	utg7180000000001	1698160	1698405	LTR/Copia
1545	utg7180000000001	1698373	1700602	LTR/Copia
1546	utg7180000000001	1700589	1700808	Unknown
1547	utg7180000000001	1700801	1701287	LTR/Copia
1548	utg7180000000001	1701357	1701407	LTR/Copia
1549	utg7180000000001	1701371	1702519	Unknown
1550	utg7180000000001	1702617	1702763	Unknown
1551	utg7180000000001	1702630	1702842	LTR/Copia
1552	utg7180000000001	1702743	1703026	LTR/Copia
1553	utg7180000000001	1702900	1704048	Unknown
1554	utg7180000000001	1703990	1704057	LTR/Copia
1555	utg7180000000001	1704145	1705259	LTR/Copia
1556	utg7180000000001	1705211	1705260	LTR/Gypsy
1557	utg7180000000001	1705261	1705496	LTR/Copia
1558	utg7180000000001	1705495	1706062	Unknown
1559	utg7180000000001	1706063	1706249	LTR/Copia
1560	utg7180000000001	1706250	1706334	Unknown
1561	utg7180000000001	1706332	1707627	LTR/Copia
1562	utg7180000000001	1707628	1707982	LTR/Copia
1563	utg7180000000001	1707963	1708633	LTR/Copia
1564	utg7180000000001	1708599	1708693	LTR/Gypsy
1565	utg7180000000001	1708635	1708819	LTR/Copia
1566	utg7180000000001	1708694	1715087	LTR/Gypsy
1567	utg7180000000001	1715096	1717211	LTR/Copia
1568	utg7180000000001	1717243	1717571	Unknown
1569	utg7180000000001	1717434	1717600	LTR/Copia
1570	utg7180000000001	1717684	1720654	LTR/Copia
1571	utg7180000000001	1720275	1720782	Unknown
1572	utg7180000000001	1720799	1721139	LTR/Copia
1573	utg7180000000001	1721140	1721453	LTR/Gypsy
1574	utg7180000000001	1721456	1721963	LTR/Gypsy
1575	utg7180000000001	1721942	1722845	LTR/Copia
1576	utg7180000000001	1722815	1722981	DNA/MuLE-MuDR
1577	utg7180000000001	1722834	1723004	DNA/MuLE-MuDR
1578	utg7180000000001	1722981	1723128	DNA/MuLE-MuDR
1579	utg7180000000001	1723017	1723567	LTR/Copia
1580	utg7180000000001	1723133	1723572	LTR/Gypsy
1581	utg7180000000001	1723422	1723614	DNA/MuLE-MuDR
1582	utg7180000000001	1723569	1723896	LTR/Copia
1583	utg7180000000001	1723897	1725460	LTR/Gypsy
1584	utg7180000000001	1725461	1726386	LTR/Copia
1585	utg7180000000001	1726388	1727582	LTR/Gypsy
1586	utg7180000000001	1727551	1727580	DNA/MuLE-MuDR
1587	utg7180000000001	1727581	1727873	DNA/MuLE-MuDR
1588	utg7180000000001	1727771	1728882	LTR/Copia
1589	utg7180000000001	1728434	1728885	LTR/Gypsy
1590	utg7180000000001	1728881	1730540	LTR/Gypsy
1591	utg7180000000001	1730507	1731243	LTR/Copia
1592	utg7180000000001	1731230	1731289	LTR/Copia
1593	utg7180000000001	1731314	1731417	LINE/R1
1594	utg7180000000001	1731326	1731757	Unknown
1595	utg7180000000001	1731546	1732269	LTR/Copia
1596	utg7180000000001	1732257	1732334	LTR/Gypsy
1597	utg7180000000001	1732331	1732437	Unknown
1598	utg7180000000001	1732493	1736652	LTR/Gypsy
1599	utg7180000000001	1736626	1736892	Unknown
1600	utg7180000000001	1736643	1736730	Unknown
1601	utg7180000000001	1736731	1736891	LTR/Copia
1602	utg7180000000001	1736892	1737272	Unknown
1603	utg7180000000001	1737273	1739101	LTR/Copia
1604	utg7180000000001	1738777	1739759	Unknown
1605	utg7180000000001	1739741	1740024	LTR/Copia
1606	utg7180000000001	1740025	1740241	Unknown
1607	utg7180000000001	1740231	1740466	LTR/Gypsy
1608	utg7180000000001	1740465	1742229	LTR/Copia
1609	utg7180000000001	1742230	1748690	LTR/Copia
1610	utg7180000000001	1748691	1753399	LTR/Copia
1611	utg7180000000001	1753376	1754236	LTR/Gypsy
1612	utg7180000000001	1756990	1757022	Simple_repeat
1613	utg7180000000001	1760681	1760701	Simple_repeat
1614	utg7180000000001	1760701	1760728	Simple_repeat
1615	utg7180000000001	1760828	1760867	Simple_repeat
1616	utg7180000000001	1761044	1761117	Simple_repeat
1617	utg7180000000001	1761187	1761213	Simple_repeat
1618	utg7180000000001	1762790	1762812	Simple_repeat
1619	utg7180000000001	1764026	1764127	Simple_repeat
1620	utg7180000000002	1	1100	LTR/Gypsy
1621	utg7180000000002	1101	7789	LTR/Gypsy
1622	utg7180000000002	7780	8213	LTR/Gypsy
1623	utg7180000000002	8214	8261	LTR/Gypsy
1624	utg7180000000002	8217	8269	LTR/Gypsy
1625	utg7180000000002	8223	9136	LTR/Copia
1626	utg7180000000002	9007	9032	DNA/MuLE-MuDR
1627	utg7180000000002	9033	9177	LTR/Copia
1628	utg7180000000002	9170	10241	LTR/Gypsy
1629	utg7180000000002	10104	10429	LTR/Copia
1630	utg7180000000002	10430	11115	LTR/Copia
1631	utg7180000000003	1	1100	LTR/Gypsy
1632	utg7180000000003	1105	6868	LTR/Copia
1633	utg7180000000003	6869	9886	LTR/Gypsy
1634	utg7180000000003	9888	10183	LTR/Gypsy
1635	utg7180000000004	1	660	Unknown
1636	utg7180000000004	591	671	Unknown
1637	utg7180000000004	2951	3009	Simple_repeat
1638	utg7180000000004	3073	3089	Simple_repeat
1639	utg7180000000004	9471	9489	Simple_repeat
1640	utg7180000000004	14084	14131	Simple_repeat
1641	utg7180000000004	16018	16116	LTR/Copia
1642	utg7180000000004	16238	16332	LTR
1643	utg7180000000004	16332	16639	LTR
1644	utg7180000000004	16631	16719	LTR/Gypsy
1645	utg7180000000004	16720	16815	LTR/Copia
1646	utg7180000000004	16816	16839	LTR/Gypsy
1647	utg7180000000004	16943	16992	LTR/Gypsy
1648	utg7180000000004	17096	17333	Unknown
1649	utg7180000000004	17391	17488	LTR/Copia
1650	utg7180000000004	17520	17542	Unknown
1651	utg7180000000004	17543	17610	LTR/Gypsy
1652	utg7180000000004	17656	17707	LTR/Copia
1653	utg7180000000004	17763	17841	LINE/Tad1
1654	utg7180000000004	17836	17949	LTR/Gypsy
1655	utg7180000000004	17955	18235	LTR/Copia
1656	utg7180000000004	18240	18457	LTR/Gypsy
1657	utg7180000000004	18459	18543	LTR/Copia
1658	utg7180000000004	18536	18632	LTR/Gypsy
1659	utg7180000000004	18626	18675	LTR/Gypsy
1660	utg7180000000004	18671	18739	LTR/Gypsy
1661	utg7180000000004	18884	19288	LTR/Copia
1662	utg7180000000004	19376	19633	LINE/Tad1
1663	utg7180000000004	19715	19848	Unknown
1664	utg7180000000004	23535	23568	Simple_repeat
1665	utg7180000000004	23965	24046	Unknown
1666	utg7180000000004	24052	24103	Unknown
1667	utg7180000000004	25309	25401	Simple_repeat
1668	utg7180000000004	26377	26399	Simple_repeat
1669	utg7180000000004	28412	28444	Simple_repeat
1670	utg7180000000004	30410	30448	Low_complexity
1671	utg7180000000004	32653	32679	Simple_repeat
1672	utg7180000000004	33108	33177	Unknown
1673	utg7180000000004	33313	33642	Unknown
1674	utg7180000000004	33532	33656	Unknown
1675	utg7180000000004	33718	34341	Unknown
1676	utg7180000000004	34341	34674	Unknown
1677	utg7180000000004	34754	35006	Unknown
1678	utg7180000000004	34950	35092	Unknown
1679	utg7180000000004	35111	35158	Unknown
1680	utg7180000000004	35179	35319	Unknown
1681	utg7180000000004	35334	35418	LTR/Gypsy
1682	utg7180000000004	35485	35757	LTR/Copia
1683	utg7180000000004	35790	35845	Unknown
1684	utg7180000000004	35908	36303	Unknown
1685	utg7180000000004	36304	36905	Unknown
1686	utg7180000000004	36903	37409	Unknown
1687	utg7180000000004	37409	38682	Unknown
1688	utg7180000000004	38695	38791	Unknown
1689	utg7180000000004	38795	38981	Unknown
1690	utg7180000000004	39313	39354	Simple_repeat
1691	utg7180000000004	40606	40646	Simple_repeat
1692	utg7180000000004	41937	41977	Simple_repeat
1693	utg7180000000004	42705	42726	Simple_repeat
1694	utg7180000000004	47581	47618	Simple_repeat
1695	utg7180000000004	48003	48021	Simple_repeat
1696	utg7180000000004	49830	49988	Unknown
1697	utg7180000000004	49994	52105	DNA/TcMar-Tc2
1698	utg7180000000004	52107	52289	Unknown
1699	utg7180000000004	54393	54413	Simple_repeat
1700	utg7180000000004	60808	60866	Simple_repeat
1701	utg7180000000004	65457	65486	Simple_repeat
1702	utg7180000000004	67958	67990	Low_complexity
1703	utg7180000000004	68648	68674	Simple_repeat
1704	utg7180000000004	72685	72739	Simple_repeat
1705	utg7180000000004	75493	75541	Simple_repeat
1706	utg7180000000004	77137	77184	Simple_repeat
1707	utg7180000000004	80134	80173	Simple_repeat
1708	utg7180000000004	81952	81995	Simple_repeat
1709	utg7180000000004	82673	82703	Simple_repeat
1710	utg7180000000004	92230	92261	Simple_repeat
1711	utg7180000000004	93780	93820	Simple_repeat
1712	utg7180000000004	94884	94906	Simple_repeat
1713	utg7180000000004	96256	96311	Simple_repeat
1714	utg7180000000004	96387	96411	Simple_repeat
1715	utg7180000000004	96816	96873	Simple_repeat
1716	utg7180000000004	97064	97101	Simple_repeat
1717	utg7180000000004	100646	100701	Simple_repeat
1718	utg7180000000004	108519	108558	Unknown
1719	utg7180000000004	108559	108798	LTR/Gypsy
1720	utg7180000000004	108791	108893	LTR/Gypsy
1721	utg7180000000004	112604	112706	Simple_repeat
1722	utg7180000000004	113021	113044	Simple_repeat
1723	utg7180000000004	114824	114852	Simple_repeat
1724	utg7180000000004	117203	117254	Simple_repeat
1725	utg7180000000004	117629	117707	Low_complexity
1726	utg7180000000004	117813	117863	Simple_repeat
1727	utg7180000000004	118177	118217	Simple_repeat
1728	utg7180000000004	120296	120338	Simple_repeat
1729	utg7180000000004	123288	123353	Simple_repeat
1730	utg7180000000004	125648	125714	Simple_repeat
1731	utg7180000000004	126770	126832	Simple_repeat
1732	utg7180000000004	128165	128224	Simple_repeat
1733	utg7180000000004	130723	130762	Simple_repeat
1734	utg7180000000004	135647	135740	Simple_repeat
1735	utg7180000000004	143777	143811	Simple_repeat
1736	utg7180000000004	145468	145521	Simple_repeat
1737	utg7180000000004	145521	145558	Low_complexity
1738	utg7180000000004	149742	149781	Simple_repeat
1739	utg7180000000004	150052	150119	Simple_repeat
1740	utg7180000000004	150140	150182	Simple_repeat
1741	utg7180000000004	157922	157977	Simple_repeat
1742	utg7180000000004	158565	158590	Simple_repeat
1743	utg7180000000004	158648	158679	Simple_repeat
1744	utg7180000000004	159308	159346	Simple_repeat
1745	utg7180000000004	159544	159601	Simple_repeat
1746	utg7180000000004	160195	160201	Simple_repeat
1747	utg7180000000004	160202	160240	Simple_repeat
1748	utg7180000000004	161570	161614	Simple_repeat
1749	utg7180000000004	162923	163019	Simple_repeat
1750	utg7180000000004	164602	164697	Simple_repeat
1751	utg7180000000004	165224	165247	Simple_repeat
1752	utg7180000000004	166427	166459	Simple_repeat
1753	utg7180000000004	167495	167500	Simple_repeat
1754	utg7180000000004	167501	167533	Simple_repeat
1755	utg7180000000004	167534	167539	Simple_repeat
1756	utg7180000000004	167820	167879	Simple_repeat
1757	utg7180000000004	172045	172070	Simple_repeat
1758	utg7180000000004	172373	172395	Simple_repeat
1759	utg7180000000004	172548	172578	Simple_repeat
1760	utg7180000000004	173374	173507	Unknown
1761	utg7180000000004	174140	174206	LTR/Gypsy
1762	utg7180000000004	174292	175448	LTR/Gypsy
1763	utg7180000000004	175408	175638	LTR/Copia
1764	utg7180000000004	175681	175828	Unknown
1765	utg7180000000004	175700	175848	LTR/Copia
1766	utg7180000000004	175832	176443	LTR/Copia
1767	utg7180000000004	176444	177477	LTR/Gypsy
1768	utg7180000000004	177478	178497	LTR/Gypsy
1769	utg7180000000004	178490	184044	LTR/Gypsy
1770	utg7180000000004	184046	191514	LTR/Gypsy
1771	utg7180000000004	191515	194566	LTR/Gypsy
1772	utg7180000000004	194555	198336	LTR/Copia
1773	utg7180000000004	198293	199307	Unknown
1774	utg7180000000004	199268	199554	LTR/Copia
1775	utg7180000000004	199558	200525	Unknown
1776	utg7180000000004	200518	200596	Unknown
1777	utg7180000000004	200534	200596	Unknown
1778	utg7180000000004	200597	200706	LTR/Copia
1779	utg7180000000004	200792	200829	Unknown
1780	utg7180000000004	201179	205576	LTR/Copia
1781	utg7180000000004	205503	205656	Unknown
1782	utg7180000000004	205662	207674	Unknown
1783	utg7180000000004	207668	209280	LTR/Copia
1784	utg7180000000004	209282	217088	Unknown
1785	utg7180000000004	217089	221932	LTR/Copia
1786	utg7180000000004	221933	223315	LTR/Gypsy
1787	utg7180000000004	223314	230024	LTR/Gypsy
1788	utg7180000000004	230025	230684	LTR/Gypsy
1789	utg7180000000004	230685	230748	LTR/Gypsy
1790	utg7180000000004	230878	231028	Unknown
1791	utg7180000000004	237522	237747	Simple_repeat
1792	utg7180000000004	245728	245813	Simple_repeat
1793	utg7180000000004	245822	245858	Simple_repeat
1794	utg7180000000004	246667	246697	Simple_repeat
1795	utg7180000000004	246794	246820	Simple_repeat
1796	utg7180000000004	247537	249705	LTR/Gypsy
1797	utg7180000000004	249780	250071	LTR/Gypsy
1798	utg7180000000004	250072	255812	LTR/Copia
1799	utg7180000000004	255813	255900	LTR/Copia
1800	utg7180000000004	255953	256056	LTR/Gypsy
1801	utg7180000000004	256030	256341	LTR/Copia
1802	utg7180000000004	256359	256401	Unknown
1803	utg7180000000004	258621	258653	Simple_repeat
1804	utg7180000000004	268887	268927	Simple_repeat
1805	utg7180000000004	274079	274181	LTR/Gypsy
1806	utg7180000000004	274174	274406	LTR/Gypsy
1807	utg7180000000004	274405	275505	Unknown
1808	utg7180000000004	275531	275570	Unknown
1809	utg7180000000004	283692	283726	Simple_repeat
1810	utg7180000000004	285287	285327	Simple_repeat
1811	utg7180000000004	286559	286697	LTR/Copia
1812	utg7180000000004	288922	288938	Simple_repeat
1813	utg7180000000004	288948	288988	Low_complexity
1814	utg7180000000004	297266	297305	Simple_repeat
1815	utg7180000000004	297611	297650	Simple_repeat
1816	utg7180000000004	299517	299547	Simple_repeat
1817	utg7180000000004	300434	300463	Simple_repeat
1818	utg7180000000004	301556	301578	Simple_repeat
1819	utg7180000000004	302653	302682	Simple_repeat
1820	utg7180000000004	302794	302826	Low_complexity
1821	utg7180000000004	304846	304889	Simple_repeat
1822	utg7180000000004	305525	305614	Simple_repeat
1823	utg7180000000004	306922	306940	Simple_repeat
1824	utg7180000000004	309740	309782	Simple_repeat
1825	utg7180000000004	310419	310540	Simple_repeat
1826	utg7180000000004	315038	315066	Simple_repeat
1827	utg7180000000004	315094	320988	LTR/Gypsy
1828	utg7180000000004	320994	321159	Unknown
1829	utg7180000000004	321163	321453	LTR/Gypsy
1830	utg7180000000004	324597	324619	Simple_repeat
1831	utg7180000000004	324735	325033	Unknown
1832	utg7180000000004	325034	325092	Simple_repeat
1833	utg7180000000004	325101	325492	LTR/Copia
1834	utg7180000000004	325446	325933	Unknown
1835	utg7180000000004	325917	326835	Unknown
1836	utg7180000000004	326797	327020	LTR/Copia
1837	utg7180000000004	326822	328229	LINE/R1
1838	utg7180000000004	327633	329239	LTR/Copia
1839	utg7180000000004	329242	329854	Unknown
1840	utg7180000000004	329856	340132	LTR/Gypsy
1841	utg7180000000004	340133	340965	Unknown
1842	utg7180000000004	340964	341385	LTR/Copia
1843	utg7180000000004	341386	341665	Unknown
1844	utg7180000000004	341449	341705	LTR/Gypsy
1845	utg7180000000004	341592	341920	Unknown
1846	utg7180000000004	341927	341957	Simple_repeat
1847	utg7180000000004	341967	342079	Simple_repeat
1848	utg7180000000004	343808	343981	LTR/Copia
1849	utg7180000000004	344531	344555	Simple_repeat
1850	utg7180000000004	345939	345993	Simple_repeat
1851	utg7180000000004	350252	350384	Low_complexity
1852	utg7180000000004	350718	350806	Unknown
1853	utg7180000000004	352511	352657	DNA/MuLE-MuDR
1854	utg7180000000004	352697	352899	Unknown
1855	utg7180000000004	352902	352936	Unknown
1856	utg7180000000004	359246	359270	Simple_repeat
1857	utg7180000000004	362414	362476	Simple_repeat
1858	utg7180000000004	362487	362519	Simple_repeat
1859	utg7180000000004	363729	363769	DNA/MuLE-MuDR
1860	utg7180000000004	364325	364427	Unknown
1861	utg7180000000004	364423	364565	Unknown
1862	utg7180000000004	366457	366480	Simple_repeat
1863	utg7180000000004	368164	368211	Low_complexity
1864	utg7180000000004	370230	370255	Simple_repeat
1865	utg7180000000004	373895	373918	Simple_repeat
1866	utg7180000000004	374706	374757	Simple_repeat
1867	utg7180000000004	374758	374794	Simple_repeat
1868	utg7180000000004	375733	375762	Simple_repeat
1869	utg7180000000004	377612	377630	Simple_repeat
1870	utg7180000000004	379221	379237	Simple_repeat
1871	utg7180000000004	379724	379782	Simple_repeat
1872	utg7180000000004	379868	379895	Simple_repeat
1873	utg7180000000004	383663	383735	Simple_repeat
1874	utg7180000000004	388588	388651	Simple_repeat
1875	utg7180000000004	394162	394188	Simple_repeat
1876	utg7180000000004	394318	394366	Simple_repeat
1877	utg7180000000004	403386	403425	Simple_repeat
1878	utg7180000000004	407076	407108	Unknown
1879	utg7180000000004	409780	409841	Simple_repeat
1880	utg7180000000004	410178	410253	Low_complexity
1881	utg7180000000004	410658	410699	Simple_repeat
1882	utg7180000000004	411279	411299	Simple_repeat
1883	utg7180000000004	414640	414762	Unknown
1884	utg7180000000004	414922	414982	Simple_repeat
1885	utg7180000000004	415252	416668	DNA/MULE-MuDR
1886	utg7180000000004	416638	416854	LTR/Gypsy
1887	utg7180000000004	416855	417138	LTR/Gypsy
1888	utg7180000000004	417137	421109	LTR/Gypsy
1889	utg7180000000004	420332	423248	Unknown
1890	utg7180000000004	423248	423432	LTR/Gypsy
1891	utg7180000000004	423404	423762	DNA/MULE-MuDR
1892	utg7180000000004	423780	424246	DNA/MULE-MuDR
1893	utg7180000000004	424188	424310	Unknown
1894	utg7180000000004	425031	425053	Simple_repeat
1895	utg7180000000004	425707	425754	Simple_repeat
1896	utg7180000000004	429092	429146	Simple_repeat
1897	utg7180000000004	430384	430463	Simple_repeat
1898	utg7180000000004	435671	435717	Simple_repeat
1899	utg7180000000004	436736	436771	Simple_repeat
1900	utg7180000000004	445377	445419	Simple_repeat
1901	utg7180000000004	445843	445885	Low_complexity
1902	utg7180000000004	447354	447393	Simple_repeat
1903	utg7180000000004	449727	449776	Simple_repeat
1904	utg7180000000004	449788	449817	Simple_repeat
1905	utg7180000000004	458643	458690	Simple_repeat
1906	utg7180000000005	1	242	LTR/Copia
1907	utg7180000000005	237	1958	LTR/Copia
1908	utg7180000000005	1831	1984	Unknown
1909	utg7180000000005	1988	2222	Unknown
1910	utg7180000000005	2223	2300	LTR/Gypsy
1911	utg7180000000005	2307	2346	Unknown
1912	utg7180000000005	2347	2609	LTR/Gypsy
1913	utg7180000000005	2602	2704	LTR/Gypsy
1914	utg7180000000005	2705	2735	LTR/Gypsy
1915	utg7180000000005	2728	2833	LTR/Gypsy
1916	utg7180000000005	2893	2938	LTR
1917	utg7180000000005	2939	3095	LTR
1918	utg7180000000005	3101	3141	Unknown
1919	utg7180000000005	3153	3452	Unknown
1920	utg7180000000005	3450	3561	Unknown
1921	utg7180000000005	3563	3644	Unknown
1922	utg7180000000005	3643	3823	Unknown
1923	utg7180000000005	3825	3872	Unknown
1924	utg7180000000005	3876	3914	Unknown
1925	utg7180000000005	3881	4514	Unknown
1926	utg7180000000005	4502	4779	Unknown
1927	utg7180000000005	4768	5247	Unknown
1928	utg7180000000005	5333	5359	LTR/Gypsy
1929	utg7180000000005	5360	5512	LTR/Copia
1930	utg7180000000005	5519	5564	Unknown
1931	utg7180000000005	5521	6008	LTR/Gypsy
1932	utg7180000000005	6005	6322	LTR/Copia
1933	utg7180000000005	6356	12993	LTR/Gypsy
1934	utg7180000000005	12993	14941	LTR/Copia
1935	utg7180000000005	14942	21527	LTR/Gypsy
1936	utg7180000000005	21528	22091	LTR/Copia
1937	utg7180000000005	22081	23920	LTR/Copia
1938	utg7180000000005	23916	25540	LTR/Copia
1939	utg7180000000005	25539	25703	LINE/R1
1940	utg7180000000005	25561	25782	LTR/Copia
1941	utg7180000000005	25770	25829	Unknown
1942	utg7180000000005	25828	26683	Unknown
1943	utg7180000000005	26631	27134	LTR/Copia
1944	utg7180000000005	27135	29067	LTR/Gypsy
1945	utg7180000000005	29068	34297	LTR/Gypsy
1946	utg7180000000005	34300	35313	Unknown
1947	utg7180000000005	35315	35615	LTR/Gypsy
1948	utg7180000000005	35604	36114	LTR/Gypsy
1949	utg7180000000005	36115	39581	Unknown
1950	utg7180000000005	39585	41202	LTR/Copia
1951	utg7180000000005	41182	41348	LTR/Gypsy
1952	utg7180000000005	41203	41651	DNA/MuLE-MuDR
1953	utg7180000000005	41648	42669	LTR/Gypsy
1954	utg7180000000005	42670	43161	DNA/MuLE-MuDR
1955	utg7180000000005	43162	43189	Simple_repeat
1956	utg7180000000005	43190	43599	DNA/MuLE-MuDR
1957	utg7180000000005	43600	43645	Simple_repeat
1958	utg7180000000005	43646	44241	DNA/MuLE-MuDR
1959	utg7180000000005	44242	44847	DNA/MuLE-MuDR
1960	utg7180000000005	44848	44884	Simple_repeat
1961	utg7180000000005	44885	45218	DNA/MuLE-MuDR
1962	utg7180000000005	45065	45256	DNA/MuLE-MuDR
1963	utg7180000000005	45218	47735	LTR/Copia
1964	utg7180000000005	47713	48356	LTR/Copia
1965	utg7180000000005	48355	48548	LTR/Copia
1966	utg7180000000005	48553	49008	LTR/Copia
1967	utg7180000000005	49007	49271	LTR/Copia
1968	utg7180000000005	49274	49620	LTR/Copia
1969	utg7180000000005	49620	53093	LTR/Gypsy
1970	utg7180000000005	53093	54712	LTR/Copia
1971	utg7180000000005	54706	55255	LTR/Copia
1972	utg7180000000005	55150	61777	LTR/Copia
1973	utg7180000000005	61778	67684	LTR/Copia
1974	utg7180000000005	67681	69409	LTR/Copia
1975	utg7180000000005	69410	69886	LTR/Copia
1976	utg7180000000005	69873	69896	LTR/Copia
1977	utg7180000000005	69897	70034	Unknown
1978	utg7180000000005	70035	70275	Unknown
1979	utg7180000000005	70167	70441	Unknown
1980	utg7180000000005	70276	70364	Unknown
1981	utg7180000000005	70331	70461	Unknown
1982	utg7180000000005	70462	70490	LTR/Copia
1983	utg7180000000005	70729	70807	LTR/Copia
1984	utg7180000000005	70926	70986	LINE/R1
1985	utg7180000000005	70982	71599	Unknown
1986	utg7180000000005	71470	71686	LTR/Copia
1987	utg7180000000005	71627	71735	Unknown
1988	utg7180000000005	71734	72099	LTR/Copia
1989	utg7180000000005	72087	78571	LTR/Copia
1990	utg7180000000005	78559	81088	LTR/Copia
1991	utg7180000000005	81046	82053	LTR/Gypsy
1992	utg7180000000005	82053	85414	LTR/Copia
1993	utg7180000000005	85415	91501	LTR/Copia
1994	utg7180000000005	91513	96539	LTR/Copia
1995	utg7180000000005	96540	103038	LTR/Copia
1996	utg7180000000005	103039	104384	LTR/Copia
1997	utg7180000000005	104375	104817	LTR/Copia
1998	utg7180000000005	104818	107217	LTR/Gypsy
[truncated: 95,137 more rows]
