# Supplementary material for: Genomic analyses reveal evolutionary and geologic context for the plateau fungus Ophiocordyceps sinensis
Source: Chin Med. 2020 Oct 6;15:107. doi: 10.1186/s13020-020-00365-3 (PMC7542391; doi:10.1186/s13020-020-00365-3)
Supplement: Supplementary file 7 — Additional file 7: Table S6. Repeat-induced point mutation regions. [file 13020_2020_365_MOESM7_ESM.xlsx]

## Sheet: Sheet1
Table S6. Repeat-induced point mutation regions
No.	Contig	Start	End
1	utg7180000000001	1	751
2	utg7180000000001	1201	17401
3	utg7180000000001	17551	25351
4	utg7180000000001	25501	26701
5	utg7180000000001	26851	28051
6	utg7180000000001	28201	61951
7	utg7180000000001	62101	63601
8	utg7180000000001	63751	71101
9	utg7180000000001	71251	72001
10	utg7180000000001	72151	74551
11	utg7180000000001	75301	76501
12	utg7180000000001	76951	82501
13	utg7180000000001	82651	83101
14	utg7180000000001	83251	101701
15	utg7180000000001	101851	120601
16	utg7180000000001	121051	128701
17	utg7180000000001	128851	129151
18	utg7180000000001	129301	139201
19	utg7180000000001	139351	146851
20	utg7180000000001	147001	147751
21	utg7180000000001	147901	159151
22	utg7180000000001	159301	159751
23	utg7180000000001	160051	161101
24	utg7180000000001	161251	162451
25	utg7180000000001	162601	166351
26	utg7180000000001	166501	167551
27	utg7180000000001	167701	168601
28	utg7180000000001	169051	175201
29	utg7180000000001	175351	178201
30	utg7180000000001	178501	180451
31	utg7180000000001	180901	181801
32	utg7180000000001	182251	186901
33	utg7180000000001	187051	197701
34	utg7180000000001	197851	200851
35	utg7180000000001	201001	201901
36	utg7180000000001	202051	206701
37	utg7180000000001	206851	207151
38	utg7180000000001	208351	208651
39	utg7180000000001	210451	217651
40	utg7180000000001	217951	218401
41	utg7180000000001	218701	220201
42	utg7180000000001	220651	220951
43	utg7180000000001	222151	222601
44	utg7180000000001	223201	224401
45	utg7180000000001	224551	228001
46	utg7180000000001	228151	229651
47	utg7180000000001	229801	261601
48	utg7180000000001	261751	262951
49	utg7180000000001	263101	270601
50	utg7180000000001	275101	289951
51	utg7180000000001	290251	293101
52	utg7180000000001	293251	294001
53	utg7180000000001	294151	294901
54	utg7180000000001	295201	302701
55	utg7180000000001	302851	304801
56	utg7180000000001	305101	324901
57	utg7180000000001	325501	331651
58	utg7180000000001	331801	333751
59	utg7180000000001	335551	355801
60	utg7180000000001	356101	356551
61	utg7180000000001	356851	357151
62	utg7180000000001	357451	363001
63	utg7180000000001	363301	381151
64	utg7180000000001	381301	391501
65	utg7180000000001	392101	401101
66	utg7180000000001	401251	415351
67	utg7180000000001	415651	426001
68	utg7180000000001	426151	433651
69	utg7180000000001	435451	464551
70	utg7180000000001	464701	465901
71	utg7180000000001	466051	467701
72	utg7180000000001	468151	472351
73	utg7180000000001	472501	474001
74	utg7180000000001	474151	476101
75	utg7180000000001	476551	478951
76	utg7180000000001	479401	479701
77	utg7180000000001	479851	480751
78	utg7180000000001	481501	481801
79	utg7180000000001	482251	485551
80	utg7180000000001	485701	496951
81	utg7180000000001	497101	501751
82	utg7180000000001	501901	509701
83	utg7180000000001	511951	519901
84	utg7180000000001	520051	525901
85	utg7180000000001	526501	530251
86	utg7180000000001	530551	531901
87	utg7180000000001	532051	534601
88	utg7180000000001	534751	544351
89	utg7180000000001	544651	548251
90	utg7180000000001	549301	560401
91	utg7180000000001	560551	561301
92	utg7180000000001	561451	561751
93	utg7180000000001	562051	566101
94	utg7180000000001	566551	568651
95	utg7180000000001	568951	578101
96	utg7180000000001	578701	586051
97	utg7180000000001	586201	595651
98	utg7180000000001	595801	597151
99	utg7180000000001	597301	599551
100	utg7180000000001	599701	600001
101	utg7180000000001	600151	601051
102	utg7180000000001	601201	614101
103	utg7180000000001	614251	620101
104	utg7180000000001	620401	625351
105	utg7180000000001	625501	626701
106	utg7180000000001	627301	629101
107	utg7180000000001	629251	639451
108	utg7180000000001	639601	641401
109	utg7180000000001	641551	642451
110	utg7180000000001	642901	643201
111	utg7180000000001	643351	643801
112	utg7180000000001	644101	646051
113	utg7180000000001	646351	650701
114	utg7180000000001	651451	670201
115	utg7180000000001	670351	678601
116	utg7180000000001	678751	683251
117	utg7180000000001	683401	684751
118	utg7180000000001	684901	688051
119	utg7180000000001	688351	688801
120	utg7180000000001	689101	697651
121	utg7180000000001	697801	704101
122	utg7180000000001	704251	710101
123	utg7180000000001	710251	711601
124	utg7180000000001	711751	712801
125	utg7180000000001	713551	715951
126	utg7180000000001	716101	716401
127	utg7180000000001	716851	719701
128	utg7180000000001	720451	724501
129	utg7180000000001	724651	725701
130	utg7180000000001	726151	731851
131	utg7180000000001	733651	733951
132	utg7180000000001	734251	735151
133	utg7180000000001	735601	735901
134	utg7180000000001	736201	736501
135	utg7180000000001	736801	737101
136	utg7180000000001	737551	737851
137	utg7180000000001	738301	741001
138	utg7180000000001	741151	743701
139	utg7180000000001	743851	744301
140	utg7180000000001	744901	747451
141	utg7180000000001	747601	748351
142	utg7180000000001	748651	756751
143	utg7180000000001	757351	757951
144	utg7180000000001	758251	761551
145	utg7180000000001	761701	771601
146	utg7180000000001	771901	775801
147	utg7180000000001	775951	776551
148	utg7180000000001	776701	777001
149	utg7180000000001	777151	777451
150	utg7180000000001	778351	784801
151	utg7180000000001	784951	786601
152	utg7180000000001	786751	788551
153	utg7180000000001	788851	789901
154	utg7180000000001	790051	791251
155	utg7180000000001	791401	797701
156	utg7180000000001	797851	800701
157	utg7180000000001	801001	801451
158	utg7180000000001	801601	803251
159	utg7180000000001	803401	804451
160	utg7180000000001	804601	805501
161	utg7180000000001	805651	807601
162	utg7180000000001	809401	810001
163	utg7180000000001	810151	810751
164	utg7180000000001	810901	812701
165	utg7180000000001	813001	818701
166	utg7180000000001	818851	819901
167	utg7180000000001	820051	820951
168	utg7180000000001	821701	822151
169	utg7180000000001	822451	832051
170	utg7180000000001	832351	839851
171	utg7180000000001	840301	851401
172	utg7180000000001	851551	873451
173	utg7180000000001	873601	897301
174	utg7180000000001	897451	904651
175	utg7180000000001	905101	926401
176	utg7180000000001	926551	927151
177	utg7180000000001	927601	927901
178	utg7180000000001	928051	932251
179	utg7180000000001	932401	935251
180	utg7180000000001	935401	936301
181	utg7180000000001	939901	953401
182	utg7180000000001	953551	957451
183	utg7180000000001	957601	981601
184	utg7180000000001	981901	989101
185	utg7180000000001	989251	1000651
186	utg7180000000001	1000951	1004851
187	utg7180000000001	1005001	1006051
188	utg7180000000001	1006351	1007101
189	utg7180000000001	1007251	1008001
190	utg7180000000001	1008151	1009501
191	utg7180000000001	1009801	1012801
192	utg7180000000001	1012951	1013401
193	utg7180000000001	1013551	1019401
194	utg7180000000001	1019701	1021951
195	utg7180000000001	1022551	1024051
196	utg7180000000001	1024201	1024501
197	utg7180000000001	1024951	1026451
198	utg7180000000001	1026601	1029601
199	utg7180000000001	1029751	1031551
200	utg7180000000001	1031851	1039351
201	utg7180000000001	1039951	1040251
202	utg7180000000001	1040851	1041301
203	utg7180000000001	1041451	1047151
204	utg7180000000001	1047301	1048051
205	utg7180000000001	1048201	1048651
206	utg7180000000001	1048951	1050751
207	utg7180000000001	1050901	1052401
208	utg7180000000001	1052551	1071601
209	utg7180000000001	1071751	1077001
210	utg7180000000001	1077151	1086901
211	utg7180000000001	1087051	1087651
212	utg7180000000001	1087951	1088551
213	utg7180000000001	1088701	1093951
214	utg7180000000001	1094101	1100701
215	utg7180000000001	1100851	1130851
216	utg7180000000001	1131001	1134001
217	utg7180000000001	1134151	1138651
218	utg7180000000001	1138801	1139251
219	utg7180000000001	1139401	1153201
220	utg7180000000001	1153501	1159501
221	utg7180000000001	1159651	1160251
222	utg7180000000001	1160401	1160701
223	utg7180000000001	1161151	1161451
224	utg7180000000001	1161601	1161901
225	utg7180000000001	1162351	1216501
226	utg7180000000001	1216801	1273801
227	utg7180000000001	1273951	1282951
228	utg7180000000001	1283101	1292701
229	utg7180000000001	1292851	1300351
230	utg7180000000001	1300651	1307551
231	utg7180000000001	1311301	1315351
232	utg7180000000001	1315951	1317451
233	utg7180000000001	1317601	1318051
234	utg7180000000001	1318201	1324951
235	utg7180000000001	1325101	1327801
236	utg7180000000001	1328101	1329751
237	utg7180000000001	1330051	1334701
238	utg7180000000001	1334851	1362901
239	utg7180000000001	1363051	1377601
240	utg7180000000001	1378201	1394401
241	utg7180000000001	1394701	1400401
242	utg7180000000001	1400551	1407301
243	utg7180000000001	1414351	1414651
244	utg7180000000001	1414801	1424101
245	utg7180000000001	1424251	1428901
246	utg7180000000001	1429351	1429801
247	utg7180000000001	1430251	1434451
248	utg7180000000001	1435051	1435351
249	utg7180000000001	1435501	1437151
250	utg7180000000001	1437301	1447651
251	utg7180000000001	1447801	1462201
252	utg7180000000001	1462501	1463251
253	utg7180000000001	1464151	1466101
254	utg7180000000001	1470151	1479901
255	utg7180000000001	1480201	1483051
256	utg7180000000001	1483201	1491901
257	utg7180000000001	1492201	1493401
258	utg7180000000001	1493551	1493851
259	utg7180000000001	1494151	1494601
260	utg7180000000001	1494751	1495051
261	utg7180000000001	1495201	1495651
262	utg7180000000001	1495951	1496401
263	utg7180000000001	1496851	1497301
264	utg7180000000001	1497601	1527751
265	utg7180000000001	1527901	1531051
266	utg7180000000001	1531201	1549501
267	utg7180000000001	1549801	1568251
268	utg7180000000001	1568551	1570801
269	utg7180000000001	1571101	1576801
270	utg7180000000001	1577251	1582051
271	utg7180000000001	1582201	1584151
272	utg7180000000001	1584301	1596151
273	utg7180000000001	1596451	1596751
274	utg7180000000001	1597051	1617301
275	utg7180000000001	1617451	1625401
276	utg7180000000001	1625551	1636501
277	utg7180000000001	1636651	1637401
278	utg7180000000001	1637551	1638001
279	utg7180000000001	1638151	1638451
280	utg7180000000001	1638601	1640101
281	utg7180000000001	1640551	1641001
282	utg7180000000001	1641151	1641901
283	utg7180000000001	1642051	1642501
284	utg7180000000001	1650001	1650751
285	utg7180000000001	1651201	1660951
286	utg7180000000001	1661251	1661701
287	utg7180000000001	1661851	1664701
288	utg7180000000001	1665151	1667101
289	utg7180000000001	1667251	1670101
290	utg7180000000001	1670401	1672351
291	utg7180000000001	1672651	1674601
292	utg7180000000001	1675351	1675951
293	utg7180000000001	1676101	1678051
294	utg7180000000001	1678201	1680001
295	utg7180000000001	1680151	1705501
296	utg7180000000001	1705951	1716151
297	utg7180000000001	1716301	1722901
298	utg7180000000001	1723051	1740451
299	utg7180000000001	1740601	1742251
300	utg7180000000001	1742401	1753051
301	utg7180000000001	1753201	1754101
302	utg7180000000004	151	451
303	utg7180000000004	17551	17851
304	utg7180000000004	30751	31051
305	utg7180000000004	32851	33301
306	utg7180000000004	33601	34351
307	utg7180000000004	35401	37201
308	utg7180000000004	37351	38851
309	utg7180000000004	48151	48601
310	utg7180000000004	49801	52351
311	utg7180000000004	65251	65701
312	utg7180000000004	83851	84301
313	utg7180000000004	88501	88801
314	utg7180000000004	100651	100951
315	utg7180000000004	109651	109951
316	utg7180000000004	117301	117751
317	utg7180000000004	118801	119101
318	utg7180000000004	121351	121651
319	utg7180000000004	135751	136051
320	utg7180000000004	150751	151051
321	utg7180000000004	161101	161401
322	utg7180000000004	165601	166201
323	utg7180000000004	172201	172501
324	utg7180000000004	174151	230701
325	utg7180000000004	237451	237901
326	utg7180000000004	246301	246751
327	utg7180000000004	247651	256501
328	utg7180000000004	261451	261751
329	utg7180000000004	273901	274201
330	utg7180000000004	274651	275701
331	utg7180000000004	285301	285601
332	utg7180000000004	286201	286651
333	utg7180000000004	299251	299551
334	utg7180000000004	302551	302851
335	utg7180000000004	306601	306901
336	utg7180000000004	314251	314551
337	utg7180000000004	315151	321301
338	utg7180000000004	323551	323851
339	utg7180000000004	324751	342151
340	utg7180000000004	346351	346651
341	utg7180000000004	352501	352951
342	utg7180000000004	363601	363901
343	utg7180000000004	372751	373051
344	utg7180000000004	376351	376651
345	utg7180000000004	414151	414451
346	utg7180000000004	414601	417001
347	utg7180000000004	417151	424651
348	utg7180000000004	441451	441901
349	utg7180000000004	449551	450001
350	utg7180000000004	453901	454201
351	utg7180000000005	1	1351
352	utg7180000000005	1501	1951
353	utg7180000000005	2101	3001
354	utg7180000000005	3151	4051
355	utg7180000000005	4351	5401
356	utg7180000000005	6001	13051
357	utg7180000000005	13351	21751
358	utg7180000000005	21901	24151
359	utg7180000000005	24451	24751
360	utg7180000000005	25051	42151
361	utg7180000000005	42301	53101
362	utg7180000000005	53551	54151
363	utg7180000000005	54301	55201
364	utg7180000000005	55351	61351
365	utg7180000000005	61651	63751
366	utg7180000000005	63901	70051
367	utg7180000000005	70351	70951
368	utg7180000000005	71101	71551
369	utg7180000000005	71701	72151
370	utg7180000000005	72301	80851
371	utg7180000000005	81001	107251
372	utg7180000000005	107851	121651
373	utg7180000000005	121951	125251
374	utg7180000000005	126451	127201
375	utg7180000000005	127351	128101
376	utg7180000000005	142351	142651
377	utg7180000000005	143551	143851
378	utg7180000000005	147301	147601
379	utg7180000000005	154501	154951
380	utg7180000000005	155101	157501
381	utg7180000000005	157651	160651
382	utg7180000000005	160801	161101
383	utg7180000000005	161851	162151
384	utg7180000000005	162901	163651
385	utg7180000000005	164701	165001
386	utg7180000000005	166801	167101
387	utg7180000000005	177601	178051
388	utg7180000000005	183151	186901
389	utg7180000000005	188701	189001
390	utg7180000000005	190051	208801
391	utg7180000000006	451	59851
392	utg7180000000006	60301	99151
393	utg7180000000006	99451	101401
394	utg7180000000006	101551	102001
395	utg7180000000006	102151	103651
396	utg7180000000006	103951	104851
397	utg7180000000006	105301	118801
398	utg7180000000006	118951	134401
399	utg7180000000006	134551	150751
400	utg7180000000006	151051	151501
401	utg7180000000006	151801	153901
402	utg7180000000006	154201	154651
403	utg7180000000006	154801	155251
404	utg7180000000006	155401	156451
405	utg7180000000006	156601	159001
406	utg7180000000006	159301	159601
407	utg7180000000006	159751	166051
408	utg7180000000006	166351	168001
409	utg7180000000006	168301	175651
410	utg7180000000006	175951	181651
411	utg7180000000006	181801	186301
412	utg7180000000006	186901	191401
413	utg7180000000006	191701	192001
414	utg7180000000007	1	19351
415	utg7180000000007	19501	20401
416	utg7180000000007	20551	36301
417	utg7180000000007	36601	40651
418	utg7180000000007	40801	44851
419	utg7180000000007	45001	45751
420	utg7180000000007	45901	60601
421	utg7180000000007	61051	69001
422	utg7180000000007	69301	69601
423	utg7180000000007	69751	70051
424	utg7180000000007	70351	77401
425	utg7180000000007	77551	78001
426	utg7180000000007	78751	83851
427	utg7180000000007	84001	92851
428	utg7180000000007	93001	126001
429	utg7180000000007	126151	135151
430	utg7180000000007	135301	136801
431	utg7180000000007	141301	165751
432	utg7180000000007	165901	169801
433	utg7180000000007	169951	180751
434	utg7180000000007	180901	183151
435	utg7180000000007	183601	185701
436	utg7180000000007	186151	199351
437	utg7180000000007	199501	215251
438	utg7180000000007	215701	223051
439	utg7180000000007	223501	223951
440	utg7180000000007	224101	224851
441	utg7180000000007	225001	225751
442	utg7180000000007	225901	226651
443	utg7180000000007	226801	227851
444	utg7180000000007	228151	229951
445	utg7180000000007	230251	239551
446	utg7180000000007	239701	249901
447	utg7180000000007	250051	262351
448	utg7180000000007	262651	274351
449	utg7180000000007	274651	278701
450	utg7180000000007	278851	295201
451	utg7180000000007	295801	298201
452	utg7180000000007	298351	305551
453	utg7180000000007	305701	306301
454	utg7180000000007	306601	314551
455	utg7180000000007	314701	323401
456	utg7180000000007	323551	326701
457	utg7180000000007	326851	327151
458	utg7180000000007	327301	328351
459	utg7180000000007	328501	339751
460	utg7180000000007	339901	343201
461	utg7180000000007	344401	355051
462	utg7180000000007	355801	392401
463	utg7180000000007	392701	393601
464	utg7180000000007	396451	397501
465	utg7180000000007	397651	402601
466	utg7180000000007	402751	406201
467	utg7180000000007	406651	407101
468	utg7180000000007	407251	409051
469	utg7180000000007	409351	412951
470	utg7180000000007	413551	417151
471	utg7180000000007	417301	418501
472	utg7180000000007	418651	430951
473	utg7180000000007	431101	432001
474	utg7180000000007	432301	433051
475	utg7180000000007	433201	435901
476	utg7180000000007	436051	440701
477	utg7180000000007	440851	447001
478	utg7180000000007	447601	451351
479	utg7180000000007	451651	451951
480	utg7180000000007	452101	454951
481	utg7180000000007	455101	455401
482	utg7180000000007	455551	459001
483	utg7180000000007	459151	461551
484	utg7180000000007	461851	472651
485	utg7180000000007	472951	478951
486	utg7180000000007	479101	499951
487	utg7180000000007	500101	500551
488	utg7180000000007	500851	502651
489	utg7180000000007	502801	512251
490	utg7180000000007	512551	513601
491	utg7180000000007	513901	519901
492	utg7180000000007	520051	520951
493	utg7180000000007	521101	521851
494	utg7180000000007	522601	523801
495	utg7180000000007	523951	530701
496	utg7180000000007	530851	539551
497	utg7180000000007	539701	559201
498	utg7180000000007	559351	562051
499	utg7180000000007	562201	564151
500	utg7180000000007	564301	565051
501	utg7180000000007	565801	566401
502	utg7180000000007	566701	569551
503	utg7180000000007	569851	571501
504	utg7180000000007	571651	572551
505	utg7180000000007	572701	589201
506	utg7180000000007	592051	619651
507	utg7180000000007	619801	632401
508	utg7180000000007	632701	641851
509	utg7180000000007	642001	651301
510	utg7180000000007	651451	655351
511	utg7180000000007	655501	657901
512	utg7180000000007	658351	659251
513	utg7180000000007	659551	662101
514	utg7180000000007	662851	671551
515	utg7180000000007	671851	673201
516	utg7180000000007	673501	674401
517	utg7180000000007	674551	682801
518	utg7180000000007	682951	684901
519	utg7180000000007	685051	693001
520	utg7180000000007	693301	704551
521	utg7180000000007	704701	715201
522	utg7180000000007	715651	717301
523	utg7180000000007	717601	720901
524	utg7180000000007	721051	734251
525	utg7180000000007	734401	736651
526	utg7180000000007	736801	741751
527	utg7180000000007	742201	744451
528	utg7180000000007	744601	752251
529	utg7180000000007	752401	753901
530	utg7180000000007	754051	758251
531	utg7180000000007	758401	764401
532	utg7180000000007	764551	771901
533	utg7180000000007	772201	772951
534	utg7180000000007	773101	779851
535	utg7180000000007	780151	786151
536	utg7180000000007	786301	799051
537	utg7180000000007	799201	815551
538	utg7180000000007	815701	817201
539	utg7180000000007	817651	818101
540	utg7180000000007	818701	822901
541	utg7180000000007	823351	848101
542	utg7180000000009	1	751
543	utg7180000000009	901	4201
544	utg7180000000009	4351	21151
545	utg7180000000009	21301	37951
546	utg7180000000009	38101	65101
547	utg7180000000009	65251	68101
548	utg7180000000009	68851	75451
549	utg7180000000009	75901	77101
550	utg7180000000009	77251	80701
551	utg7180000000009	81001	86851
552	utg7180000000009	87001	88201
553	utg7180000000009	88351	93151
554	utg7180000000009	97201	98701
555	utg7180000000009	98851	116251
556	utg7180000000009	116401	123901
557	utg7180000000009	124051	135001
558	utg7180000000009	135151	138751
559	utg7180000000009	138901	139501
560	utg7180000000009	139801	150751
561	utg7180000000009	150901	151351
562	utg7180000000009	151651	156751
563	utg7180000000009	157051	176551
564	utg7180000000009	176701	178651
565	utg7180000000009	178801	204301
566	utg7180000000009	204451	216001
567	utg7180000000009	216151	221251
568	utg7180000000009	221401	225151
569	utg7180000000009	225301	234151
570	utg7180000000009	234901	238651
571	utg7180000000009	238801	256051
572	utg7180000000009	256501	259651
573	utg7180000000009	261001	262051
574	utg7180000000009	262201	263401
575	utg7180000000009	263551	264751
576	utg7180000000009	264901	266701
577	utg7180000000009	267001	273001
578	utg7180000000009	273151	280351
579	utg7180000000009	280501	295951
580	utg7180000000009	296551	298651
581	utg7180000000009	299101	299851
582	utg7180000000009	303151	303751
583	utg7180000000009	304201	310201
584	utg7180000000009	313801	335251
585	utg7180000000009	335401	339001
586	utg7180000000009	339151	341101
587	utg7180000000009	341251	349951
588	utg7180000000009	350251	357601
589	utg7180000000009	357751	363001
590	utg7180000000009	363451	371701
591	utg7180000000009	371851	374701
592	utg7180000000009	374851	379651
593	utg7180000000009	379801	384151
594	utg7180000000009	385351	386551
595	utg7180000000009	386851	387301
596	utg7180000000009	387751	404701
597	utg7180000000009	404851	410101
598	utg7180000000009	410401	413251
599	utg7180000000009	413401	415351
600	utg7180000000009	415651	415951
601	utg7180000000009	416251	417601
602	utg7180000000009	417751	421201
603	utg7180000000009	421651	430351
604	utg7180000000009	430501	437401
605	utg7180000000009	437551	454051
606	utg7180000000009	454201	455401
607	utg7180000000009	455551	455851
608	utg7180000000009	456301	457501
609	utg7180000000009	457651	459451
610	utg7180000000009	459751	462151
611	utg7180000000009	462301	462901
612	utg7180000000009	463051	467851
613	utg7180000000009	468001	492151
614	utg7180000000009	492301	503551
615	utg7180000000009	504001	504451
616	utg7180000000009	504901	506401
617	utg7180000000009	506551	507301
618	utg7180000000009	507451	512251
619	utg7180000000009	512401	524551
620	utg7180000000009	524701	527401
621	utg7180000000009	527701	529351
622	utg7180000000009	532501	544651
623	utg7180000000009	544801	547051
624	utg7180000000009	547201	551551
625	utg7180000000009	551701	559801
626	utg7180000000009	560101	560551
627	utg7180000000009	561451	567451
628	utg7180000000009	567601	568201
629	utg7180000000009	568351	568951
630	utg7180000000009	569101	575701
631	utg7180000000009	576001	582601
632	utg7180000000009	582751	615751
633	utg7180000000009	615901	625651
634	utg7180000000009	625801	634501
635	utg7180000000009	635551	640801
636	utg7180000000009	640951	642751
637	utg7180000000009	643051	643651
638	utg7180000000009	643801	660301
639	utg7180000000009	661051	663751
640	utg7180000000009	664051	669001
641	utg7180000000009	669751	672601
642	utg7180000000009	672751	674551
643	utg7180000000009	674701	677401
644	utg7180000000009	677551	678601
645	utg7180000000009	678751	681301
646	utg7180000000009	681451	681751
647	utg7180000000009	690751	716701
648	utg7180000000009	724051	726001
649	utg7180000000009	726301	726751
650	utg7180000000009	726901	732901
651	utg7180000000009	733051	735151
652	utg7180000000009	735451	736351
653	utg7180000000009	737251	739801
654	utg7180000000016	2551	3301
655	utg7180000000016	3601	3901
656	utg7180000000016	4201	5101
657	utg7180000000016	6151	7051
658	utg7180000000016	7201	19351
659	utg7180000000016	19501	20251
660	utg7180000000016	20401	21901
661	utg7180000000016	22051	24451
662	utg7180000000016	24601	28951
663	utg7180000000016	29251	30751
664	utg7180000000016	30901	31651
665	utg7180000000016	31951	45001
666	utg7180000000016	45151	55501
667	utg7180000000016	55801	58351
668	utg7180000000016	58501	62701
669	utg7180000000016	62851	69151
670	utg7180000000016	70051	70351
671	utg7180000000016	70651	86701
672	utg7180000000016	86851	91951
673	utg7180000000016	92101	100951
674	utg7180000000016	101101	108301
675	utg7180000000016	108601	127051
676	utg7180000000016	127351	131851
677	utg7180000000016	132001	155251
678	utg7180000000016	155551	159601
679	utg7180000000016	161851	173101
680	utg7180000000016	173251	176251
681	utg7180000000016	176851	183451
682	utg7180000000016	183601	197251
683	utg7180000000016	197551	211801
684	utg7180000000016	212251	225301
685	utg7180000000016	225451	239551
686	utg7180000000016	239701	254851
687	utg7180000000016	255001	275251
688	utg7180000000016	275401	290551
689	utg7180000000016	290701	291601
690	utg7180000000016	291751	297601
691	utg7180000000016	298501	299401
692	utg7180000000016	299551	304201
693	utg7180000000016	304501	315901
694	utg7180000000016	316051	319351
695	utg7180000000016	319651	319951
696	utg7180000000016	322951	325051
697	utg7180000000016	325201	355501
698	utg7180000000016	355801	375901
699	utg7180000000017	1	7351
700	utg7180000000017	7501	13351
701	utg7180000000017	13501	18451
702	utg7180000000017	18601	45001
703	utg7180000000017	45451	50101
704	utg7180000000017	50401	54001
705	utg7180000000017	54601	58651
706	utg7180000000017	58801	60901
707	utg7180000000017	61051	66751
708	utg7180000000017	66901	69901
709	utg7180000000017	70051	81451
710	utg7180000000017	81601	82051
711	utg7180000000017	82201	83851
712	utg7180000000017	84301	96451
713	utg7180000000017	96601	97201
714	utg7180000000017	97351	101701
715	utg7180000000017	101851	107251
716	utg7180000000017	107401	107851
717	utg7180000000017	108301	112051
718	utg7180000000017	112201	114151
719	utg7180000000017	114301	119851
720	utg7180000000017	120151	120601
721	utg7180000000017	120751	125401
722	utg7180000000017	125551	129001
723	utg7180000000017	129151	130351
724	utg7180000000017	130501	137251
725	utg7180000000017	137401	143101
726	utg7180000000017	143251	147601
727	utg7180000000017	148201	151201
728	utg7180000000017	151351	151801
729	utg7180000000017	151951	156001
730	utg7180000000017	156751	178201
731	utg7180000000017	178351	178651
732	utg7180000000017	178951	187801
733	utg7180000000017	187951	188251
734	utg7180000000017	188401	193051
735	utg7180000000017	193351	206251
736	utg7180000000017	206401	210301
737	utg7180000000017	210451	218551
738	utg7180000000017	218851	223951
739	utg7180000000017	224101	231451
740	utg7180000000017	232051	234451
741	utg7180000000017	234601	234901
742	utg7180000000017	235201	259501
743	utg7180000000017	259951	272701
744	utg7180000000017	273151	279451
745	utg7180000000017	279751	286501
746	utg7180000000017	286801	302701
747	utg7180000000017	302851	307501
748	utg7180000000017	307951	324901
749	utg7180000000017	325051	326551
750	utg7180000000018	13501	13801
751	utg7180000000018	32101	32851
752	utg7180000000018	37201	37501
753	utg7180000000018	44851	45601
754	utg7180000000018	46201	46501
755	utg7180000000018	59851	60151
756	utg7180000000018	60451	60751
757	utg7180000000018	116401	116851
758	utg7180000000018	123001	123301
759	utg7180000000018	129601	129901
760	utg7180000000018	130201	130501
761	utg7180000000018	133351	133651
762	utg7180000000018	156751	157201
763	utg7180000000018	166201	190651
764	utg7180000000018	190801	192601
765	utg7180000000018	192751	198151
766	utg7180000000018	224851	225151
767	utg7180000000018	227701	228001
768	utg7180000000018	230851	231151
769	utg7180000000018	246901	247201
770	utg7180000000018	250951	251251
771	utg7180000000018	252001	252301
772	utg7180000000018	277501	296401
773	utg7180000000018	296551	297001
774	utg7180000000018	298651	298951
775	utg7180000000018	306451	306751
776	utg7180000000018	320851	321301
777	utg7180000000018	324751	325051
778	utg7180000000018	340051	340351
779	utg7180000000018	342301	342601
780	utg7180000000018	357601	357901
781	utg7180000000018	364201	370651
782	utg7180000000018	376951	377401
783	utg7180000000018	382951	383251
784	utg7180000000018	391051	391501
785	utg7180000000018	405001	405301
786	utg7180000000018	408601	409051
787	utg7180000000018	413551	413851
788	utg7180000000018	421951	422251
789	utg7180000000018	427801	428101
790	utg7180000000018	474751	475051
791	utg7180000000018	475651	475951
792	utg7180000000018	482701	483001
793	utg7180000000018	489301	489601
794	utg7180000000018	510901	511351
795	utg7180000000018	520051	520501
796	utg7180000000018	521701	522001
797	utg7180000000018	527701	528151
798	utg7180000000018	528601	528901
799	utg7180000000018	535201	535501
800	utg7180000000018	539851	540301
801	utg7180000000018	540451	540901
802	utg7180000000018	564451	583651
803	utg7180000000018	583801	585451
804	utg7180000000018	597601	597901
805	utg7180000000018	598501	598801
806	utg7180000000018	610501	610801
807	utg7180000000018	620251	620551
808	utg7180000000018	621151	621451
809	utg7180000000018	633901	634201
810	utg7180000000018	635401	641251
811	utg7180000000018	645901	648451
812	utg7180000000018	654601	654901
813	utg7180000000018	656251	656551
814	utg7180000000018	685801	686101
815	utg7180000000018	688651	688951
816	utg7180000000018	690001	690451
817	utg7180000000018	690751	691501
818	utg7180000000018	691801	694651
819	utg7180000000018	694951	697501
820	utg7180000000018	697651	697951
821	utg7180000000018	700051	703201
822	utg7180000000018	703351	710401
823	utg7180000000018	710551	728701
824	utg7180000000018	728851	756451
825	utg7180000000018	756601	763801
826	utg7180000000018	763951	810301
827	utg7180000000018	810451	813751
828	utg7180000000018	813901	842101
829	utg7180000000018	843151	843601
830	utg7180000000018	851551	852151
831	utg7180000000018	852301	852601
832	utg7180000000018	853201	853501
833	utg7180000000018	863401	863701
834	utg7180000000018	867451	867751
835	utg7180000000018	893401	893851
836	utg7180000000018	913651	913951
837	utg7180000000018	934951	935251
838	utg7180000000018	936451	936751
839	utg7180000000018	949501	949801
840	utg7180000000018	954751	955051
841	utg7180000000018	955651	955951
842	utg7180000000018	964651	969751
843	utg7180000000018	980401	980851
844	utg7180000000018	1002901	1003201
845	utg7180000000018	1005601	1005901
846	utg7180000000018	1008301	1008601
847	utg7180000000018	1025701	1026151
848	utg7180000000018	1026301	1030501
849	utg7180000000018	1035901	1047751
850	utg7180000000018	1055551	1061701
851	utg7180000000018	1066351	1066801
852	utg7180000000018	1070101	1070401
853	utg7180000000018	1099201	1099501
854	utg7180000000018	1134151	1139401
855	utg7180000000018	1141351	1141651
856	utg7180000000018	1149001	1154551
857	utg7180000000018	1158151	1160551
858	utg7180000000018	1160701	1183201
859	utg7180000000018	1183351	1189351
860	utg7180000000018	1189501	1196701
861	utg7180000000018	1196851	1214101
862	utg7180000000018	1215751	1216951
863	utg7180000000018	1222351	1222801
864	utg7180000000019	151	1951
865	utg7180000000019	2101	4951
866	utg7180000000019	5251	27901
867	utg7180000000019	28051	33601
868	utg7180000000019	33751	52351
869	utg7180000000019	52801	53101
870	utg7180000000019	53401	53701
871	utg7180000000019	54001	56251
872	utg7180000000019	56401	58951
873	utg7180000000019	59251	61801
874	utg7180000000019	61951	66601
875	utg7180000000019	66901	67351
876	utg7180000000019	67501	69451
877	utg7180000000019	69751	74551
878	utg7180000000019	75001	83401
879	utg7180000000019	83551	85951
880	utg7180000000019	88201	88501
881	utg7180000000019	88951	96001
882	utg7180000000019	96151	101101
883	utg7180000000019	101251	101701
884	utg7180000000019	102451	109501
885	utg7180000000019	109651	110701
886	utg7180000000019	110851	119401
887	utg7180000000019	119551	124201
888	utg7180000000019	124801	135601
889	utg7180000000019	135901	145501
890	utg7180000000019	146101	148801
891	utg7180000000019	148951	149701
892	utg7180000000019	150001	162451
893	utg7180000000019	162601	165451
894	utg7180000000019	165601	196951
895	utg7180000000019	197101	201151
896	utg7180000000019	201301	206551
897	utg7180000000019	207601	207901
898	utg7180000000019	208351	229201
899	utg7180000000019	229351	249901
900	utg7180000000019	250051	277651
901	utg7180000000019	277801	290851
902	utg7180000000019	291151	300151
903	utg7180000000019	300301	315601
904	utg7180000000019	315751	349801
905	utg7180000000019	349951	367951
906	utg7180000000019	368551	388801
907	utg7180000000019	389551	404101
908	utg7180000000019	404401	404701
909	utg7180000000019	409351	416701
910	utg7180000000019	416851	417451
911	utg7180000000019	417601	419401
912	utg7180000000019	419701	427201
913	utg7180000000019	427351	434101
914	utg7180000000019	434401	435601
915	utg7180000000019	440251	443101
916	utg7180000000019	443251	444601
917	utg7180000000019	444901	450751
918	utg7180000000019	450901	452251
919	utg7180000000019	452401	456451
920	utg7180000000019	456601	468151
921	utg7180000000019	468301	470701
922	utg7180000000019	471001	483001
923	utg7180000000019	491401	500251
924	utg7180000000019	500401	504901
925	utg7180000000019	505051	505801
926	utg7180000000019	506101	508201
927	utg7180000000019	508501	509101
928	utg7180000000019	509401	514201
929	utg7180000000019	514951	515251
930	utg7180000000019	515401	523651
931	utg7180000000019	524251	524701
932	utg7180000000019	524851	528451
933	utg7180000000019	528751	563551
934	utg7180000000022	1	8401
935	utg7180000000022	11101	11401
936	utg7180000000022	21151	21451
937	utg7180000000022	22501	22801
938	utg7180000000022	26401	26701
939	utg7180000000022	42751	43201
940	utg7180000000022	57301	58801
941	utg7180000000022	59101	60151
942	utg7180000000022	88201	88501
943	utg7180000000022	88651	89101
944	utg7180000000022	95251	95551
945	utg7180000000022	119401	119701
946	utg7180000000022	128851	149251
947	utg7180000000022	149401	150901
948	utg7180000000022	151351	151651
949	utg7180000000022	155851	156301
950	utg7180000000022	156451	157051
951	utg7180000000022	157351	157951
952	utg7180000000022	158251	158851
953	utg7180000000022	193351	193651
954	utg7180000000022	196051	196351
955	utg7180000000022	196501	196801
956	utg7180000000022	208051	208351
957	utg7180000000022	208501	208801
958	utg7180000000022	218851	219151
959	utg7180000000022	229051	229501
960	utg7180000000022	233401	233701
961	utg7180000000022	238951	239401
962	utg7180000000022	246151	246451
963	utg7180000000022	251701	252151
964	utg7180000000022	258151	258751
965	utg7180000000022	270751	271051
966	utg7180000000022	271501	277801
967	utg7180000000022	279751	280201
968	utg7180000000022	286801	287101
969	utg7180000000022	298201	300601
970	utg7180000000022	301501	301801
971	utg7180000000022	317551	317851
972	utg7180000000022	328801	329251
973	utg7180000000022	332851	333151
974	utg7180000000022	355801	356101
975	utg7180000000022	357151	358051
976	utg7180000000022	376051	376951
977	utg7180000000022	396751	397351
978	utg7180000000022	397651	398101
979	utg7180000000022	403051	403351
980	utg7180000000022	405601	406351
981	utg7180000000022	427501	427801
982	utg7180000000022	447001	447301
983	utg7180000000022	452251	452701
984	utg7180000000022	460951	461251
985	utg7180000000022	492301	492601
986	utg7180000000022	493051	493351
987	utg7180000000022	497101	497401
988	utg7180000000022	507301	507601
989	utg7180000000022	509101	509551
990	utg7180000000022	511201	511651
991	utg7180000000022	514351	514651
992	utg7180000000022	517651	517951
993	utg7180000000022	527851	528451
994	utg7180000000022	542551	561751
995	utg7180000000022	570451	570751
996	utg7180000000022	579901	580201
997	utg7180000000022	584701	585001
998	utg7180000000022	589501	590701
999	utg7180000000022	590851	610801
1000	utg7180000000022	610951	616951
1001	utg7180000000022	617101	619651
1002	utg7180000000022	619801	621301
1003	utg7180000000022	621451	626701
1004	utg7180000000022	627151	638401
1005	utg7180000000022	638551	642301
1006	utg7180000000023	14401	14851
1007	utg7180000000023	26401	26851
1008	utg7180000000023	44401	44851
1009	utg7180000000023	46351	47401
1010	utg7180000000023	63451	63751
1011	utg7180000000023	76201	76501
1012	utg7180000000023	79351	79651
1013	utg7180000000023	92851	93151
1014	utg7180000000023	119701	120001
1015	utg7180000000023	132601	132901
1016	utg7180000000023	137701	143401
1017	utg7180000000023	146701	147001
1018	utg7180000000023	163801	164251
1019	utg7180000000023	175801	178501
1020	utg7180000000023	178651	189001
1021	utg7180000000023	189151	191701
1022	utg7180000000023	207451	207751
1023	utg7180000000023	208051	208351
1024	utg7180000000023	220351	220951
1025	utg7180000000023	225451	225901
1026	utg7180000000023	226501	226801
1027	utg7180000000023	235201	235501
1028	utg7180000000023	248551	248851
1029	utg7180000000023	258301	258601
1030	utg7180000000023	260251	260551
1031	utg7180000000023	267451	267751
1032	utg7180000000023	269251	280951
1033	utg7180000000023	283351	283801
1034	utg7180000000023	295201	295501
1035	utg7180000000023	300151	300751
1036	utg7180000000023	316201	316501
1037	utg7180000000023	328951	335101
1038	utg7180000000023	344101	344701
1039	utg7180000000023	345601	346051
1040	utg7180000000023	350701	351001
1041	utg7180000000023	352351	352801
1042	utg7180000000023	373501	373801
1043	utg7180000000023	374251	374701
1044	utg7180000000023	419251	419851
1045	utg7180000000023	423301	432301
1046	utg7180000000023	432451	435001
1047	utg7180000000023	435301	438151
1048	utg7180000000023	438451	449251
1049	utg7180000000023	449401	460651
1050	utg7180000000023	460801	468001
1051	utg7180000000023	468151	468601
1052	utg7180000000023	468751	471901
1053	utg7180000000023	472501	473851
1054	utg7180000000023	474151	483151
1055	utg7180000000023	483451	487501
1056	utg7180000000023	487651	494401
1057	utg7180000000023	494551	501151
1058	utg7180000000023	501301	503851
1059	utg7180000000023	504151	506401
1060	utg7180000000023	506551	547051
1061	utg7180000000023	547201	558301
1062	utg7180000000023	558751	563551
1063	utg7180000000024	2701	3151
1064	utg7180000000024	5101	22201
1065	utg7180000000024	29701	30301
1066	utg7180000000024	35701	36001
1067	utg7180000000024	37051	37351
1068	utg7180000000024	39301	61201
1069	utg7180000000024	62101	62551
1070	utg7180000000024	69151	69751
1071	utg7180000000024	82201	86251
1072	utg7180000000024	103201	103951
1073	utg7180000000024	122101	122701
1074	utg7180000000024	122851	141751
1075	utg7180000000024	142201	146251
1076	utg7180000000024	147451	166051
1077	utg7180000000024	174001	181651
1078	utg7180000000024	186751	187201
1079	utg7180000000024	207751	208051
1080	utg7180000000024	209701	210001
1081	utg7180000000024	212551	213001
1082	utg7180000000024	214351	214801
1083	utg7180000000024	217501	217801
1084	utg7180000000024	238801	239251
1085	utg7180000000024	246601	246901
1086	utg7180000000024	266251	266551
1087	utg7180000000024	268651	269251
1088	utg7180000000024	276901	277201
1089	utg7180000000024	277651	278101
1090	utg7180000000024	284701	285001
1091	utg7180000000024	290551	291301
1092	utg7180000000024	311551	311851
1093	utg7180000000024	322801	323101
1094	utg7180000000024	331501	331801
1095	utg7180000000024	333001	333301
1096	utg7180000000024	340951	341251
1097	utg7180000000024	362401	362851
1098	utg7180000000024	371701	372151
1099	utg7180000000024	393001	393301
1100	utg7180000000024	396901	397201
1101	utg7180000000024	401701	402151
1102	utg7180000000024	421201	421501
1103	utg7180000000024	421951	422251
1104	utg7180000000024	427351	427651
1105	utg7180000000024	432001	432451
1106	utg7180000000024	462001	488851
1107	utg7180000000024	489001	507151
1108	utg7180000000024	511651	511951
1109	utg7180000000024	514801	515251
1110	utg7180000000024	515701	516151
1111	utg7180000000024	523351	523801
1112	utg7180000000024	527401	527701
1113	utg7180000000024	543301	543601
1114	utg7180000000024	544501	544951
1115	utg7180000000024	565051	565351
1116	utg7180000000024	574951	575251
1117	utg7180000000024	576301	576601
1118	utg7180000000024	639451	640651
1119	utg7180000000024	665551	665851
1120	utg7180000000024	667351	674401
1121	utg7180000000024	674551	682201
1122	utg7180000000024	682501	687001
1123	utg7180000000024	687151	688201
1124	utg7180000000024	689551	690151
1125	utg7180000000024	702001	702301
1126	utg7180000000024	703801	704701
1127	utg7180000000024	705301	708001
1128	utg7180000000024	708451	708901
1129	utg7180000000024	726451	726751
1130	utg7180000000024	730051	730651
1131	utg7180000000024	733951	734251
1132	utg7180000000024	752851	753151
1133	utg7180000000024	763351	763651
1134	utg7180000000024	770551	770851
1135	utg7180000000024	771151	771451
1136	utg7180000000024	790801	791101
1137	utg7180000000024	818851	819301
1138	utg7180000000024	831451	831901
1139	utg7180000000024	835501	835951
1140	utg7180000000024	839401	839851
1141	utg7180000000024	840301	840751
1142	utg7180000000024	840901	841201
1143	utg7180000000024	841801	842101
1144	utg7180000000024	846301	846601
1145	utg7180000000024	852901	853201
1146	utg7180000000024	905251	905551
1147	utg7180000000024	926101	928801
1148	utg7180000000024	943951	944401
1149	utg7180000000024	946651	952801
1150	utg7180000000024	964051	964351
1151	utg7180000000024	970801	971101
1152	utg7180000000024	997801	998101
1153	utg7180000000024	999301	999901
1154	utg7180000000024	1000201	1001551
1155	utg7180000000024	1002451	1003651
1156	utg7180000000024	1005001	1005901
1157	utg7180000000024	1009351	1011151
1158	utg7180000000024	1011301	1014901
1159	utg7180000000024	1015051	1023151
1160	utg7180000000024	1023301	1031101
1161	utg7180000000024	1036501	1036801
1162	utg7180000000024	1038751	1039051
1163	utg7180000000024	1056151	1056451
1164	utg7180000000024	1086601	1086901
1165	utg7180000000024	1087201	1087501
1166	utg7180000000024	1115551	1115851
1167	utg7180000000024	1122751	1123051
1168	utg7180000000024	1123351	1134151
1169	utg7180000000024	1134301	1135501
1170	utg7180000000024	1135951	1136851
1171	utg7180000000024	1137151	1148551
1172	utg7180000000024	1149001	1149301
1173	utg7180000000024	1149601	1171351
1174	utg7180000000026	1	8401
1175	utg7180000000026	9001	9301
1176	utg7180000000026	9451	29701
1177	utg7180000000026	29851	31801
1178	utg7180000000026	31951	40051
1179	utg7180000000026	40951	41551
1180	utg7180000000026	43501	58801
1181	utg7180000000026	59401	60001
1182	utg7180000000026	60151	64951
1183	utg7180000000026	65101	74401
1184	utg7180000000026	74701	79801
1185	utg7180000000026	79951	88051
1186	utg7180000000026	88201	93901
1187	utg7180000000026	96151	110401
1188	utg7180000000026	110551	112201
1189	utg7180000000026	112351	127501
1190	utg7180000000026	127651	142351
1191	utg7180000000026	142651	146551
1192	utg7180000000026	146701	155551
1193	utg7180000000026	155851	156301
1194	utg7180000000026	156901	159601
1195	utg7180000000026	160351	163801
1196	utg7180000000026	163951	172351
1197	utg7180000000026	172501	192001
1198	utg7180000000026	192151	206551
1199	utg7180000000026	206701	210901
1200	utg7180000000026	211051	222451
1201	utg7180000000026	222751	229651
1202	utg7180000000026	234901	244351
1203	utg7180000000026	244501	264901
1204	utg7180000000026	265201	268201
1205	utg7180000000026	268801	269401
1206	utg7180000000026	269551	294301
1207	utg7180000000026	294451	295201
1208	utg7180000000026	295351	303151
1209	utg7180000000026	303601	304351
1210	utg7180000000026	304501	309151
1211	utg7180000000026	309601	314851
1212	utg7180000000026	315001	316051
1213	utg7180000000026	316201	316501
1214	utg7180000000026	316651	325951
1215	utg7180000000026	326101	339001
1216	utg7180000000026	339151	340801
1217	utg7180000000026	340951	343501
1218	utg7180000000026	343651	352201
1219	utg7180000000026	352351	389851
1220	utg7180000000026	390151	395101
1221	utg7180000000026	395251	407701
1222	utg7180000000026	408151	413701
1223	utg7180000000026	413851	420151
1224	utg7180000000026	420451	422701
1225	utg7180000000026	422851	423151
1226	utg7180000000026	423301	431551
1227	utg7180000000026	431701	444901
1228	utg7180000000026	445051	453151
1229	utg7180000000026	453451	455251
1230	utg7180000000026	455401	456151
1231	utg7180000000026	456301	470551
1232	utg7180000000026	472651	481201
1233	utg7180000000026	481351	490051
1234	utg7180000000026	490501	503851
1235	utg7180000000026	504001	515401
1236	utg7180000000026	515551	520051
1237	utg7180000000026	520201	563701
1238	utg7180000000026	563851	582601
1239	utg7180000000026	582901	584551
1240	utg7180000000026	584701	605551
1241	utg7180000000026	605701	612001
1242	utg7180000000026	612151	614701
1243	utg7180000000026	614851	618451
1244	utg7180000000026	618751	620401
1245	utg7180000000026	620701	630751
1246	utg7180000000026	631051	633001
1247	utg7180000000026	633301	634501
1248	utg7180000000026	635101	655951
1249	utg7180000000026	656551	662551
1250	utg7180000000026	663001	691501
1251	utg7180000000026	691951	694651
1252	utg7180000000026	694801	697351
1253	utg7180000000026	697801	699001
1254	utg7180000000026	699151	705151
1255	utg7180000000026	705601	705901
1256	utg7180000000026	706351	707251
1257	utg7180000000026	707851	709051
1258	utg7180000000026	709201	710701
1259	utg7180000000026	711451	711901
1260	utg7180000000026	712201	713851
1261	utg7180000000026	714001	714451
1262	utg7180000000026	714601	715201
1263	utg7180000000026	715501	727801
1264	utg7180000000026	727951	729151
1265	utg7180000000026	729301	737401
1266	utg7180000000026	737701	743551
1267	utg7180000000026	743851	746401
1268	utg7180000000026	746701	750751
1269	utg7180000000026	750901	752101
1270	utg7180000000026	752251	753901
1271	utg7180000000026	754051	760951
1272	utg7180000000026	761251	770701
1273	utg7180000000026	775801	780601
1274	utg7180000000026	780751	781951
1275	utg7180000000026	782101	786151
1276	utg7180000000026	786451	792751
1277	utg7180000000026	792901	798901
1278	utg7180000000026	799051	805351
1279	utg7180000000026	805501	809101
1280	utg7180000000026	809251	818851
1281	utg7180000000026	819001	857701
1282	utg7180000000026	857851	860851
1283	utg7180000000026	861151	864151
1284	utg7180000000026	864601	864901
1285	utg7180000000026	865351	870451
1286	utg7180000000026	871801	873001
1287	utg7180000000026	873151	873751
1288	utg7180000000026	874201	874801
1289	utg7180000000026	874951	875551
1290	utg7180000000026	875701	888001
1291	utg7180000000026	888601	892501
1292	utg7180000000026	892651	894601
1293	utg7180000000026	894901	895351
1294	utg7180000000026	895501	897001
1295	utg7180000000026	897151	897451
1296	utg7180000000026	897751	898201
1297	utg7180000000026	898351	907651
1298	utg7180000000026	907951	909601
1299	utg7180000000026	909751	917701
1300	utg7180000000026	917851	925351
1301	utg7180000000026	925801	933151
1302	utg7180000000026	933451	962551
1303	utg7180000000026	962851	968251
1304	utg7180000000026	968401	969001
1305	utg7180000000026	969751	972301
1306	utg7180000000026	972751	973051
1307	utg7180000000026	973201	977851
1308	utg7180000000026	978151	979951
1309	utg7180000000026	980101	981451
1310	utg7180000000026	981751	982501
1311	utg7180000000026	984301	997951
1312	utg7180000000026	998101	1019401
1313	utg7180000000026	1019701	1020601
1314	utg7180000000026	1021051	1021351
1315	utg7180000000026	1021651	1027501
1316	utg7180000000026	1027651	1032001
1317	utg7180000000026	1032451	1033201
1318	utg7180000000026	1033351	1053601
1319	utg7180000000026	1053751	1054051
1320	utg7180000000026	1054501	1057951
1321	utg7180000000027	1	21451
1322	utg7180000000027	21601	29551
1323	utg7180000000027	29701	36001
1324	utg7180000000027	36151	39001
1325	utg7180000000027	39151	40501
1326	utg7180000000027	40801	41251
1327	utg7180000000027	41401	43351
1328	utg7180000000027	43501	44401
1329	utg7180000000027	44701	45901
1330	utg7180000000027	46051	46501
1331	utg7180000000027	46651	49951
1332	utg7180000000027	50101	51301
1333	utg7180000000027	51451	51751
1334	utg7180000000027	52051	60901
1335	utg7180000000027	61051	64351
1336	utg7180000000027	64801	73951
1337	utg7180000000027	74251	75151
1338	utg7180000000027	80851	84601
1339	utg7180000000027	84751	93601
1340	utg7180000000027	93751	109501
1341	utg7180000000027	110401	111601
1342	utg7180000000027	111751	116101
1343	utg7180000000027	116401	118501
1344	utg7180000000027	118651	138451
1345	utg7180000000027	139801	140251
1346	utg7180000000027	140401	140851
1347	utg7180000000027	141451	144751
1348	utg7180000000027	144901	146551
1349	utg7180000000027	146701	162001
1350	utg7180000000027	162151	176851
1351	utg7180000000027	177001	186901
1352	utg7180000000027	187051	193651
1353	utg7180000000027	193951	203551
1354	utg7180000000027	203701	204001
1355	utg7180000000027	204601	205501
1356	utg7180000000027	205801	220201
1357	utg7180000000027	220351	222601
1358	utg7180000000027	222751	224101
1359	utg7180000000027	224251	225901
1360	utg7180000000027	226051	226501
1361	utg7180000000027	226801	228901
1362	utg7180000000027	229051	242851
1363	utg7180000000027	243151	243601
1364	utg7180000000027	244651	244951
1365	utg7180000000027	245551	246451
1366	utg7180000000027	246901	247501
1367	utg7180000000027	247651	247951
1368	utg7180000000027	248101	248551
1369	utg7180000000027	249001	255901
1370	utg7180000000027	256051	266251
1371	utg7180000000027	266401	269401
1372	utg7180000000027	269701	270301
1373	utg7180000000027	270451	271651
1374	utg7180000000027	272101	273001
1375	utg7180000000027	273151	274651
1376	utg7180000000027	274801	275551
1377	utg7180000000027	275701	277651
1378	utg7180000000027	277951	291901
1379	utg7180000000027	292201	294001
1380	utg7180000000027	294151	299251
1381	utg7180000000027	299401	301201
1382	utg7180000000027	301351	302251
1383	utg7180000000027	302551	303751
1384	utg7180000000027	304201	308851
1385	utg7180000000027	309001	309301
1386	utg7180000000027	309601	313801
1387	utg7180000000027	313951	315451
1388	utg7180000000027	317101	317851
1389	utg7180000000027	318151	322351
1390	utg7180000000027	322651	322951
1391	utg7180000000027	323101	323551
1392	utg7180000000027	323851	330151
1393	utg7180000000027	330451	331351
1394	utg7180000000027	331501	346501
1395	utg7180000000027	346651	353551
1396	utg7180000000027	353701	356101
1397	utg7180000000027	356401	361501
1398	utg7180000000032	1	27901
1399	utg7180000000032	68701	69151
1400	utg7180000000032	71401	71701
1401	utg7180000000032	75151	75601
1402	utg7180000000032	78451	78751
1403	utg7180000000032	83251	83851
1404	utg7180000000032	87151	87451
1405	utg7180000000032	91651	92101
1406	utg7180000000032	112201	112501
1407	utg7180000000032	114901	115201
1408	utg7180000000032	115951	116251
1409	utg7180000000032	127501	127951
1410	utg7180000000032	130051	130351
1411	utg7180000000032	143851	144301
1412	utg7180000000032	162301	162601
1413	utg7180000000032	187501	187801
1414	utg7180000000032	188851	189151
1415	utg7180000000032	191401	191701
1416	utg7180000000032	230251	230701
1417	utg7180000000032	231451	231751
1418	utg7180000000032	247501	247801
1419	utg7180000000032	255301	255751
1420	utg7180000000032	287251	287701
1421	utg7180000000032	287851	288151
1422	utg7180000000032	288601	289201
1423	utg7180000000032	295501	295801
1424	utg7180000000032	297901	298351
1425	utg7180000000032	302251	320551
1426	utg7180000000032	329701	330001
1427	utg7180000000032	332401	332701
1428	utg7180000000032	338701	339001
1429	utg7180000000032	341101	341551
1430	utg7180000000032	352651	352951
1431	utg7180000000032	388051	388351
1432	utg7180000000032	427051	427501
1433	utg7180000000032	430501	430951
1434	utg7180000000032	432901	433201
1435	utg7180000000032	464851	465151
1436	utg7180000000032	465451	465751
1437	utg7180000000032	465901	466201
1438	utg7180000000032	466651	466951
1439	utg7180000000032	473851	474151
1440	utg7180000000032	483901	484201
1441	utg7180000000032	484951	485251
1442	utg7180000000032	486451	491401
1443	utg7180000000032	491551	492901
1444	utg7180000000033	1	19051
1445	utg7180000000033	19201	31051
1446	utg7180000000033	31201	35551
1447	utg7180000000033	35701	38251
1448	utg7180000000033	38401	73201
1449	utg7180000000033	75601	76051
1450	utg7180000000033	91351	91651
1451	utg7180000000033	93901	94201
1452	utg7180000000033	94351	101251
1453	utg7180000000033	104701	139201
1454	utg7180000000033	146851	147151
1455	utg7180000000033	148501	149101
1456	utg7180000000033	157951	158251
1457	utg7180000000033	160651	165151
1458	utg7180000000033	165451	169801
1459	utg7180000000033	169951	180901
1460	utg7180000000033	181651	195601
1461	utg7180000000033	195751	209551
1462	utg7180000000033	210301	232801
1463	utg7180000000033	232951	242551
1464	utg7180000000033	244951	245251
1465	utg7180000000033	245551	281251
1466	utg7180000000033	281401	283651
1467	utg7180000000033	283801	291601
1468	utg7180000000033	292051	293101
1469	utg7180000000033	293251	293701
1470	utg7180000000033	294001	295051
1471	utg7180000000033	295201	301201
1472	utg7180000000033	301351	302701
1473	utg7180000000033	302851	306001
1474	utg7180000000033	306301	306751
1475	utg7180000000033	306901	307801
1476	utg7180000000033	307951	308401
1477	utg7180000000033	308551	309001
1478	utg7180000000033	309301	313201
1479	utg7180000000033	313501	313801
1480	utg7180000000033	314701	315151
1481	utg7180000000033	317851	318151
1482	utg7180000000033	319051	319351
1483	utg7180000000033	321151	342301
1484	utg7180000000033	342451	349501
1485	utg7180000000033	349801	352051
1486	utg7180000000033	352501	355501
1487	utg7180000000033	355651	359101
1488	utg7180000000033	359251	361801
1489	utg7180000000033	361951	364351
1490	utg7180000000033	364501	365251
1491	utg7180000000034	601	12901
1492	utg7180000000034	16501	16801
1493	utg7180000000034	42001	42301
1494	utg7180000000034	73951	75151
1495	utg7180000000034	75601	89101
1496	utg7180000000034	89251	94201
1497	utg7180000000034	94651	95101
1498	utg7180000000034	99601	99901
1499	utg7180000000034	104851	105151
1500	utg7180000000034	111451	111901
1501	utg7180000000034	134251	134551
1502	utg7180000000034	145051	145351
1503	utg7180000000034	152401	153001
1504	utg7180000000034	168301	168751
1505	utg7180000000034	186901	187201
1506	utg7180000000034	195451	203101
1507	utg7180000000034	203401	208801
1508	utg7180000000034	208951	209851
1509	utg7180000000034	210151	224101
1510	utg7180000000034	225151	225601
1511	utg7180000000034	226351	226651
1512	utg7180000000034	239551	272551
1513	utg7180000000037	1	8101
1514	utg7180000000037	8401	30601
1515	utg7180000000037	30751	53851
1516	utg7180000000037	54151	73801
1517	utg7180000000037	74551	82501
1518	utg7180000000037	82651	87901
1519	utg7180000000037	88051	93151
1520	utg7180000000037	93301	104551
1521	utg7180000000037	104701	109651
1522	utg7180000000037	109801	110251
1523	utg7180000000037	110401	146851
1524	utg7180000000037	147301	147901
1525	utg7180000000037	148201	150151
1526	utg7180000000037	154201	162451
1527	utg7180000000037	162601	168901
1528	utg7180000000037	169351	169801
1529	utg7180000000037	170401	179101
1530	utg7180000000037	179251	181201
1531	utg7180000000037	181351	182851
1532	utg7180000000037	183001	195451
1533	utg7180000000037	195901	201601
1534	utg7180000000037	201751	207001
1535	utg7180000000037	207151	207451
1536	utg7180000000037	207901	216151
1537	utg7180000000037	216451	222151
1538	utg7180000000037	222601	223351
1539	utg7180000000037	223501	226051
1540	utg7180000000037	226351	227851
1541	utg7180000000037	228151	234301
1542	utg7180000000037	234601	236101
1543	utg7180000000037	236401	238351
1544	utg7180000000037	238501	239851
1545	utg7180000000037	240001	278851
1546	utg7180000000037	279151	282751
1547	utg7180000000037	283051	290251
1548	utg7180000000037	290401	298801
1549	utg7180000000037	299101	301351
1550	utg7180000000037	301951	329401
1551	utg7180000000037	329701	351151
1552	utg7180000000037	351451	353851
1553	utg7180000000037	354001	354301
1554	utg7180000000037	354451	387001
1555	utg7180000000037	387151	415801
1556	utg7180000000037	416101	416551
1557	utg7180000000037	416701	435151
1558	utg7180000000037	435301	436951
1559	utg7180000000037	437251	444451
1560	utg7180000000037	445051	445951
1561	utg7180000000037	446551	447151
1562	utg7180000000037	448051	448351
1563	utg7180000000037	448801	471301
1564	utg7180000000037	472051	472351
1565	utg7180000000037	472501	472951
1566	utg7180000000037	473101	478651
1567	utg7180000000037	478801	500251
1568	utg7180000000042	1	8851
1569	utg7180000000042	9001	9451
1570	utg7180000000042	9751	10201
1571	utg7180000000042	10351	11251
1572	utg7180000000042	11401	16801
1573	utg7180000000042	17401	18451
1574	utg7180000000042	18901	22801
1575	utg7180000000042	22951	33301
1576	utg7180000000042	33601	38101
1577	utg7180000000042	38251	47551
1578	utg7180000000042	47701	51451
1579	utg7180000000042	51751	63151
1580	utg7180000000042	63301	64201
1581	utg7180000000042	64351	72301
1582	utg7180000000042	72601	91651
1583	utg7180000000042	91801	117001
1584	utg7180000000042	117151	138751
1585	utg7180000000042	138901	141451
1586	utg7180000000042	141601	142651
1587	utg7180000000042	145651	146251
1588	utg7180000000042	154351	154651
1589	utg7180000000042	155401	155701
1590	utg7180000000042	160201	161101
1591	utg7180000000042	161251	163351
1592	utg7180000000042	163651	173851
1593	utg7180000000042	177901	204751
1594	utg7180000000042	204901	224401
1595	utg7180000000042	224551	227701
1596	utg7180000000042	228151	229651
1597	utg7180000000042	243451	244051
1598	utg7180000000042	249451	255451
1599	utg7180000000042	255751	256201
1600	utg7180000000042	256951	257851
1601	utg7180000000042	258001	258451
1602	utg7180000000042	258601	260551
1603	utg7180000000042	260701	268201
1604	utg7180000000042	268501	270301
1605	utg7180000000042	277351	277651
1606	utg7180000000042	285151	285451
1607	utg7180000000042	285601	285901
1608	utg7180000000042	286351	286651
1609	utg7180000000042	300751	301201
1610	utg7180000000042	321451	326401
1611	utg7180000000042	333151	333451
1612	utg7180000000042	334651	334951
1613	utg7180000000042	344701	345751
1614	utg7180000000042	346051	346801
1615	utg7180000000042	353851	354151
1616	utg7180000000042	358351	358651
1617	utg7180000000042	390901	396301
1618	utg7180000000042	396751	397201
1619	utg7180000000042	397351	415801
1620	utg7180000000042	430201	466201
1621	utg7180000000043	7051	7351
1622	utg7180000000043	15901	16201
1623	utg7180000000043	22801	23101
1624	utg7180000000043	24151	24451
1625	utg7180000000043	30151	30451
1626	utg7180000000043	46201	46501
1627	utg7180000000043	56251	56551
1628	utg7180000000043	59101	59401
1629	utg7180000000043	63601	64051
1630	utg7180000000043	72751	73051
1631	utg7180000000043	82351	82651
1632	utg7180000000043	82951	83251
1633	utg7180000000043	120751	121051
1634	utg7180000000043	124501	124801
1635	utg7180000000043	124951	127651
1636	utg7180000000043	132301	132601
1637	utg7180000000043	146401	146851
1638	utg7180000000043	147301	147601
1639	utg7180000000043	171151	171451
1640	utg7180000000043	174301	177601
1641	utg7180000000043	195901	196201
1642	utg7180000000043	200101	206401
1643	utg7180000000043	222301	222751
1644	utg7180000000043	223651	224101
1645	utg7180000000043	225601	225901
1646	utg7180000000043	232951	233251
1647	utg7180000000043	234151	234451
1648	utg7180000000043	235351	235801
1649	utg7180000000043	252301	252601
1650	utg7180000000043	257401	257701
1651	utg7180000000043	270451	270751
1652	utg7180000000043	272401	272701
1653	utg7180000000043	274501	274951
1654	utg7180000000043	279151	284851
1655	utg7180000000043	288151	288601
1656	utg7180000000043	299701	300151
1657	utg7180000000043	308401	308701
1658	utg7180000000043	324451	324901
1659	utg7180000000043	333451	358651
1660	utg7180000000043	358951	371701
1661	utg7180000000043	371851	374851
1662	utg7180000000043	375001	376201
1663	utg7180000000043	376651	377851
1664	utg7180000000043	378001	388951
1665	utg7180000000043	389251	390301
1666	utg7180000000043	391051	391801
1667	utg7180000000043	391951	392251
1668	utg7180000000043	392401	393601
1669	utg7180000000043	393751	414151
1670	utg7180000000043	414601	422401
1671	utg7180000000043	422551	426301
1672	utg7180000000043	429301	436051
1673	utg7180000000043	436351	437701
1674	utg7180000000043	437851	438451
1675	utg7180000000043	441301	442501
1676	utg7180000000043	445201	445501
1677	utg7180000000043	447751	448201
1678	utg7180000000043	450901	451201
1679	utg7180000000043	469801	470101
1680	utg7180000000043	470401	471901
1681	utg7180000000043	472051	472351
1682	utg7180000000043	472501	474301
1683	utg7180000000043	474451	474901
1684	utg7180000000043	475051	476851
1685	utg7180000000043	477001	479701
1686	utg7180000000043	479851	482401
1687	utg7180000000043	482551	514801
1688	utg7180000000043	514951	515251
1689	utg7180000000043	515551	526501
1690	utg7180000000043	526651	537001
1691	utg7180000000043	537301	542701
1692	utg7180000000043	543001	548551
1693	utg7180000000043	548701	549451
1694	utg7180000000043	549751	556951
1695	utg7180000000043	557401	559501
1696	utg7180000000043	559801	579601
1697	utg7180000000043	580801	587401
1698	utg7180000000043	587851	590851
1699	utg7180000000043	592051	592351
1700	utg7180000000043	593101	594001
1701	utg7180000000043	594151	595351
1702	utg7180000000043	595501	599401
1703	utg7180000000043	599551	612901
1704	utg7180000000043	613201	613951
1705	utg7180000000043	614101	623701
1706	utg7180000000043	623851	640801
1707	utg7180000000043	640951	643351
1708	utg7180000000043	643501	655501
1709	utg7180000000043	655951	693301
1710	utg7180000000043	695851	696151
1711	utg7180000000043	707101	707401
1712	utg7180000000043	710701	724201
1713	utg7180000000043	747751	748051
1714	utg7180000000043	756001	759151
1715	utg7180000000043	759301	770851
1716	utg7180000000043	771151	772801
1717	utg7180000000043	772951	773701
1718	utg7180000000043	774151	775201
1719	utg7180000000043	775351	786451
1720	utg7180000000043	787651	787951
1721	utg7180000000043	791101	791401
1722	utg7180000000043	795001	795601
1723	utg7180000000043	806251	806701
1724	utg7180000000043	808351	808651
1725	utg7180000000043	838651	839551
1726	utg7180000000043	839701	841051
1727	utg7180000000043	841351	842551
1728	utg7180000000043	842851	844651
1729	utg7180000000043	845401	861151
1730	utg7180000000043	861301	861901
1731	utg7180000000043	862051	870001
1732	utg7180000000043	870151	871651
1733	utg7180000000043	871801	875401
1734	utg7180000000043	883651	884101
1735	utg7180000000043	890251	891001
1736	utg7180000000043	891151	894151
1737	utg7180000000043	894451	895651
1738	utg7180000000043	895801	901951
1739	utg7180000000043	902251	908101
1740	utg7180000000043	908251	908551
1741	utg7180000000043	928801	929101
1742	utg7180000000043	935851	936301
1743	utg7180000000046	1	1651
1744	utg7180000000046	1801	6151
1745	utg7180000000046	6451	15301
1746	utg7180000000046	15451	20251
1747	utg7180000000046	20551	22351
1748	utg7180000000046	22501	40051
1749	utg7180000000046	40201	43651
1750	utg7180000000046	43801	60451
1751	utg7180000000046	60601	61201
1752	utg7180000000046	61351	66751
1753	utg7180000000046	67201	81601
1754	utg7180000000046	81751	105451
1755	utg7180000000046	105601	115651
1756	utg7180000000046	115951	117301
1757	utg7180000000046	117451	122101
1758	utg7180000000046	122251	129751
1759	utg7180000000046	130051	132751
1760	utg7180000000046	133051	139201
1761	utg7180000000046	139351	140551
1762	utg7180000000046	140701	142201
1763	utg7180000000046	142351	150151
1764	utg7180000000046	150301	155251
1765	utg7180000000046	155401	156001
1766	utg7180000000046	156301	190351
1767	utg7180000000046	190651	194851
1768	utg7180000000046	195301	197851
1769	utg7180000000046	198001	211951
1770	utg7180000000046	212101	213601
1771	utg7180000000046	213751	214201
1772	utg7180000000046	214651	246451
1773	utg7180000000046	249751	255001
1774	utg7180000000046	259651	263251
1775	utg7180000000046	263401	287551
1776	utg7180000000046	287701	295201
1777	utg7180000000046	295351	312751
1778	utg7180000000046	312901	320251
1779	utg7180000000046	320551	322351
1780	utg7180000000046	323551	326401
1781	utg7180000000046	326551	327301
1782	utg7180000000046	327601	329551
1783	utg7180000000046	330451	330901
1784	utg7180000000046	333001	336601
1785	utg7180000000046	336751	337201
1786	utg7180000000046	337501	338101
1787	utg7180000000046	338251	338701
1788	utg7180000000046	338851	341701
1789	utg7180000000046	342001	346951
1790	utg7180000000047	1	10051
1791	utg7180000000047	12151	13201
1792	utg7180000000047	13501	14551
1793	utg7180000000047	15001	17701
1794	utg7180000000047	18001	18301
1795	utg7180000000047	18451	25351
1796	utg7180000000047	25651	34801
1797	utg7180000000047	35101	35551
1798	utg7180000000047	36001	36451
1799	utg7180000000047	37201	39451
1800	utg7180000000047	39601	41701
1801	utg7180000000047	41851	44101
1802	utg7180000000047	44551	46351
1803	utg7180000000047	46651	47101
1804	utg7180000000047	47551	54451
1805	utg7180000000047	54901	69451
1806	utg7180000000047	69601	76051
1807	utg7180000000047	76351	94501
1808	utg7180000000047	94801	110701
1809	utg7180000000047	110851	111301
1810	utg7180000000047	111451	138451
1811	utg7180000000047	139351	141151
1812	utg7180000000047	141301	143251
1813	utg7180000000047	143551	144301
1814	utg7180000000047	144451	144751
1815	utg7180000000047	144901	146101
1816	utg7180000000047	146551	150301
1817	utg7180000000047	150451	153451
1818	utg7180000000047	153601	167701
1819	utg7180000000047	168001	169201
1820	utg7180000000047	169351	188851
1821	utg7180000000047	190801	219751
1822	utg7180000000047	219901	220501
1823	utg7180000000047	220651	235201
1824	utg7180000000047	235351	238351
1825	utg7180000000047	241351	244351
1826	utg7180000000047	244651	252601
1827	utg7180000000047	253051	258901
1828	utg7180000000047	259051	261451
1829	utg7180000000047	261601	266251
1830	utg7180000000047	266401	278251
1831	utg7180000000047	278401	281101
1832	utg7180000000047	285751	329551
1833	utg7180000000047	330001	331351
1834	utg7180000000047	331501	334201
1835	utg7180000000047	334351	340051
1836	utg7180000000047	340201	345901
1837	utg7180000000047	346801	358051
1838	utg7180000000047	358351	359851
1839	utg7180000000047	360001	362251
1840	utg7180000000047	362401	374251
1841	utg7180000000047	374401	379651
1842	utg7180000000047	380101	397351
1843	utg7180000000047	397501	412201
1844	utg7180000000047	412351	419851
1845	utg7180000000047	420001	421801
1846	utg7180000000047	421951	429301
1847	utg7180000000048	1	601
1848	utg7180000000048	751	3601
1849	utg7180000000048	3751	4651
1850	utg7180000000048	5251	6301
1851	utg7180000000048	6901	9601
1852	utg7180000000048	10051	24901
1853	utg7180000000048	25501	25951
1854	utg7180000000048	26551	30001
1855	utg7180000000048	30601	30901
1856	utg7180000000048	31501	33151
1857	utg7180000000048	33901	35551
1858	utg7180000000048	35701	39001
1859	utg7180000000048	39301	40951
1860	utg7180000000048	41551	49051
1861	utg7180000000048	49351	51751
1862	utg7180000000048	51901	53701
1863	utg7180000000048	55351	56101
1864	utg7180000000048	57151	65551
1865	utg7180000000048	66001	72451
1866	utg7180000000048	72601	75901
1867	utg7180000000048	76051	79651
1868	utg7180000000048	80251	81151
1869	utg7180000000048	81451	86851
1870	utg7180000000048	87001	88951
1871	utg7180000000048	89251	90151
1872	utg7180000000048	91051	91501
1873	utg7180000000048	91801	92551
1874	utg7180000000048	92851	105001
1875	utg7180000000048	105151	107851
1876	utg7180000000048	108151	108601
1877	utg7180000000048	108751	115501
1878	utg7180000000048	115801	116401
1879	utg7180000000048	116701	117451
1880	utg7180000000048	117601	118051
1881	utg7180000000048	118201	119701
1882	utg7180000000048	120151	133951
1883	utg7180000000048	134851	149101
1884	utg7180000000048	149251	156751
1885	utg7180000000048	156901	164701
1886	utg7180000000048	165001	166801
1887	utg7180000000048	166951	171601
1888	utg7180000000048	172051	175651
1889	utg7180000000048	176101	177001
1890	utg7180000000048	177151	178201
1891	utg7180000000048	178351	179701
1892	utg7180000000048	179851	181501
1893	utg7180000000048	181951	182701
1894	utg7180000000048	182851	183301
1895	utg7180000000048	183451	185551
1896	utg7180000000048	185851	186451
1897	utg7180000000048	186601	187951
1898	utg7180000000048	188251	189151
1899	utg7180000000048	189601	204001
1900	utg7180000000048	205201	210451
1901	utg7180000000048	210601	221401
1902	utg7180000000048	221551	234451
1903	utg7180000000048	234601	235201
1904	utg7180000000048	235351	236401
1905	utg7180000000048	236551	237151
1906	utg7180000000048	237451	240301
1907	utg7180000000048	240751	242851
1908	utg7180000000048	243001	243301
1909	utg7180000000048	243601	245251
1910	utg7180000000048	245401	247951
1911	utg7180000000048	248251	254851
1912	utg7180000000048	255001	255301
1913	utg7180000000048	255601	261901
1914	utg7180000000048	262051	262501
1915	utg7180000000048	262951	272251
1916	utg7180000000048	272401	287401
1917	utg7180000000048	288751	301501
1918	utg7180000000048	301801	304801
1919	utg7180000000048	304951	306901
1920	utg7180000000048	307051	307351
1921	utg7180000000048	307501	319801
1922	utg7180000000048	319951	320251
1923	utg7180000000048	320551	322801
1924	utg7180000000048	323101	323551
1925	utg7180000000048	324001	324301
1926	utg7180000000048	324901	327001
1927	utg7180000000048	327301	327601
1928	utg7180000000048	327901	332701
1929	utg7180000000048	332851	333151
1930	utg7180000000048	333301	338251
1931	utg7180000000048	338401	345901
1932	utg7180000000048	346051	348151
1933	utg7180000000048	348301	349651
1934	utg7180000000048	349801	355801
1935	utg7180000000048	355951	358501
1936	utg7180000000048	358651	360601
1937	utg7180000000048	360751	363901
1938	utg7180000000048	364201	364501
1939	utg7180000000048	364651	367351
1940	utg7180000000048	367501	370801
1941	utg7180000000048	370951	372451
1942	utg7180000000048	372751	373201
1943	utg7180000000048	373351	378151
1944	utg7180000000048	378301	381901
1945	utg7180000000048	382051	383101
1946	utg7180000000048	383251	390601
1947	utg7180000000048	390751	393301
1948	utg7180000000048	393451	409651
1949	utg7180000000048	409801	412051
1950	utg7180000000048	412201	412951
1951	utg7180000000048	413401	413701
1952	utg7180000000048	413851	416101
1953	utg7180000000048	416551	417901
1954	utg7180000000048	418051	418501
1955	utg7180000000048	424801	425251
1956	utg7180000000048	425851	426601
1957	utg7180000000048	426751	435151
1958	utg7180000000048	435301	474451
1959	utg7180000000048	474601	480151
1960	utg7180000000048	480301	480901
1961	utg7180000000048	481051	503551
1962	utg7180000000048	503701	514951
1963	utg7180000000048	515401	521101
1964	utg7180000000048	521251	524701
1965	utg7180000000048	525001	525901
1966	utg7180000000048	526351	527851
1967	utg7180000000048	528001	529801
1968	utg7180000000048	529951	530551
1969	utg7180000000048	530701	538501
1970	utg7180000000048	538651	543751
1971	utg7180000000048	544051	553351
1972	utg7180000000048	553501	559651
1973	utg7180000000048	559801	568801
1974	utg7180000000048	569551	593101
1975	utg7180000000048	593401	594151
1976	utg7180000000048	594451	596851
1977	utg7180000000048	597001	598201
1978	utg7180000000048	598351	614701
1979	utg7180000000048	614851	615601
1980	utg7180000000048	616051	619801
1981	utg7180000000048	620551	626701
1982	utg7180000000048	627001	630001
1983	utg7180000000048	630601	631201
1984	utg7180000000048	631351	633151
1985	utg7180000000048	633301	633751
1986	utg7180000000048	633901	634201
1987	utg7180000000048	634801	637951
1988	utg7180000000048	638101	646501
1989	utg7180000000048	646651	653401
1990	utg7180000000048	653551	654001
1991	utg7180000000048	654751	658801
1992	utg7180000000048	659251	675001
1993	utg7180000000048	675151	676201
1994	utg7180000000048	676351	682051
1995	utg7180000000048	682501	688501
1996	utg7180000000048	689101	689401
1997	utg7180000000048	689701	690301
1998	utg7180000000048	690901	691351
[truncated: 9,552 more rows]
