# Supplementary material for: Genomic analyses reveal evolutionary and geologic context for the plateau fungus Ophiocordyceps sinensis
Source: Chin Med. 2020 Oct 6;15:107. doi: 10.1186/s13020-020-00365-3 (PMC7542391; doi:10.1186/s13020-020-00365-3)
Supplement: Supplementary file 8 — Additional file 8: Table S7. Methylation regions of O. sinensis CC1406-203. [file 13020_2020_365_MOESM8_ESM.xlsx]

## Sheet: Sheet1
Table S7. Methylation regions of O. sinensis CC1406-203
No.	Contig	Start	End
1	utg7180000000001	51562	51562
2	utg7180000000001	86509	86509
3	utg7180000000001	109881	109881
4	utg7180000000001	112657	112657
5	utg7180000000001	113971	113971
6	utg7180000000001	113972	113972
7	utg7180000000001	122140	122140
8	utg7180000000001	148611	148611
9	utg7180000000001	148715	148715
10	utg7180000000001	164830	164830
11	utg7180000000001	185119	185119
12	utg7180000000001	194521	194521
13	utg7180000000001	213036	213036
14	utg7180000000001	213166	213166
15	utg7180000000001	213289	213289
16	utg7180000000001	213375	213375
17	utg7180000000001	213379	213379
18	utg7180000000001	214599	214599
19	utg7180000000001	214730	214730
20	utg7180000000001	214931	214931
21	utg7180000000001	215001	215001
22	utg7180000000001	215004	215004
23	utg7180000000001	215138	215138
24	utg7180000000001	215575	215575
25	utg7180000000001	215736	215736
26	utg7180000000001	225597	225597
27	utg7180000000001	225606	225606
28	utg7180000000001	225624	225624
29	utg7180000000001	225719	225719
30	utg7180000000001	245381	245381
31	utg7180000000001	245676	245676
32	utg7180000000001	247521	247521
33	utg7180000000001	299138	299138
34	utg7180000000001	299255	299255
35	utg7180000000001	300788	300788
36	utg7180000000001	302386	302386
37	utg7180000000001	302836	302836
38	utg7180000000001	303070	303070
39	utg7180000000001	303072	303072
40	utg7180000000001	303625	303625
41	utg7180000000001	307112	307112
42	utg7180000000001	314069	314069
43	utg7180000000001	314136	314136
44	utg7180000000001	343779	343779
45	utg7180000000001	344002	344002
46	utg7180000000001	360850	360850
47	utg7180000000001	360974	360974
48	utg7180000000001	361700	361700
49	utg7180000000001	361766	361766
50	utg7180000000001	362098	362098
51	utg7180000000001	362100	362100
52	utg7180000000001	362422	362422
53	utg7180000000001	362428	362428
54	utg7180000000001	385647	385647
55	utg7180000000001	386486	386486
56	utg7180000000001	400296	400296
57	utg7180000000001	451441	451441
58	utg7180000000001	451455	451455
59	utg7180000000001	451636	451636
60	utg7180000000001	451759	451759
61	utg7180000000001	451831	451831
62	utg7180000000001	451937	451937
63	utg7180000000001	455736	455736
64	utg7180000000001	456055	456055
65	utg7180000000001	456492	456492
66	utg7180000000001	456624	456624
67	utg7180000000001	456754	456754
68	utg7180000000001	464796	464796
69	utg7180000000001	465217	465217
70	utg7180000000001	467794	467794
71	utg7180000000001	482040	482040
72	utg7180000000001	489337	489337
73	utg7180000000001	496867	496867
74	utg7180000000001	500797	500797
75	utg7180000000001	537751	537751
76	utg7180000000001	537853	537853
77	utg7180000000001	543719	543719
78	utg7180000000001	544878	544878
79	utg7180000000001	546284	546284
80	utg7180000000001	546592	546592
81	utg7180000000001	546599	546599
82	utg7180000000001	546769	546769
83	utg7180000000001	546814	546814
84	utg7180000000001	546817	546817
85	utg7180000000001	547071	547071
86	utg7180000000001	547199	547199
87	utg7180000000001	547321	547321
88	utg7180000000001	547419	547419
89	utg7180000000001	547497	547497
90	utg7180000000001	547501	547501
91	utg7180000000001	547650	547650
92	utg7180000000001	549188	549188
93	utg7180000000001	550087	550087
94	utg7180000000001	550094	550094
95	utg7180000000001	550262	550262
96	utg7180000000001	550265	550265
97	utg7180000000001	550451	550451
98	utg7180000000001	550496	550496
99	utg7180000000001	551036	551036
100	utg7180000000001	551571	551571
101	utg7180000000001	569298	569298
102	utg7180000000001	569326	569326
103	utg7180000000001	572880	572880
104	utg7180000000001	583907	583907
105	utg7180000000001	583987	583987
106	utg7180000000001	605329	605329
107	utg7180000000001	605335	605335
108	utg7180000000001	605769	605769
109	utg7180000000001	606036	606036
110	utg7180000000001	606378	606378
111	utg7180000000001	615000	615000
112	utg7180000000001	615117	615117
113	utg7180000000001	615138	615138
114	utg7180000000001	624360	624360
115	utg7180000000001	662526	662526
116	utg7180000000001	662530	662530
117	utg7180000000001	662731	662731
118	utg7180000000001	663116	663116
119	utg7180000000001	663151	663151
120	utg7180000000001	663179	663179
121	utg7180000000001	663433	663433
122	utg7180000000001	663592	663592
123	utg7180000000001	663620	663620
124	utg7180000000001	664213	664213
125	utg7180000000001	664786	664786
126	utg7180000000001	665341	665341
127	utg7180000000001	665727	665727
128	utg7180000000001	666416	666416
129	utg7180000000001	666513	666513
130	utg7180000000001	667569	667569
131	utg7180000000001	668420	668420
132	utg7180000000001	676029	676029
133	utg7180000000001	676039	676039
134	utg7180000000001	708055	708055
135	utg7180000000001	708299	708299
136	utg7180000000001	733791	733791
137	utg7180000000001	734201	734201
138	utg7180000000001	734227	734227
139	utg7180000000001	734277	734277
140	utg7180000000001	734310	734310
141	utg7180000000001	735120	735120
142	utg7180000000001	735197	735197
143	utg7180000000001	736106	736106
144	utg7180000000001	736679	736679
145	utg7180000000001	736797	736797
146	utg7180000000001	737175	737175
147	utg7180000000001	749594	749594
148	utg7180000000001	766191	766191
149	utg7180000000001	766195	766195
150	utg7180000000001	766932	766932
151	utg7180000000001	770463	770463
152	utg7180000000001	784782	784782
153	utg7180000000001	784926	784926
154	utg7180000000001	785625	785625
155	utg7180000000001	786284	786284
156	utg7180000000001	789829	789829
157	utg7180000000001	790205	790205
158	utg7180000000001	790213	790213
159	utg7180000000001	790217	790217
160	utg7180000000001	791134	791134
161	utg7180000000001	830878	830878
162	utg7180000000001	837457	837457
163	utg7180000000001	839424	839424
164	utg7180000000001	839738	839738
165	utg7180000000001	839747	839747
166	utg7180000000001	840036	840036
167	utg7180000000001	840365	840365
168	utg7180000000001	840926	840926
169	utg7180000000001	840935	840935
170	utg7180000000001	849152	849152
171	utg7180000000001	849839	849839
172	utg7180000000001	859672	859672
173	utg7180000000001	873836	873836
174	utg7180000000001	873890	873890
175	utg7180000000001	874702	874702
176	utg7180000000001	874979	874979
177	utg7180000000001	882217	882217
178	utg7180000000001	887057	887057
179	utg7180000000001	887423	887423
180	utg7180000000001	887450	887450
181	utg7180000000001	887546	887546
182	utg7180000000001	887557	887557
183	utg7180000000001	887833	887833
184	utg7180000000001	887894	887894
185	utg7180000000001	894659	894659
186	utg7180000000001	894660	894660
187	utg7180000000001	894665	894665
188	utg7180000000001	895205	895205
189	utg7180000000001	895362	895362
190	utg7180000000001	896086	896086
191	utg7180000000001	896087	896087
192	utg7180000000001	899931	899931
193	utg7180000000001	900215	900215
194	utg7180000000001	900461	900461
195	utg7180000000001	900730	900730
196	utg7180000000001	918336	918336
197	utg7180000000001	948713	948713
198	utg7180000000001	949508	949508
199	utg7180000000001	949514	949514
200	utg7180000000001	950366	950366
201	utg7180000000001	994846	994846
202	utg7180000000001	995010	995010
203	utg7180000000001	1002756	1002756
204	utg7180000000001	1013253	1013253
205	utg7180000000001	1013701	1013701
206	utg7180000000001	1013732	1013732
207	utg7180000000001	1013784	1013784
208	utg7180000000001	1013873	1013873
209	utg7180000000001	1047374	1047374
210	utg7180000000001	1047455	1047455
211	utg7180000000001	1078917	1078917
212	utg7180000000001	1086949	1086949
213	utg7180000000001	1086953	1086953
214	utg7180000000001	1087128	1087128
215	utg7180000000001	1087438	1087438
216	utg7180000000001	1096445	1096445
217	utg7180000000001	1109442	1109442
218	utg7180000000001	1113213	1113213
219	utg7180000000001	1114772	1114772
220	utg7180000000001	1115307	1115307
221	utg7180000000001	1115484	1115484
222	utg7180000000001	1120592	1120592
223	utg7180000000001	1120827	1120827
224	utg7180000000001	1144306	1144306
225	utg7180000000001	1144533	1144533
226	utg7180000000001	1144775	1144775
227	utg7180000000001	1159548	1159548
228	utg7180000000001	1160069	1160069
229	utg7180000000001	1160244	1160244
230	utg7180000000001	1174754	1174754
231	utg7180000000001	1179833	1179833
232	utg7180000000001	1180407	1180407
233	utg7180000000001	1180971	1180971
234	utg7180000000001	1181532	1181532
235	utg7180000000001	1181835	1181835
236	utg7180000000001	1182137	1182137
237	utg7180000000001	1182349	1182349
238	utg7180000000001	1203710	1203710
239	utg7180000000001	1203819	1203819
240	utg7180000000001	1203975	1203975
241	utg7180000000001	1204715	1204715
242	utg7180000000001	1265960	1265960
243	utg7180000000001	1265994	1265994
244	utg7180000000001	1291158	1291158
245	utg7180000000001	1345359	1345359
246	utg7180000000001	1355930	1355930
247	utg7180000000001	1360273	1360273
248	utg7180000000001	1360813	1360813
249	utg7180000000001	1365408	1365408
250	utg7180000000001	1365657	1365657
251	utg7180000000001	1369113	1369113
252	utg7180000000001	1369385	1369385
253	utg7180000000001	1374704	1374704
254	utg7180000000001	1388140	1388140
255	utg7180000000001	1388983	1388983
256	utg7180000000001	1389124	1389124
257	utg7180000000001	1389515	1389515
258	utg7180000000001	1389952	1389952
259	utg7180000000001	1415998	1415998
260	utg7180000000001	1416533	1416533
261	utg7180000000001	1450590	1450590
262	utg7180000000001	1451060	1451060
263	utg7180000000001	1477602	1477602
264	utg7180000000001	1477732	1477732
265	utg7180000000001	1478041	1478041
266	utg7180000000001	1478155	1478155
267	utg7180000000001	1494668	1494668
268	utg7180000000001	1494672	1494672
269	utg7180000000001	1507192	1507192
270	utg7180000000001	1508282	1508282
271	utg7180000000001	1508480	1508480
272	utg7180000000001	1508933	1508933
273	utg7180000000001	1523109	1523109
274	utg7180000000001	1523630	1523630
275	utg7180000000001	1523773	1523773
276	utg7180000000001	1523995	1523995
277	utg7180000000001	1524137	1524137
278	utg7180000000001	1529639	1529639
279	utg7180000000001	1529982	1529982
280	utg7180000000001	1555117	1555117
281	utg7180000000001	1555215	1555215
282	utg7180000000001	1559028	1559028
283	utg7180000000001	1563676	1563676
284	utg7180000000001	1564729	1564729
285	utg7180000000001	1569665	1569665
286	utg7180000000001	1570107	1570107
287	utg7180000000001	1570109	1570109
288	utg7180000000001	1570178	1570178
289	utg7180000000001	1570912	1570912
290	utg7180000000001	1582299	1582299
291	utg7180000000001	1582777	1582777
292	utg7180000000001	1582871	1582871
293	utg7180000000001	1583173	1583173
294	utg7180000000001	1583742	1583742
295	utg7180000000001	1586221	1586221
296	utg7180000000001	1586282	1586282
297	utg7180000000001	1586917	1586917
298	utg7180000000001	1586940	1586940
299	utg7180000000001	1587083	1587083
300	utg7180000000001	1587227	1587227
301	utg7180000000001	1587742	1587742
302	utg7180000000001	1587782	1587782
303	utg7180000000001	1588762	1588762
304	utg7180000000001	1589654	1589654
305	utg7180000000001	1589842	1589842
306	utg7180000000001	1595266	1595266
307	utg7180000000001	1596095	1596095
308	utg7180000000001	1603278	1603278
309	utg7180000000001	1604068	1604068
310	utg7180000000001	1608795	1608795
311	utg7180000000001	1608799	1608799
312	utg7180000000001	1608811	1608811
313	utg7180000000001	1608953	1608953
314	utg7180000000001	1609198	1609198
315	utg7180000000001	1609219	1609219
316	utg7180000000001	1609399	1609399
317	utg7180000000001	1609549	1609549
318	utg7180000000001	1623321	1623321
319	utg7180000000001	1623488	1623488
320	utg7180000000001	1623528	1623528
321	utg7180000000001	1655151	1655151
322	utg7180000000001	1657552	1657552
323	utg7180000000001	1685452	1685452
324	utg7180000000001	1695451	1695451
325	utg7180000000001	1696603	1696603
326	utg7180000000001	1696665	1696665
327	utg7180000000001	1696667	1696667
328	utg7180000000001	1696669	1696669
329	utg7180000000001	1696742	1696742
330	utg7180000000001	1697086	1697086
331	utg7180000000001	1697264	1697264
332	utg7180000000001	1702919	1702919
333	utg7180000000004	83783	83783
334	utg7180000000004	83930	83930
335	utg7180000000004	122778	122778
336	utg7180000000004	184125	184125
337	utg7180000000004	185762	185762
338	utg7180000000004	185874	185874
339	utg7180000000004	190198	190198
340	utg7180000000004	190292	190292
341	utg7180000000004	190323	190323
342	utg7180000000004	190573	190573
343	utg7180000000004	203537	203537
344	utg7180000000004	204472	204472
345	utg7180000000004	204543	204543
346	utg7180000000004	206188	206188
347	utg7180000000004	206211	206211
348	utg7180000000004	206235	206235
349	utg7180000000004	206248	206248
350	utg7180000000004	207211	207211
351	utg7180000000004	253986	253986
352	utg7180000000004	254040	254040
353	utg7180000000004	254130	254130
354	utg7180000000004	254265	254265
355	utg7180000000004	254267	254267
356	utg7180000000004	254485	254485
357	utg7180000000004	254504	254504
358	utg7180000000004	254510	254510
359	utg7180000000004	287487	287487
360	utg7180000000004	288048	288048
361	utg7180000000004	330986	330986
362	utg7180000000004	331019	331019
363	utg7180000000004	340300	340300
364	utg7180000000005	18683	18683
365	utg7180000000005	18849	18849
366	utg7180000000005	24793	24793
367	utg7180000000005	38291	38291
368	utg7180000000005	49139	49139
369	utg7180000000005	49325	49325
370	utg7180000000005	49400	49400
371	utg7180000000005	49409	49409
372	utg7180000000005	49938	49938
373	utg7180000000005	49945	49945
374	utg7180000000005	50016	50016
375	utg7180000000005	50093	50093
376	utg7180000000005	50155	50155
377	utg7180000000005	50297	50297
378	utg7180000000005	50942	50942
379	utg7180000000005	51035	51035
380	utg7180000000005	51100	51100
381	utg7180000000005	51145	51145
382	utg7180000000005	51270	51270
383	utg7180000000005	51566	51566
384	utg7180000000005	51601	51601
385	utg7180000000005	51665	51665
386	utg7180000000005	51969	51969
387	utg7180000000005	52361	52361
388	utg7180000000005	53579	53579
389	utg7180000000005	53918	53918
390	utg7180000000005	55124	55124
391	utg7180000000005	59462	59462
392	utg7180000000005	60320	60320
393	utg7180000000005	60472	60472
394	utg7180000000005	60789	60789
395	utg7180000000005	61087	61087
396	utg7180000000005	61100	61100
397	utg7180000000005	61443	61443
398	utg7180000000005	61447	61447
399	utg7180000000005	61480	61480
400	utg7180000000005	61553	61553
401	utg7180000000005	61583	61583
402	utg7180000000005	61597	61597
403	utg7180000000005	67760	67760
404	utg7180000000005	68123	68123
405	utg7180000000005	72721	72721
406	utg7180000000005	74020	74020
407	utg7180000000005	83152	83152
408	utg7180000000005	88756	88756
409	utg7180000000005	89095	89095
410	utg7180000000005	89343	89343
411	utg7180000000005	90689	90689
412	utg7180000000005	90690	90690
413	utg7180000000005	90696	90696
414	utg7180000000005	90807	90807
415	utg7180000000005	90977	90977
416	utg7180000000005	91224	91224
417	utg7180000000005	91735	91735
418	utg7180000000005	101806	101806
419	utg7180000000005	101832	101832
420	utg7180000000005	101936	101936
421	utg7180000000005	101968	101968
422	utg7180000000005	117132	117132
423	utg7180000000005	117610	117610
424	utg7180000000005	117921	117921
425	utg7180000000005	118085	118085
426	utg7180000000005	118965	118965
427	utg7180000000005	119303	119303
428	utg7180000000005	185587	185587
429	utg7180000000005	186591	186591
430	utg7180000000005	186661	186661
431	utg7180000000005	186863	186863
432	utg7180000000005	196816	196816
433	utg7180000000006	13202	13202
434	utg7180000000006	21735	21735
435	utg7180000000006	21920	21920
436	utg7180000000006	69646	69646
437	utg7180000000006	82453	82453
438	utg7180000000006	122467	122467
439	utg7180000000006	143660	143660
440	utg7180000000006	143767	143767
441	utg7180000000006	152014	152014
442	utg7180000000006	154203	154203
443	utg7180000000006	161174	161174
444	utg7180000000006	161253	161253
445	utg7180000000006	164461	164461
446	utg7180000000006	169036	169036
447	utg7180000000006	175442	175442
448	utg7180000000006	176430	176430
449	utg7180000000006	179229	179229
450	utg7180000000006	179255	179255
451	utg7180000000006	179365	179365
452	utg7180000000006	180260	180260
453	utg7180000000007	17308	17308
454	utg7180000000007	17506	17506
455	utg7180000000007	17633	17633
456	utg7180000000007	17874	17874
457	utg7180000000007	22274	22274
458	utg7180000000007	37505	37505
459	utg7180000000007	37977	37977
460	utg7180000000007	38051	38051
461	utg7180000000007	38144	38144
462	utg7180000000007	38172	38172
463	utg7180000000007	38177	38177
464	utg7180000000007	84508	84508
465	utg7180000000007	85385	85385
466	utg7180000000007	87163	87163
467	utg7180000000007	87625	87625
468	utg7180000000007	116498	116498
469	utg7180000000007	120336	120336
470	utg7180000000007	141944	141944
471	utg7180000000007	141997	141997
472	utg7180000000007	142283	142283
473	utg7180000000007	142502	142502
474	utg7180000000007	142538	142538
475	utg7180000000007	142748	142748
476	utg7180000000007	142771	142771
477	utg7180000000007	143267	143267
478	utg7180000000007	143273	143273
479	utg7180000000007	143514	143514
480	utg7180000000007	145889	145889
481	utg7180000000007	146417	146417
482	utg7180000000007	146449	146449
483	utg7180000000007	146592	146592
484	utg7180000000007	148190	148190
485	utg7180000000007	148361	148361
486	utg7180000000007	148459	148459
487	utg7180000000007	149383	149383
488	utg7180000000007	149404	149404
489	utg7180000000007	151417	151417
490	utg7180000000007	151827	151827
491	utg7180000000007	151969	151969
492	utg7180000000007	153669	153669
493	utg7180000000007	159191	159191
494	utg7180000000007	186024	186024
495	utg7180000000007	186346	186346
496	utg7180000000007	186352	186352
497	utg7180000000007	214252	214252
498	utg7180000000007	214569	214569
499	utg7180000000007	215025	215025
500	utg7180000000007	222085	222085
501	utg7180000000007	231144	231144
502	utg7180000000007	246967	246967
503	utg7180000000007	262705	262705
504	utg7180000000007	274393	274393
505	utg7180000000007	283073	283073
506	utg7180000000007	283235	283235
507	utg7180000000007	283749	283749
508	utg7180000000007	283889	283889
509	utg7180000000007	283950	283950
510	utg7180000000007	284242	284242
511	utg7180000000007	284731	284731
512	utg7180000000007	294509	294509
513	utg7180000000007	294944	294944
514	utg7180000000007	330479	330479
515	utg7180000000007	356326	356326
516	utg7180000000007	359992	359992
517	utg7180000000007	360227	360227
518	utg7180000000007	360777	360777
519	utg7180000000007	360860	360860
520	utg7180000000007	361562	361562
521	utg7180000000007	361664	361664
522	utg7180000000007	425498	425498
523	utg7180000000007	425506	425506
524	utg7180000000007	425627	425627
525	utg7180000000007	425966	425966
526	utg7180000000007	426454	426454
527	utg7180000000007	426922	426922
528	utg7180000000007	444337	444337
529	utg7180000000007	444527	444527
530	utg7180000000007	444654	444654
531	utg7180000000007	452083	452083
532	utg7180000000007	454884	454884
533	utg7180000000007	458462	458462
534	utg7180000000007	462889	462889
535	utg7180000000007	525650	525650
536	utg7180000000007	526103	526103
537	utg7180000000007	550018	550018
538	utg7180000000007	551333	551333
539	utg7180000000007	551817	551817
540	utg7180000000007	557928	557928
541	utg7180000000007	563460	563460
542	utg7180000000007	563805	563805
543	utg7180000000007	563811	563811
544	utg7180000000007	587556	587556
545	utg7180000000007	588254	588254
546	utg7180000000007	588285	588285
547	utg7180000000007	643372	643372
548	utg7180000000007	644121	644121
549	utg7180000000007	644434	644434
550	utg7180000000007	652213	652213
551	utg7180000000007	652379	652379
552	utg7180000000007	652555	652555
553	utg7180000000007	653149	653149
554	utg7180000000007	653152	653152
555	utg7180000000007	673573	673573
556	utg7180000000007	677212	677212
557	utg7180000000007	703405	703405
558	utg7180000000007	703504	703504
559	utg7180000000007	711744	711744
560	utg7180000000007	712044	712044
561	utg7180000000007	723353	723353
562	utg7180000000007	723474	723474
563	utg7180000000007	726057	726057
564	utg7180000000007	727151	727151
565	utg7180000000007	727269	727269
566	utg7180000000007	730310	730310
567	utg7180000000007	731133	731133
568	utg7180000000007	734781	734781
569	utg7180000000007	740370	740370
570	utg7180000000007	744404	744404
571	utg7180000000007	744448	744448
572	utg7180000000007	808877	808877
573	utg7180000000007	809315	809315
574	utg7180000000009	20620	20620
575	utg7180000000009	30015	30015
576	utg7180000000009	30200	30200
577	utg7180000000009	36652	36652
578	utg7180000000009	36663	36663
579	utg7180000000009	37009	37009
580	utg7180000000009	37027	37027
581	utg7180000000009	37203	37203
582	utg7180000000009	37372	37372
583	utg7180000000009	37378	37378
584	utg7180000000009	37560	37560
585	utg7180000000009	39094	39094
586	utg7180000000009	39964	39964
587	utg7180000000009	40332	40332
588	utg7180000000009	40591	40591
589	utg7180000000009	41124	41124
590	utg7180000000009	41237	41237
591	utg7180000000009	41464	41464
592	utg7180000000009	41714	41714
593	utg7180000000009	41917	41917
594	utg7180000000009	42177	42177
595	utg7180000000009	43956	43956
596	utg7180000000009	44281	44281
597	utg7180000000009	44733	44733
598	utg7180000000009	44792	44792
599	utg7180000000009	44959	44959
600	utg7180000000009	44968	44968
601	utg7180000000009	77491	77491
602	utg7180000000009	78723	78723
603	utg7180000000009	105823	105823
604	utg7180000000009	105841	105841
605	utg7180000000009	107929	107929
606	utg7180000000009	109496	109496
607	utg7180000000009	109844	109844
608	utg7180000000009	109850	109850
609	utg7180000000009	110184	110184
610	utg7180000000009	135701	135701
611	utg7180000000009	135805	135805
612	utg7180000000009	135938	135938
613	utg7180000000009	136504	136504
614	utg7180000000009	142258	142258
615	utg7180000000009	142259	142259
616	utg7180000000009	142376	142376
617	utg7180000000009	142591	142591
618	utg7180000000009	143109	143109
619	utg7180000000009	143363	143363
620	utg7180000000009	143366	143366
621	utg7180000000009	143387	143387
622	utg7180000000009	143417	143417
623	utg7180000000009	143846	143846
624	utg7180000000009	143866	143866
625	utg7180000000009	143913	143913
626	utg7180000000009	144427	144427
627	utg7180000000009	144812	144812
628	utg7180000000009	144847	144847
629	utg7180000000009	173805	173805
630	utg7180000000009	174227	174227
631	utg7180000000009	223087	223087
632	utg7180000000009	223317	223317
633	utg7180000000009	232230	232230
634	utg7180000000009	232322	232322
635	utg7180000000009	232490	232490
636	utg7180000000009	232962	232962
637	utg7180000000009	233170	233170
638	utg7180000000009	242470	242470
639	utg7180000000009	242690	242690
640	utg7180000000009	264593	264593
641	utg7180000000009	264796	264796
642	utg7180000000009	264806	264806
643	utg7180000000009	264883	264883
644	utg7180000000009	264966	264966
645	utg7180000000009	266045	266045
646	utg7180000000009	266115	266115
647	utg7180000000009	266121	266121
648	utg7180000000009	266649	266649
649	utg7180000000009	266799	266799
650	utg7180000000009	281666	281666
651	utg7180000000009	281746	281746
652	utg7180000000009	281965	281965
653	utg7180000000009	319679	319679
654	utg7180000000009	320266	320266
655	utg7180000000009	320765	320765
656	utg7180000000009	320887	320887
657	utg7180000000009	359077	359077
658	utg7180000000009	365528	365528
659	utg7180000000009	366044	366044
660	utg7180000000009	366056	366056
661	utg7180000000009	366062	366062
662	utg7180000000009	389390	389390
663	utg7180000000009	407920	407920
664	utg7180000000009	408085	408085
665	utg7180000000009	410455	410455
666	utg7180000000009	410661	410661
667	utg7180000000009	410782	410782
668	utg7180000000009	410793	410793
669	utg7180000000009	410961	410961
670	utg7180000000009	411150	411150
671	utg7180000000009	415124	415124
672	utg7180000000009	415463	415463
673	utg7180000000009	415482	415482
674	utg7180000000009	415490	415490
675	utg7180000000009	415529	415529
676	utg7180000000009	415757	415757
677	utg7180000000009	415812	415812
678	utg7180000000009	416498	416498
679	utg7180000000009	416518	416518
680	utg7180000000009	419587	419587
681	utg7180000000009	419596	419596
682	utg7180000000009	419827	419827
683	utg7180000000009	438515	438515
684	utg7180000000009	439258	439258
685	utg7180000000009	439403	439403
686	utg7180000000009	464317	464317
687	utg7180000000009	479719	479719
688	utg7180000000009	479784	479784
689	utg7180000000009	480919	480919
690	utg7180000000009	481057	481057
691	utg7180000000009	481210	481210
692	utg7180000000009	484489	484489
693	utg7180000000009	485413	485413
694	utg7180000000009	486155	486155
695	utg7180000000009	511983	511983
696	utg7180000000009	553816	553816
697	utg7180000000009	554150	554150
698	utg7180000000009	554434	554434
699	utg7180000000009	554567	554567
700	utg7180000000009	555856	555856
701	utg7180000000009	555860	555860
702	utg7180000000009	556102	556102
703	utg7180000000009	578961	578961
704	utg7180000000009	580874	580874
705	utg7180000000009	580886	580886
706	utg7180000000009	592306	592306
707	utg7180000000009	593252	593252
708	utg7180000000009	606261	606261
709	utg7180000000009	606478	606478
710	utg7180000000009	606685	606685
711	utg7180000000009	606833	606833
712	utg7180000000009	606850	606850
713	utg7180000000009	606936	606936
714	utg7180000000009	606956	606956
715	utg7180000000009	608306	608306
716	utg7180000000009	608843	608843
717	utg7180000000009	609147	609147
718	utg7180000000009	609818	609818
719	utg7180000000009	609870	609870
720	utg7180000000009	610341	610341
721	utg7180000000009	610508	610508
722	utg7180000000009	610636	610636
723	utg7180000000009	610655	610655
724	utg7180000000009	610766	610766
725	utg7180000000009	610802	610802
726	utg7180000000009	610867	610867
727	utg7180000000009	611346	611346
728	utg7180000000009	611466	611466
729	utg7180000000009	612130	612130
730	utg7180000000009	619186	619186
731	utg7180000000009	620005	620005
732	utg7180000000009	626545	626545
733	utg7180000000009	627334	627334
734	utg7180000000009	649807	649807
735	utg7180000000009	656292	656292
736	utg7180000000009	667416	667416
737	utg7180000000009	667870	667870
738	utg7180000000009	667874	667874
739	utg7180000000009	668064	668064
740	utg7180000000009	668465	668465
741	utg7180000000009	668596	668596
742	utg7180000000009	668970	668970
743	utg7180000000009	677853	677853
744	utg7180000000009	678037	678037
745	utg7180000000009	679131	679131
746	utg7180000000009	679798	679798
747	utg7180000000009	679891	679891
748	utg7180000000009	680030	680030
749	utg7180000000009	694744	694744
750	utg7180000000009	694793	694793
751	utg7180000000009	698071	698071
752	utg7180000000009	730452	730452
753	utg7180000000016	10797	10797
754	utg7180000000016	11064	11064
755	utg7180000000016	20759	20759
756	utg7180000000016	21170	21170
757	utg7180000000016	21577	21577
758	utg7180000000016	81095	81095
759	utg7180000000016	81225	81225
760	utg7180000000016	81577	81577
761	utg7180000000016	81708	81708
762	utg7180000000016	93837	93837
763	utg7180000000016	94334	94334
764	utg7180000000016	103600	103600
765	utg7180000000016	109619	109619
766	utg7180000000016	109914	109914
767	utg7180000000016	110095	110095
768	utg7180000000016	110685	110685
769	utg7180000000016	110788	110788
770	utg7180000000016	110985	110985
771	utg7180000000016	121578	121578
772	utg7180000000016	122064	122064
773	utg7180000000016	132901	132901
774	utg7180000000016	133001	133001
775	utg7180000000016	133095	133095
776	utg7180000000016	133338	133338
777	utg7180000000016	133536	133536
778	utg7180000000016	133684	133684
779	utg7180000000016	133796	133796
780	utg7180000000016	133876	133876
781	utg7180000000016	133897	133897
782	utg7180000000016	133950	133950
783	utg7180000000016	134716	134716
784	utg7180000000016	134744	134744
785	utg7180000000016	143776	143776
786	utg7180000000016	143859	143859
787	utg7180000000016	144201	144201
788	utg7180000000016	144205	144205
789	utg7180000000016	144477	144477
790	utg7180000000016	144489	144489
791	utg7180000000016	144875	144875
792	utg7180000000016	144939	144939
793	utg7180000000016	208356	208356
794	utg7180000000016	208398	208398
795	utg7180000000016	210094	210094
796	utg7180000000016	210226	210226
797	utg7180000000016	238330	238330
798	utg7180000000016	238459	238459
799	utg7180000000016	239052	239052
800	utg7180000000016	239073	239073
801	utg7180000000016	265258	265258
802	utg7180000000016	271109	271109
803	utg7180000000016	271207	271207
804	utg7180000000016	271221	271221
805	utg7180000000016	272199	272199
806	utg7180000000016	272209	272209
807	utg7180000000016	272438	272438
808	utg7180000000016	272465	272465
809	utg7180000000016	273065	273065
810	utg7180000000016	273444	273444
811	utg7180000000016	273682	273682
812	utg7180000000016	311293	311293
813	utg7180000000016	311295	311295
814	utg7180000000016	311959	311959
815	utg7180000000016	311970	311970
816	utg7180000000016	318451	318451
817	utg7180000000016	318684	318684
818	utg7180000000016	318723	318723
819	utg7180000000016	350038	350038
820	utg7180000000016	352318	352318
821	utg7180000000016	354540	354540
822	utg7180000000016	355117	355117
823	utg7180000000016	369729	369729
824	utg7180000000016	369757	369757
825	utg7180000000016	369818	369818
826	utg7180000000017	12902	12902
827	utg7180000000017	35533	35533
828	utg7180000000017	35639	35639
829	utg7180000000017	42100	42100
830	utg7180000000017	42202	42202
831	utg7180000000017	42594	42594
832	utg7180000000017	49290	49290
833	utg7180000000017	84259	84259
834	utg7180000000017	105488	105488
835	utg7180000000017	106275	106275
836	utg7180000000017	115201	115201
837	utg7180000000017	118413	118413
838	utg7180000000017	119028	119028
839	utg7180000000017	119176	119176
840	utg7180000000017	120102	120102
841	utg7180000000017	120460	120460
842	utg7180000000017	148734	148734
843	utg7180000000017	148792	148792
844	utg7180000000017	161547	161547
845	utg7180000000017	161737	161737
846	utg7180000000017	188584	188584
847	utg7180000000017	188748	188748
848	utg7180000000017	188818	188818
849	utg7180000000017	188922	188922
850	utg7180000000017	188978	188978
851	utg7180000000017	190242	190242
852	utg7180000000017	190646	190646
853	utg7180000000017	190771	190771
854	utg7180000000017	190864	190864
855	utg7180000000017	191246	191246
856	utg7180000000017	191781	191781
857	utg7180000000017	191972	191972
858	utg7180000000017	192476	192476
859	utg7180000000017	192647	192647
860	utg7180000000017	192672	192672
861	utg7180000000017	193706	193706
862	utg7180000000017	207019	207019
863	utg7180000000017	207395	207395
864	utg7180000000017	207538	207538
865	utg7180000000017	207682	207682
866	utg7180000000017	207818	207818
867	utg7180000000017	209106	209106
868	utg7180000000017	209964	209964
869	utg7180000000017	237753	237753
870	utg7180000000017	252815	252815
871	utg7180000000017	253480	253480
872	utg7180000000017	269108	269108
873	utg7180000000017	269297	269297
874	utg7180000000017	269873	269873
875	utg7180000000017	269875	269875
876	utg7180000000017	270131	270131
877	utg7180000000017	270254	270254
878	utg7180000000017	281360	281360
879	utg7180000000017	297291	297291
880	utg7180000000017	297313	297313
881	utg7180000000017	297870	297870
882	utg7180000000017	317463	317463
883	utg7180000000017	317801	317801
884	utg7180000000018	71957	71957
885	utg7180000000018	183719	183719
886	utg7180000000018	274568	274568
887	utg7180000000018	290770	290770
888	utg7180000000018	290912	290912
889	utg7180000000018	291013	291013
890	utg7180000000018	338706	338706
891	utg7180000000018	417818	417818
892	utg7180000000018	496919	496919
893	utg7180000000018	498209	498209
894	utg7180000000018	499224	499224
895	utg7180000000018	580932	580932
896	utg7180000000018	580934	580934
897	utg7180000000018	705149	705149
898	utg7180000000018	705151	705151
899	utg7180000000018	706324	706324
900	utg7180000000018	713738	713738
901	utg7180000000018	713863	713863
902	utg7180000000018	713884	713884
903	utg7180000000018	724251	724251
904	utg7180000000018	725064	725064
905	utg7180000000018	725104	725104
906	utg7180000000018	726036	726036
907	utg7180000000018	726171	726171
908	utg7180000000018	767846	767846
909	utg7180000000018	767858	767858
910	utg7180000000018	767889	767889
911	utg7180000000018	767937	767937
912	utg7180000000018	768040	768040
913	utg7180000000018	768188	768188
914	utg7180000000018	768309	768309
915	utg7180000000018	768514	768514
916	utg7180000000018	768520	768520
917	utg7180000000018	769507	769507
918	utg7180000000018	770041	770041
919	utg7180000000018	770777	770777
920	utg7180000000018	787719	787719
921	utg7180000000018	789738	789738
922	utg7180000000018	799728	799728
923	utg7180000000018	801929	801929
924	utg7180000000018	802295	802295
925	utg7180000000018	802509	802509
926	utg7180000000018	804319	804319
927	utg7180000000018	804531	804531
928	utg7180000000018	804889	804889
929	utg7180000000018	806051	806051
930	utg7180000000018	806126	806126
931	utg7180000000018	806169	806169
932	utg7180000000018	806416	806416
933	utg7180000000018	808449	808449
934	utg7180000000018	808692	808692
935	utg7180000000018	809072	809072
936	utg7180000000018	809417	809417
937	utg7180000000018	809430	809430
938	utg7180000000018	809949	809949
939	utg7180000000018	814420	814420
940	utg7180000000018	814467	814467
941	utg7180000000018	827914	827914
942	utg7180000000018	837275	837275
943	utg7180000000018	837628	837628
944	utg7180000000018	838220	838220
945	utg7180000000018	838304	838304
946	utg7180000000018	838446	838446
947	utg7180000000018	838689	838689
948	utg7180000000018	838724	838724
949	utg7180000000018	838726	838726
950	utg7180000000018	838735	838735
951	utg7180000000018	838832	838832
952	utg7180000000018	839052	839052
953	utg7180000000018	839106	839106
954	utg7180000000018	839226	839226
955	utg7180000000018	901415	901415
956	utg7180000000018	963244	963244
957	utg7180000000018	963539	963539
958	utg7180000000018	965402	965402
959	utg7180000000018	965413	965413
960	utg7180000000018	998674	998674
961	utg7180000000018	999384	999384
962	utg7180000000018	999386	999386
963	utg7180000000018	999637	999637
964	utg7180000000018	1000997	1000997
965	utg7180000000018	1059116	1059116
966	utg7180000000018	1059545	1059545
967	utg7180000000018	1161176	1161176
968	utg7180000000019	8190	8190
969	utg7180000000019	8300	8300
970	utg7180000000019	23275	23275
971	utg7180000000019	24008	24008
972	utg7180000000019	24012	24012
973	utg7180000000019	53011	53011
974	utg7180000000019	53125	53125
975	utg7180000000019	54660	54660
976	utg7180000000019	71377	71377
977	utg7180000000019	72045	72045
978	utg7180000000019	81610	81610
979	utg7180000000019	81625	81625
980	utg7180000000019	94050	94050
981	utg7180000000019	94131	94131
982	utg7180000000019	186470	186470
983	utg7180000000019	205090	205090
984	utg7180000000019	205421	205421
985	utg7180000000019	221157	221157
986	utg7180000000019	221304	221304
987	utg7180000000019	221307	221307
988	utg7180000000019	265093	265093
989	utg7180000000019	268541	268541
990	utg7180000000019	269040	269040
991	utg7180000000019	274694	274694
992	utg7180000000019	294669	294669
993	utg7180000000019	295655	295655
994	utg7180000000019	295663	295663
995	utg7180000000019	295683	295683
996	utg7180000000019	295869	295869
997	utg7180000000019	296059	296059
998	utg7180000000019	296065	296065
999	utg7180000000019	296069	296069
1000	utg7180000000019	296092	296092
1001	utg7180000000019	296113	296113
1002	utg7180000000019	296615	296615
1003	utg7180000000019	298416	298416
1004	utg7180000000019	298779	298779
1005	utg7180000000019	299213	299213
1006	utg7180000000019	300277	300277
1007	utg7180000000019	305797	305797
1008	utg7180000000019	305853	305853
1009	utg7180000000019	350561	350561
1010	utg7180000000019	351211	351211
1011	utg7180000000019	351229	351229
1012	utg7180000000019	351235	351235
1013	utg7180000000019	351990	351990
1014	utg7180000000019	352479	352479
1015	utg7180000000019	352846	352846
1016	utg7180000000019	370945	370945
1017	utg7180000000019	370985	370985
1018	utg7180000000019	371999	371999
1019	utg7180000000019	383442	383442
1020	utg7180000000019	383512	383512
1021	utg7180000000019	390595	390595
1022	utg7180000000019	393394	393394
1023	utg7180000000019	397946	397946
1024	utg7180000000019	398227	398227
1025	utg7180000000019	398689	398689
1026	utg7180000000019	398830	398830
1027	utg7180000000019	398939	398939
1028	utg7180000000019	399143	399143
1029	utg7180000000019	399160	399160
1030	utg7180000000019	399418	399418
1031	utg7180000000019	424432	424432
1032	utg7180000000019	469217	469217
1033	utg7180000000019	505281	505281
1034	utg7180000000019	507057	507057
1035	utg7180000000019	507125	507125
1036	utg7180000000019	512961	512961
1037	utg7180000000019	513248	513248
1038	utg7180000000019	513545	513545
1039	utg7180000000019	541203	541203
1040	utg7180000000019	542203	542203
1041	utg7180000000019	542952	542952
1042	utg7180000000022	121216	121216
1043	utg7180000000022	121351	121351
1044	utg7180000000022	242499	242499
1045	utg7180000000022	242543	242543
1046	utg7180000000022	252363	252363
1047	utg7180000000022	288662	288662
1048	utg7180000000022	288822	288822
1049	utg7180000000022	429780	429780
1050	utg7180000000022	434191	434191
1051	utg7180000000022	491407	491407
1052	utg7180000000022	558013	558013
1053	utg7180000000022	558612	558612
1054	utg7180000000022	558938	558938
1055	utg7180000000022	558944	558944
1056	utg7180000000022	594970	594970
1057	utg7180000000022	594986	594986
1058	utg7180000000022	610493	610493
1059	utg7180000000022	613830	613830
1060	utg7180000000022	614116	614116
1061	utg7180000000022	614807	614807
1062	utg7180000000022	626428	626428
1063	utg7180000000022	632778	632778
1064	utg7180000000022	632784	632784
1065	utg7180000000022	633272	633272
1066	utg7180000000022	635125	635125
1067	utg7180000000022	635145	635145
1068	utg7180000000022	635238	635238
1069	utg7180000000022	635542	635542
1070	utg7180000000022	635577	635577
1071	utg7180000000022	635782	635782
1072	utg7180000000022	635935	635935
1073	utg7180000000022	636049	636049
1074	utg7180000000022	636071	636071
1075	utg7180000000022	636212	636212
1076	utg7180000000023	116506	116506
1077	utg7180000000023	116538	116538
1078	utg7180000000023	141559	141559
1079	utg7180000000023	141647	141647
1080	utg7180000000023	142426	142426
1081	utg7180000000023	142451	142451
1082	utg7180000000023	331024	331024
1083	utg7180000000023	331096	331096
1084	utg7180000000023	331133	331133
1085	utg7180000000023	331482	331482
1086	utg7180000000023	331489	331489
1087	utg7180000000023	331743	331743
1088	utg7180000000023	331756	331756
1089	utg7180000000023	347771	347771
1090	utg7180000000023	423555	423555
1091	utg7180000000023	423742	423742
1092	utg7180000000023	423929	423929
1093	utg7180000000023	424524	424524
1094	utg7180000000023	434532	434532
1095	utg7180000000023	462492	462492
1096	utg7180000000023	463594	463594
1097	utg7180000000023	486267	486267
1098	utg7180000000023	492083	492083
1099	utg7180000000023	539939	539939
1100	utg7180000000023	541349	541349
1101	utg7180000000023	542255	542255
1102	utg7180000000024	6161	6161
1103	utg7180000000024	6191	6191
1104	utg7180000000024	47552	47552
1105	utg7180000000024	158639	158639
1106	utg7180000000024	236761	236761
1107	utg7180000000024	248279	248279
1108	utg7180000000024	248605	248605
1109	utg7180000000024	476658	476658
1110	utg7180000000024	476805	476805
1111	utg7180000000024	503494	503494
1112	utg7180000000024	517552	517552
1113	utg7180000000024	572502	572502
1114	utg7180000000024	580110	580110
1115	utg7180000000024	591425	591425
1116	utg7180000000024	592301	592301
1117	utg7180000000024	592834	592834
1118	utg7180000000024	592914	592914
1119	utg7180000000024	872372	872372
1120	utg7180000000024	873995	873995
1121	utg7180000000024	901968	901968
1122	utg7180000000024	903619	903619
1123	utg7180000000024	927562	927562
1124	utg7180000000024	1041847	1041847
1125	utg7180000000024	1042704	1042704
1126	utg7180000000024	1119420	1119420
1127	utg7180000000024	1130934	1130934
1128	utg7180000000024	1131209	1131209
1129	utg7180000000024	1134977	1134977
1130	utg7180000000024	1135270	1135270
1131	utg7180000000024	1135430	1135430
1132	utg7180000000024	1135606	1135606
1133	utg7180000000024	1135980	1135980
1134	utg7180000000024	1136028	1136028
1135	utg7180000000024	1142946	1142946
1136	utg7180000000024	1143236	1143236
1137	utg7180000000024	1143794	1143794
1138	utg7180000000024	1144545	1144545
1139	utg7180000000024	1160058	1160058
1140	utg7180000000026	11087	11087
1141	utg7180000000026	11738	11738
1142	utg7180000000026	12009	12009
1143	utg7180000000026	12332	12332
1144	utg7180000000026	13379	13379
1145	utg7180000000026	13593	13593
1146	utg7180000000026	13756	13756
1147	utg7180000000026	13949	13949
1148	utg7180000000026	13980	13980
1149	utg7180000000026	14151	14151
1150	utg7180000000026	16228	16228
1151	utg7180000000026	16365	16365
1152	utg7180000000026	48303	48303
1153	utg7180000000026	48343	48343
1154	utg7180000000026	48843	48843
1155	utg7180000000026	49573	49573
1156	utg7180000000026	49810	49810
1157	utg7180000000026	75443	75443
1158	utg7180000000026	77706	77706
1159	utg7180000000026	77878	77878
1160	utg7180000000026	78023	78023
1161	utg7180000000026	78273	78273
1162	utg7180000000026	78584	78584
1163	utg7180000000026	177091	177091
1164	utg7180000000026	177973	177973
1165	utg7180000000026	178709	178709
1166	utg7180000000026	187570	187570
1167	utg7180000000026	187849	187849
1168	utg7180000000026	188124	188124
1169	utg7180000000026	188128	188128
1170	utg7180000000026	188377	188377
1171	utg7180000000026	200633	200633
1172	utg7180000000026	201032	201032
1173	utg7180000000026	213748	213748
1174	utg7180000000026	213754	213754
1175	utg7180000000026	213919	213919
1176	utg7180000000026	214162	214162
1177	utg7180000000026	214210	214210
1178	utg7180000000026	214387	214387
1179	utg7180000000026	214528	214528
1180	utg7180000000026	227521	227521
1181	utg7180000000026	245085	245085
1182	utg7180000000026	271068	271068
1183	utg7180000000026	286190	286190
1184	utg7180000000026	286870	286870
1185	utg7180000000026	286895	286895
1186	utg7180000000026	286973	286973
1187	utg7180000000026	287778	287778
1188	utg7180000000026	288413	288413
1189	utg7180000000026	295918	295918
1190	utg7180000000026	296818	296818
1191	utg7180000000026	297195	297195
1192	utg7180000000026	333258	333258
1193	utg7180000000026	333373	333373
1194	utg7180000000026	333427	333427
1195	utg7180000000026	340740	340740
1196	utg7180000000026	340839	340839
1197	utg7180000000026	351229	351229
1198	utg7180000000026	351562	351562
1199	utg7180000000026	351910	351910
1200	utg7180000000026	360637	360637
1201	utg7180000000026	369266	369266
1202	utg7180000000026	387471	387471
1203	utg7180000000026	394054	394054
1204	utg7180000000026	410238	410238
1205	utg7180000000026	410258	410258
1206	utg7180000000026	410926	410926
1207	utg7180000000026	411594	411594
1208	utg7180000000026	433268	433268
1209	utg7180000000026	433270	433270
1210	utg7180000000026	447625	447625
1211	utg7180000000026	448173	448173
1212	utg7180000000026	448182	448182
1213	utg7180000000026	448374	448374
1214	utg7180000000026	457209	457209
1215	utg7180000000026	462213	462213
1216	utg7180000000026	462559	462559
1217	utg7180000000026	462625	462625
1218	utg7180000000026	462886	462886
1219	utg7180000000026	490040	490040
1220	utg7180000000026	490240	490240
1221	utg7180000000026	490572	490572
1222	utg7180000000026	490807	490807
1223	utg7180000000026	490823	490823
1224	utg7180000000026	490825	490825
1225	utg7180000000026	494650	494650
1226	utg7180000000026	538236	538236
1227	utg7180000000026	538309	538309
1228	utg7180000000026	539402	539402
1229	utg7180000000026	541304	541304
1230	utg7180000000026	551085	551085
1231	utg7180000000026	575207	575207
1232	utg7180000000026	575413	575413
1233	utg7180000000026	575655	575655
1234	utg7180000000026	576058	576058
1235	utg7180000000026	576406	576406
1236	utg7180000000026	579325	579325
1237	utg7180000000026	635092	635092
1238	utg7180000000026	635234	635234
1239	utg7180000000026	635598	635598
1240	utg7180000000026	651728	651728
1241	utg7180000000026	651746	651746
1242	utg7180000000026	657541	657541
1243	utg7180000000026	679240	679240
1244	utg7180000000026	696291	696291
1245	utg7180000000026	731792	731792
1246	utg7180000000026	732513	732513
1247	utg7180000000026	734737	734737
1248	utg7180000000026	737555	737555
1249	utg7180000000026	737619	737619
1250	utg7180000000026	737681	737681
1251	utg7180000000026	765136	765136
1252	utg7180000000026	765216	765216
1253	utg7180000000026	783642	783642
1254	utg7180000000026	797386	797386
1255	utg7180000000026	797494	797494
1256	utg7180000000026	797977	797977
1257	utg7180000000026	797980	797980
1258	utg7180000000026	798045	798045
1259	utg7180000000026	798205	798205
1260	utg7180000000026	798340	798340
1261	utg7180000000026	798563	798563
1262	utg7180000000026	798628	798628
1263	utg7180000000026	800859	800859
1264	utg7180000000026	800863	800863
1265	utg7180000000026	801217	801217
1266	utg7180000000026	801228	801228
1267	utg7180000000026	801500	801500
1268	utg7180000000026	802401	802401
1269	utg7180000000026	842280	842280
1270	utg7180000000026	866977	866977
1271	utg7180000000026	867111	867111
1272	utg7180000000026	883332	883332
1273	utg7180000000026	890642	890642
1274	utg7180000000026	890690	890690
1275	utg7180000000026	890841	890841
1276	utg7180000000026	893556	893556
1277	utg7180000000026	893620	893620
1278	utg7180000000026	894053	894053
1279	utg7180000000026	894257	894257
1280	utg7180000000026	894852	894852
1281	utg7180000000026	895085	895085
1282	utg7180000000026	895275	895275
1283	utg7180000000026	918778	918778
1284	utg7180000000026	928567	928567
1285	utg7180000000026	929132	929132
1286	utg7180000000026	929234	929234
1287	utg7180000000026	968239	968239
1288	utg7180000000026	969055	969055
1289	utg7180000000026	969090	969090
1290	utg7180000000026	969173	969173
1291	utg7180000000026	969602	969602
1292	utg7180000000026	969639	969639
1293	utg7180000000026	969711	969711
1294	utg7180000000026	969925	969925
1295	utg7180000000026	970024	970024
1296	utg7180000000026	970189	970189
1297	utg7180000000026	970294	970294
1298	utg7180000000026	970704	970704
1299	utg7180000000026	1004525	1004525
1300	utg7180000000026	1004964	1004964
1301	utg7180000000026	1005155	1005155
1302	utg7180000000026	1005848	1005848
1303	utg7180000000026	1016866	1016866
1304	utg7180000000026	1017438	1017438
1305	utg7180000000026	1030829	1030829
1306	utg7180000000026	1030838	1030838
1307	utg7180000000026	1030850	1030850
1308	utg7180000000026	1032811	1032811
1309	utg7180000000026	1033226	1033226
1310	utg7180000000026	1033298	1033298
1311	utg7180000000026	1034383	1034383
1312	utg7180000000026	1034402	1034402
1313	utg7180000000026	1034452	1034452
1314	utg7180000000027	18242	18242
1315	utg7180000000027	35419	35419
1316	utg7180000000027	35559	35559
1317	utg7180000000027	35638	35638
1318	utg7180000000027	35789	35789
1319	utg7180000000027	35871	35871
1320	utg7180000000027	36122	36122
1321	utg7180000000027	36235	36235
1322	utg7180000000027	36321	36321
1323	utg7180000000027	36363	36363
1324	utg7180000000027	36422	36422
1325	utg7180000000027	73224	73224
1326	utg7180000000027	73561	73561
1327	utg7180000000027	81967	81967
1328	utg7180000000027	82677	82677
1329	utg7180000000027	100640	100640
1330	utg7180000000027	143813	143813
1331	utg7180000000027	143819	143819
1332	utg7180000000027	143868	143868
1333	utg7180000000027	143986	143986
1334	utg7180000000027	144342	144342
1335	utg7180000000027	144547	144547
1336	utg7180000000027	145328	145328
1337	utg7180000000027	145514	145514
1338	utg7180000000027	145517	145517
1339	utg7180000000027	152287	152287
1340	utg7180000000027	152997	152997
1341	utg7180000000027	153439	153439
1342	utg7180000000027	154407	154407
1343	utg7180000000027	154959	154959
1344	utg7180000000027	169517	169517
1345	utg7180000000027	169586	169586
1346	utg7180000000027	170308	170308
1347	utg7180000000027	170857	170857
1348	utg7180000000027	171106	171106
1349	utg7180000000027	171667	171667
1350	utg7180000000027	212998	212998
1351	utg7180000000027	213778	213778
1352	utg7180000000027	213961	213961
1353	utg7180000000027	225182	225182
1354	utg7180000000027	245081	245081
1355	utg7180000000027	305796	305796
1356	utg7180000000027	307086	307086
1357	utg7180000000027	307344	307344
1358	utg7180000000027	307442	307442
1359	utg7180000000027	331794	331794
1360	utg7180000000027	332333	332333
1361	utg7180000000027	348958	348958
1362	utg7180000000027	349244	349244
1363	utg7180000000027	352833	352833
1364	utg7180000000027	353177	353177
1365	utg7180000000027	353383	353383
1366	utg7180000000032	13620	13620
1367	utg7180000000032	13978	13978
1368	utg7180000000032	15016	15016
1369	utg7180000000032	15179	15179
1370	utg7180000000032	29769	29769
1371	utg7180000000032	30106	30106
1372	utg7180000000032	30126	30126
1373	utg7180000000032	30192	30192
1374	utg7180000000032	30359	30359
1375	utg7180000000032	63503	63503
1376	utg7180000000032	274681	274681
1377	utg7180000000032	390087	390087
1378	utg7180000000032	437153	437153
1379	utg7180000000032	482803	482803
1380	utg7180000000033	36510	36510
1381	utg7180000000033	97669	97669
1382	utg7180000000033	97886	97886
1383	utg7180000000033	97975	97975
1384	utg7180000000033	108880	108880
1385	utg7180000000033	108948	108948
1386	utg7180000000033	109105	109105
1387	utg7180000000033	109641	109641
1388	utg7180000000033	109872	109872
1389	utg7180000000033	110025	110025
1390	utg7180000000033	110337	110337
1391	utg7180000000033	110386	110386
1392	utg7180000000033	110481	110481
1393	utg7180000000033	110509	110509
1394	utg7180000000033	110693	110693
1395	utg7180000000033	111332	111332
1396	utg7180000000033	167279	167279
1397	utg7180000000033	218474	218474
1398	utg7180000000033	227645	227645
1399	utg7180000000033	227654	227654
1400	utg7180000000033	238701	238701
1401	utg7180000000033	272463	272463
1402	utg7180000000033	272519	272519
1403	utg7180000000033	273356	273356
1404	utg7180000000033	282636	282636
1405	utg7180000000033	282696	282696
1406	utg7180000000033	282793	282793
1407	utg7180000000033	282796	282796
1408	utg7180000000033	299842	299842
1409	utg7180000000033	301707	301707
1410	utg7180000000033	302402	302402
1411	utg7180000000033	308249	308249
1412	utg7180000000033	338402	338402
1413	utg7180000000033	338449	338449
1414	utg7180000000033	343574	343574
1415	utg7180000000033	344185	344185
1416	utg7180000000033	344447	344447
1417	utg7180000000033	344501	344501
1418	utg7180000000033	344606	344606
1419	utg7180000000033	344627	344627
1420	utg7180000000033	344634	344634
1421	utg7180000000033	344943	344943
1422	utg7180000000033	345350	345350
1423	utg7180000000033	346089	346089
1424	utg7180000000034	5128	5128
1425	utg7180000000034	96154	96154
1426	utg7180000000034	96359	96359
1427	utg7180000000034	96472	96472
1428	utg7180000000034	230381	230381
1429	utg7180000000034	230516	230516
1430	utg7180000000034	230574	230574
1431	utg7180000000034	246103	246103
1432	utg7180000000034	261085	261085
1433	utg7180000000034	262174	262174
1434	utg7180000000034	262184	262184
1435	utg7180000000034	262210	262210
1436	utg7180000000034	263367	263367
1437	utg7180000000034	263537	263537
1438	utg7180000000037	9601	9601
1439	utg7180000000037	23751	23751
1440	utg7180000000037	71503	71503
1441	utg7180000000037	71673	71673
1442	utg7180000000037	71976	71976
1443	utg7180000000037	104492	104492
1444	utg7180000000037	104725	104725
1445	utg7180000000037	106468	106468
1446	utg7180000000037	106521	106521
1447	utg7180000000037	187338	187338
1448	utg7180000000037	187451	187451
1449	utg7180000000037	187494	187494
1450	utg7180000000037	187529	187529
1451	utg7180000000037	187577	187577
1452	utg7180000000037	187844	187844
1453	utg7180000000037	187911	187911
1454	utg7180000000037	187975	187975
1455	utg7180000000037	188049	188049
1456	utg7180000000037	198732	198732
1457	utg7180000000037	209182	209182
1458	utg7180000000037	210441	210441
1459	utg7180000000037	210475	210475
1460	utg7180000000037	210851	210851
1461	utg7180000000037	216080	216080
1462	utg7180000000037	236466	236466
1463	utg7180000000037	236826	236826
1464	utg7180000000037	236845	236845
1465	utg7180000000037	258844	258844
1466	utg7180000000037	267625	267625
1467	utg7180000000037	268438	268438
1468	utg7180000000037	268554	268554
1469	utg7180000000037	269228	269228
1470	utg7180000000037	269289	269289
1471	utg7180000000037	269458	269458
1472	utg7180000000037	269462	269462
1473	utg7180000000037	269553	269553
1474	utg7180000000037	270239	270239
1475	utg7180000000037	271183	271183
1476	utg7180000000037	272043	272043
1477	utg7180000000037	273875	273875
1478	utg7180000000037	274081	274081
1479	utg7180000000037	275098	275098
1480	utg7180000000037	275628	275628
1481	utg7180000000037	275992	275992
1482	utg7180000000037	276314	276314
1483	utg7180000000037	318519	318519
1484	utg7180000000037	319609	319609
1485	utg7180000000037	319909	319909
1486	utg7180000000037	324006	324006
1487	utg7180000000037	324037	324037
1488	utg7180000000037	333856	333856
1489	utg7180000000037	333889	333889
1490	utg7180000000037	333898	333898
1491	utg7180000000037	333911	333911
1492	utg7180000000037	333978	333978
1493	utg7180000000037	334068	334068
1494	utg7180000000037	342893	342893
1495	utg7180000000037	360023	360023
1496	utg7180000000037	361768	361768
1497	utg7180000000037	363268	363268
1498	utg7180000000037	363447	363447
1499	utg7180000000037	363820	363820
1500	utg7180000000037	364217	364217
1501	utg7180000000037	421028	421028
1502	utg7180000000037	421037	421037
1503	utg7180000000037	424519	424519
1504	utg7180000000037	424861	424861
1505	utg7180000000037	424866	424866
1506	utg7180000000037	425084	425084
1507	utg7180000000037	425593	425593
1508	utg7180000000037	425634	425634
1509	utg7180000000037	425992	425992
1510	utg7180000000037	445481	445481
1511	utg7180000000037	445684	445684
1512	utg7180000000037	446053	446053
1513	utg7180000000037	446187	446187
1514	utg7180000000037	446595	446595
1515	utg7180000000037	446910	446910
1516	utg7180000000037	447051	447051
1517	utg7180000000037	448322	448322
1518	utg7180000000037	448784	448784
1519	utg7180000000037	449317	449317
1520	utg7180000000037	449862	449862
1521	utg7180000000037	469728	469728
1522	utg7180000000042	19906	19906
1523	utg7180000000042	19945	19945
1524	utg7180000000042	45572	45572
1525	utg7180000000042	53513	53513
1526	utg7180000000042	53814	53814
1527	utg7180000000042	54252	54252
1528	utg7180000000042	54358	54358
1529	utg7180000000042	86333	86333
1530	utg7180000000042	87081	87081
1531	utg7180000000042	87420	87420
1532	utg7180000000042	88167	88167
1533	utg7180000000042	88588	88588
1534	utg7180000000042	113326	113326
1535	utg7180000000042	113650	113650
1536	utg7180000000042	114009	114009
1537	utg7180000000042	114160	114160
1538	utg7180000000042	114504	114504
1539	utg7180000000042	114510	114510
1540	utg7180000000042	114627	114627
1541	utg7180000000042	115257	115257
1542	utg7180000000042	115258	115258
1543	utg7180000000042	115259	115259
1544	utg7180000000042	115286	115286
1545	utg7180000000042	115369	115369
1546	utg7180000000042	122590	122590
1547	utg7180000000042	122864	122864
1548	utg7180000000042	123015	123015
1549	utg7180000000042	123163	123163
1550	utg7180000000042	123172	123172
1551	utg7180000000042	203632	203632
1552	utg7180000000042	203732	203732
1553	utg7180000000042	203833	203833
1554	utg7180000000042	204129	204129
1555	utg7180000000042	204187	204187
1556	utg7180000000042	213695	213695
1557	utg7180000000042	214682	214682
1558	utg7180000000042	265952	265952
1559	utg7180000000042	319032	319032
1560	utg7180000000042	319230	319230
1561	utg7180000000042	348807	348807
1562	utg7180000000042	393242	393242
1563	utg7180000000042	393471	393471
1564	utg7180000000042	393474	393474
1565	utg7180000000042	399462	399462
1566	utg7180000000042	400197	400197
1567	utg7180000000042	401966	401966
1568	utg7180000000042	454049	454049
1569	utg7180000000043	105603	105603
1570	utg7180000000043	344243	344243
1571	utg7180000000043	344554	344554
1572	utg7180000000043	344904	344904
1573	utg7180000000043	345017	345017
1574	utg7180000000043	345195	345195
1575	utg7180000000043	345671	345671
1576	utg7180000000043	345989	345989
1577	utg7180000000043	346435	346435
1578	utg7180000000043	358190	358190
1579	utg7180000000043	358418	358418
1580	utg7180000000043	358712	358712
1581	utg7180000000043	372738	372738
1582	utg7180000000043	373416	373416
1583	utg7180000000043	373746	373746
1584	utg7180000000043	373836	373836
1585	utg7180000000043	433121	433121
1586	utg7180000000043	433643	433643
1587	utg7180000000043	434255	434255
1588	utg7180000000043	434611	434611
1589	utg7180000000043	437222	437222
1590	utg7180000000043	437447	437447
1591	utg7180000000043	437546	437546
1592	utg7180000000043	437552	437552
1593	utg7180000000043	437691	437691
1594	utg7180000000043	437816	437816
1595	utg7180000000043	438007	438007
1596	utg7180000000043	438022	438022
1597	utg7180000000043	438433	438433
1598	utg7180000000043	491443	491443
1599	utg7180000000043	492010	492010
1600	utg7180000000043	492116	492116
1601	utg7180000000043	492177	492177
1602	utg7180000000043	492342	492342
1603	utg7180000000043	492411	492411
1604	utg7180000000043	510838	510838
1605	utg7180000000043	523025	523025
1606	utg7180000000043	523033	523033
1607	utg7180000000043	523038	523038
1608	utg7180000000043	554990	554990
1609	utg7180000000043	559198	559198
1610	utg7180000000043	559544	559544
1611	utg7180000000043	570486	570486
1612	utg7180000000043	570510	570510
1613	utg7180000000043	571162	571162
1614	utg7180000000043	571307	571307
1615	utg7180000000043	571314	571314
1616	utg7180000000043	571920	571920
1617	utg7180000000043	571930	571930
1618	utg7180000000043	572083	572083
1619	utg7180000000043	582590	582590
1620	utg7180000000043	583544	583544
1621	utg7180000000043	592326	592326
1622	utg7180000000043	592333	592333
1623	utg7180000000043	592668	592668
1624	utg7180000000043	593346	593346
1625	utg7180000000043	593821	593821
1626	utg7180000000043	597898	597898
1627	utg7180000000043	635665	635665
1628	utg7180000000043	636413	636413
1629	utg7180000000043	636515	636515
1630	utg7180000000043	636535	636535
1631	utg7180000000043	637000	637000
1632	utg7180000000043	637216	637216
1633	utg7180000000043	640130	640130
1634	utg7180000000043	728944	728944
1635	utg7180000000043	738761	738761
1636	utg7180000000043	760428	760428
1637	utg7180000000043	760959	760959
1638	utg7180000000043	762522	762522
1639	utg7180000000043	764444	764444
1640	utg7180000000043	765013	765013
1641	utg7180000000043	765372	765372
1642	utg7180000000043	846092	846092
1643	utg7180000000043	850827	850827
1644	utg7180000000043	851015	851015
1645	utg7180000000043	851295	851295
1646	utg7180000000043	851411	851411
1647	utg7180000000043	851417	851417
1648	utg7180000000043	851430	851430
1649	utg7180000000043	851571	851571
1650	utg7180000000043	851685	851685
1651	utg7180000000043	851758	851758
1652	utg7180000000043	851788	851788
1653	utg7180000000043	851888	851888
1654	utg7180000000043	851951	851951
1655	utg7180000000043	852148	852148
1656	utg7180000000043	852168	852168
1657	utg7180000000043	852251	852251
1658	utg7180000000043	904624	904624
1659	utg7180000000043	904927	904927
1660	utg7180000000043	904953	904953
1661	utg7180000000043	905420	905420
1662	utg7180000000043	905571	905571
1663	utg7180000000043	905675	905675
1664	utg7180000000043	905929	905929
1665	utg7180000000043	906008	906008
1666	utg7180000000043	906187	906187
1667	utg7180000000043	929570	929570
1668	utg7180000000043	929851	929851
1669	utg7180000000046	17683	17683
1670	utg7180000000046	18447	18447
1671	utg7180000000046	27221	27221
1672	utg7180000000046	36679	36679
1673	utg7180000000046	56531	56531
1674	utg7180000000046	64528	64528
1675	utg7180000000046	64619	64619
1676	utg7180000000046	64623	64623
1677	utg7180000000046	67772	67772
1678	utg7180000000046	68329	68329
1679	utg7180000000046	71894	71894
1680	utg7180000000046	72108	72108
1681	utg7180000000046	72120	72120
1682	utg7180000000046	72771	72771
1683	utg7180000000046	74547	74547
1684	utg7180000000046	74947	74947
1685	utg7180000000046	100753	100753
1686	utg7180000000046	100754	100754
1687	utg7180000000046	138681	138681
1688	utg7180000000046	160945	160945
1689	utg7180000000046	162182	162182
1690	utg7180000000046	165960	165960
1691	utg7180000000046	167329	167329
1692	utg7180000000046	169156	169156
1693	utg7180000000046	169252	169252
1694	utg7180000000046	169256	169256
1695	utg7180000000046	178536	178536
1696	utg7180000000046	178903	178903
1697	utg7180000000046	197631	197631
1698	utg7180000000046	197783	197783
1699	utg7180000000046	197827	197827
1700	utg7180000000046	197831	197831
1701	utg7180000000046	198182	198182
1702	utg7180000000046	198193	198193
1703	utg7180000000046	198272	198272
1704	utg7180000000046	198334	198334
1705	utg7180000000046	198713	198713
1706	utg7180000000046	198714	198714
1707	utg7180000000046	213253	213253
1708	utg7180000000046	214434	214434
1709	utg7180000000046	217646	217646
1710	utg7180000000046	218613	218613
1711	utg7180000000046	218988	218988
1712	utg7180000000046	219006	219006
1713	utg7180000000046	219128	219128
1714	utg7180000000046	231452	231452
1715	utg7180000000046	231560	231560
1716	utg7180000000046	268814	268814
1717	utg7180000000046	268976	268976
1718	utg7180000000046	269307	269307
1719	utg7180000000046	269339	269339
1720	utg7180000000046	269823	269823
1721	utg7180000000046	274212	274212
1722	utg7180000000046	278167	278167
1723	utg7180000000046	278216	278216
1724	utg7180000000046	278597	278597
1725	utg7180000000046	291388	291388
1726	utg7180000000046	291572	291572
1727	utg7180000000046	291811	291811
1728	utg7180000000046	291852	291852
1729	utg7180000000046	291960	291960
1730	utg7180000000046	291983	291983
1731	utg7180000000046	315913	315913
1732	utg7180000000046	316423	316423
1733	utg7180000000046	316713	316713
1734	utg7180000000046	317358	317358
1735	utg7180000000046	317629	317629
1736	utg7180000000046	318441	318441
1737	utg7180000000046	319299	319299
1738	utg7180000000046	319510	319510
1739	utg7180000000046	319705	319705
1740	utg7180000000047	15994	15994
1741	utg7180000000047	16179	16179
1742	utg7180000000047	16892	16892
1743	utg7180000000047	34616	34616
1744	utg7180000000047	39410	39410
1745	utg7180000000047	39905	39905
1746	utg7180000000047	40552	40552
1747	utg7180000000047	40767	40767
1748	utg7180000000047	41366	41366
1749	utg7180000000047	41668	41668
1750	utg7180000000047	42376	42376
1751	utg7180000000047	42429	42429
1752	utg7180000000047	42515	42515
1753	utg7180000000047	42789	42789
1754	utg7180000000047	42905	42905
1755	utg7180000000047	42933	42933
1756	utg7180000000047	47913	47913
1757	utg7180000000047	48411	48411
1758	utg7180000000047	48427	48427
1759	utg7180000000047	48472	48472
1760	utg7180000000047	48482	48482
1761	utg7180000000047	48628	48628
1762	utg7180000000047	48739	48739
1763	utg7180000000047	48742	48742
1764	utg7180000000047	48761	48761
1765	utg7180000000047	48969	48969
1766	utg7180000000047	49932	49932
1767	utg7180000000047	50298	50298
1768	utg7180000000047	50642	50642
1769	utg7180000000047	51330	51330
1770	utg7180000000047	51435	51435
1771	utg7180000000047	51793	51793
1772	utg7180000000047	51807	51807
1773	utg7180000000047	73620	73620
1774	utg7180000000047	74554	74554
1775	utg7180000000047	74664	74664
1776	utg7180000000047	75077	75077
1777	utg7180000000047	75522	75522
1778	utg7180000000047	75729	75729
1779	utg7180000000047	75822	75822
1780	utg7180000000047	77002	77002
1781	utg7180000000047	78051	78051
1782	utg7180000000047	78087	78087
1783	utg7180000000047	79005	79005
1784	utg7180000000047	79075	79075
1785	utg7180000000047	82196	82196
1786	utg7180000000047	99719	99719
1787	utg7180000000047	100146	100146
1788	utg7180000000047	100422	100422
1789	utg7180000000047	124940	124940
1790	utg7180000000047	126137	126137
1791	utg7180000000047	135768	135768
1792	utg7180000000047	135945	135945
1793	utg7180000000047	136008	136008
1794	utg7180000000047	175439	175439
1795	utg7180000000047	179417	179417
1796	utg7180000000047	195286	195286
1797	utg7180000000047	229391	229391
1798	utg7180000000047	229504	229504
1799	utg7180000000047	229760	229760
1800	utg7180000000047	232311	232311
1801	utg7180000000047	232656	232656
1802	utg7180000000047	233421	233421
1803	utg7180000000047	233539	233539
1804	utg7180000000047	233823	233823
1805	utg7180000000047	234048	234048
1806	utg7180000000047	259204	259204
1807	utg7180000000047	265647	265647
1808	utg7180000000047	266219	266219
1809	utg7180000000047	266799	266799
1810	utg7180000000047	297219	297219
1811	utg7180000000047	297594	297594
1812	utg7180000000047	297751	297751
1813	utg7180000000047	298191	298191
1814	utg7180000000047	315436	315436
1815	utg7180000000047	315442	315442
1816	utg7180000000047	315646	315646
1817	utg7180000000047	315799	315799
1818	utg7180000000047	315888	315888
1819	utg7180000000047	315947	315947
1820	utg7180000000047	316002	316002
1821	utg7180000000047	316105	316105
1822	utg7180000000047	317297	317297
1823	utg7180000000047	343300	343300
1824	utg7180000000047	356613	356613
1825	utg7180000000047	370096	370096
1826	utg7180000000047	370426	370426
1827	utg7180000000047	402156	402156
1828	utg7180000000048	21181	21181
1829	utg7180000000048	21605	21605
1830	utg7180000000048	21713	21713
1831	utg7180000000048	21736	21736
1832	utg7180000000048	28882	28882
1833	utg7180000000048	31220	31220
1834	utg7180000000048	31547	31547
1835	utg7180000000048	31825	31825
1836	utg7180000000048	33673	33673
1837	utg7180000000048	34129	34129
1838	utg7180000000048	34136	34136
1839	utg7180000000048	66959	66959
1840	utg7180000000048	67062	67062
1841	utg7180000000048	96566	96566
1842	utg7180000000048	96891	96891
1843	utg7180000000048	96933	96933
1844	utg7180000000048	97024	97024
1845	utg7180000000048	97130	97130
1846	utg7180000000048	97153	97153
1847	utg7180000000048	97178	97178
1848	utg7180000000048	97792	97792
1849	utg7180000000048	98253	98253
1850	utg7180000000048	98265	98265
1851	utg7180000000048	98279	98279
1852	utg7180000000048	98417	98417
1853	utg7180000000048	98769	98769
1854	utg7180000000048	99087	99087
1855	utg7180000000048	101590	101590
1856	utg7180000000048	101638	101638
1857	utg7180000000048	101723	101723
1858	utg7180000000048	124367	124367
1859	utg7180000000048	142324	142324
1860	utg7180000000048	151220	151220
1861	utg7180000000048	151441	151441
1862	utg7180000000048	151467	151467
1863	utg7180000000048	166687	166687
1864	utg7180000000048	167337	167337
1865	utg7180000000048	167541	167541
1866	utg7180000000048	193661	193661
1867	utg7180000000048	193955	193955
1868	utg7180000000048	194819	194819
1869	utg7180000000048	196529	196529
1870	utg7180000000048	196729	196729
1871	utg7180000000048	197718	197718
1872	utg7180000000048	198456	198456
1873	utg7180000000048	201768	201768
1874	utg7180000000048	201801	201801
1875	utg7180000000048	202058	202058
1876	utg7180000000048	202120	202120
1877	utg7180000000048	202466	202466
1878	utg7180000000048	212305	212305
1879	utg7180000000048	212852	212852
1880	utg7180000000048	212856	212856
1881	utg7180000000048	213516	213516
1882	utg7180000000048	213605	213605
1883	utg7180000000048	213623	213623
1884	utg7180000000048	213917	213917
1885	utg7180000000048	217923	217923
1886	utg7180000000048	261314	261314
1887	utg7180000000048	307112	307112
1888	utg7180000000048	307764	307764
1889	utg7180000000048	320634	320634
1890	utg7180000000048	352750	352750
1891	utg7180000000048	352915	352915
1892	utg7180000000048	352921	352921
1893	utg7180000000048	366494	366494
1894	utg7180000000048	366845	366845
1895	utg7180000000048	376488	376488
1896	utg7180000000048	427621	427621
1897	utg7180000000048	427727	427727
1898	utg7180000000048	427738	427738
1899	utg7180000000048	427862	427862
1900	utg7180000000048	428121	428121
1901	utg7180000000048	429914	429914
1902	utg7180000000048	429923	429923
1903	utg7180000000048	430089	430089
1904	utg7180000000048	498485	498485
1905	utg7180000000048	498942	498942
1906	utg7180000000048	500218	500218
1907	utg7180000000048	500222	500222
1908	utg7180000000048	500225	500225
1909	utg7180000000048	555437	555437
1910	utg7180000000048	555487	555487
1911	utg7180000000048	555747	555747
1912	utg7180000000048	560262	560262
1913	utg7180000000048	560556	560556
1914	utg7180000000048	560866	560866
1915	utg7180000000048	560970	560970
1916	utg7180000000048	561604	561604
1917	utg7180000000048	561852	561852
1918	utg7180000000048	563247	563247
1919	utg7180000000048	563836	563836
1920	utg7180000000048	563844	563844
1921	utg7180000000048	563880	563880
1922	utg7180000000048	563949	563949
1923	utg7180000000048	564006	564006
1924	utg7180000000048	564333	564333
1925	utg7180000000048	614393	614393
1926	utg7180000000048	614441	614441
1927	utg7180000000048	620704	620704
1928	utg7180000000048	633938	633938
1929	utg7180000000048	634051	634051
1930	utg7180000000048	635522	635522
1931	utg7180000000048	636362	636362
1932	utg7180000000048	636686	636686
1933	utg7180000000048	638901	638901
1934	utg7180000000048	644691	644691
1935	utg7180000000048	645444	645444
1936	utg7180000000048	646324	646324
1937	utg7180000000048	706792	706792
1938	utg7180000000048	707021	707021
1939	utg7180000000048	707276	707276
1940	utg7180000000048	707590	707590
1941	utg7180000000048	707700	707700
1942	utg7180000000048	750178	750178
1943	utg7180000000048	750203	750203
1944	utg7180000000048	750337	750337
1945	utg7180000000048	750373	750373
1946	utg7180000000048	757194	757194
1947	utg7180000000048	757258	757258
1948	utg7180000000048	786498	786498
1949	utg7180000000048	786505	786505
1950	utg7180000000048	786670	786670
1951	utg7180000000048	787164	787164
1952	utg7180000000048	787199	787199
1953	utg7180000000048	787543	787543
1954	utg7180000000048	787683	787683
1955	utg7180000000048	787778	787778
1956	utg7180000000048	806001	806001
1957	utg7180000000048	806665	806665
1958	utg7180000000048	806899	806899
1959	utg7180000000048	806946	806946
1960	utg7180000000048	806951	806951
1961	utg7180000000048	806980	806980
1962	utg7180000000048	807101	807101
1963	utg7180000000048	807167	807167
1964	utg7180000000048	829886	829886
1965	utg7180000000048	829962	829962
1966	utg7180000000048	830151	830151
1967	utg7180000000048	835318	835318
1968	utg7180000000048	840953	840953
1969	utg7180000000048	841065	841065
1970	utg7180000000048	841316	841316
1971	utg7180000000048	841411	841411
1972	utg7180000000048	842253	842253
1973	utg7180000000048	842263	842263
1974	utg7180000000048	842504	842504
1975	utg7180000000048	863017	863017
1976	utg7180000000048	863187	863187
1977	utg7180000000048	863917	863917
1978	utg7180000000048	873573	873573
1979	utg7180000000048	873684	873684
1980	utg7180000000048	873751	873751
1981	utg7180000000048	874175	874175
1982	utg7180000000048	874852	874852
1983	utg7180000000048	874919	874919
1984	utg7180000000048	874942	874942
1985	utg7180000000048	875067	875067
1986	utg7180000000048	875238	875238
1987	utg7180000000048	875742	875742
1988	utg7180000000049	29179	29179
1989	utg7180000000049	29241	29241
1990	utg7180000000049	29352	29352
1991	utg7180000000049	29450	29450
1992	utg7180000000049	30114	30114
1993	utg7180000000049	30273	30273
1994	utg7180000000049	30590	30590
1995	utg7180000000049	30755	30755
1996	utg7180000000049	31078	31078
1997	utg7180000000049	36220	36220
1998	utg7180000000049	46515	46515
[truncated: 9,003 more rows]
