# Supplementary material for: Genomic analyses reveal evolutionary and geologic context for the plateau fungus Ophiocordyceps sinensis
Source: Chin Med. 2020 Oct 6;15:107. doi: 10.1186/s13020-020-00365-3 (PMC7542391; doi:10.1186/s13020-020-00365-3)
Supplement: Supplementary file 9 — Additional file 9: Table S8. Final LTR elements list. [file 13020_2020_365_MOESM9_ESM.xlsx]

## Sheet: All
Table S8. Final LTR elements list
No.	Contigs	Start	End	Type	Length
1	utg7180000000001	598	1369	LTR/Copia	772
2	utg7180000000001	1516	2080	LTR/Copia	565
3	utg7180000000001	4577	10918	LTR/Copia	6342
4	utg7180000000001	10916	14463	LTR/Copia	3548
5	utg7180000000001	22019	22891	LTR/Copia	873
6	utg7180000000001	22883	25230	LTR/Copia	2348
7	utg7180000000001	27974	28045	LTR/Copia	72
8	utg7180000000001	28124	28264	LTR/Copia	141
9	utg7180000000001	28282	31369	LTR/Copia	3088
10	utg7180000000001	42872	46358	LTR/Copia	3487
11	utg7180000000001	47370	47522	LTR/Copia	153
12	utg7180000000001	60520	60565	LTR/Copia	46
13	utg7180000000001	71338	72343	LTR/Copia	1006
14	utg7180000000001	72336	72636	LTR/Copia	301
15	utg7180000000001	72676	72700	LTR/Copia	25
16	utg7180000000001	72732	73086	LTR/Copia	355
17	utg7180000000001	74311	74484	LTR/Copia	174
18	utg7180000000001	74843	75168	LTR/Copia	326
19	utg7180000000001	75273	75354	LTR/Copia	82
20	utg7180000000001	75780	76374	LTR/Copia	595
21	utg7180000000001	76526	83031	LTR/Copia	6506
22	utg7180000000001	83032	83058	LTR/Copia	27
23	utg7180000000001	86909	89285	LTR/Copia	2377
24	utg7180000000001	95952	98973	LTR/Copia	3022
25	utg7180000000001	98974	105501	LTR/Copia	6528
26	utg7180000000001	105502	106403	LTR/Copia	902
27	utg7180000000001	109338	109752	LTR/Copia	415
28	utg7180000000001	109757	111156	LTR/Copia	1400
29	utg7180000000001	121444	121562	LTR/Copia	119
30	utg7180000000001	139323	139443	LTR/Copia	121
31	utg7180000000001	146516	146649	LTR/Copia	134
32	utg7180000000001	147738	148189	LTR/Copia	452
33	utg7180000000001	148202	152022	LTR/Copia	3821
34	utg7180000000001	159451	160074	LTR/Copia	624
35	utg7180000000001	162864	166206	LTR/Copia	3343
36	utg7180000000001	166201	166350	LTR/Copia	150
37	utg7180000000001	168618	172072	LTR/Copia	3455
38	utg7180000000001	172072	178551	LTR/Copia	6480
39	utg7180000000001	180168	180878	LTR/Copia	711
40	utg7180000000001	181296	181498	LTR/Copia	203
41	utg7180000000001	181543	181847	LTR/Copia	305
42	utg7180000000001	181848	182349	LTR/Copia	502
43	utg7180000000001	182350	185239	LTR/Copia	2890
44	utg7180000000001	185249	186916	LTR/Copia	1668
45	utg7180000000001	186907	193338	LTR/Copia	6432
46	utg7180000000001	193339	198227	LTR/Copia	4889
47	utg7180000000001	206654	206669	LTR/Copia	16
48	utg7180000000001	206670	206804	LTR/Copia	135
49	utg7180000000001	206805	206822	LTR/Copia	18
50	utg7180000000001	217539	220240	LTR/Copia	2702
51	utg7180000000001	222297	222614	LTR/Copia	318
52	utg7180000000001	223031	223212	LTR/Copia	182
53	utg7180000000001	223166	223207	LTR/Copia	42
54	utg7180000000001	223249	224246	LTR/Copia	998
55	utg7180000000001	223255	223270	LTR/Copia	16
56	utg7180000000001	224239	224771	LTR/Copia	533
57	utg7180000000001	227369	230870	LTR/Copia	3502
58	utg7180000000001	230870	233363	LTR/Copia	2494
59	utg7180000000001	239734	239888	LTR/Copia	155
60	utg7180000000001	252299	252315	LTR/Copia	17
61	utg7180000000001	252553	252568	LTR/Copia	16
62	utg7180000000001	253120	253169	LTR/Copia	50
63	utg7180000000001	261245	261653	LTR/Copia	409
64	utg7180000000001	261693	261993	LTR/Copia	301
65	utg7180000000001	261986	262990	LTR/Copia	1005
66	utg7180000000001	277385	279389	LTR/Copia	2005
67	utg7180000000001	285904	285973	LTR/Copia	70
68	utg7180000000001	285974	289856	LTR/Copia	3883
69	utg7180000000001	295140	297016	LTR/Copia	1877
70	utg7180000000001	297017	297094	LTR/Copia	78
71	utg7180000000001	297234	297546	LTR/Copia	313
72	utg7180000000001	297547	301834	LTR/Copia	4288
73	utg7180000000001	302076	302237	LTR/Copia	162
74	utg7180000000001	303330	303790	LTR/Copia	461
75	utg7180000000001	304343	304400	LTR/Copia	58
76	utg7180000000001	304705	305140	LTR/Copia	436
77	utg7180000000001	305236	305342	LTR/Copia	107
78	utg7180000000001	318392	322629	LTR/Copia	4238
79	utg7180000000001	322630	325135	LTR/Copia	2506
80	utg7180000000001	325119	325636	LTR/Copia	518
81	utg7180000000001	325783	328303	LTR/Copia	2521
82	utg7180000000001	328382	330836	LTR/Copia	2455
83	utg7180000000001	330826	332213	LTR/Copia	1388
84	utg7180000000001	332214	332332	LTR/Copia	119
85	utg7180000000001	335416	336211	LTR/Copia	796
86	utg7180000000001	355729	359732	LTR/Copia	4004
87	utg7180000000001	361213	362684	LTR/Copia	1472
88	utg7180000000001	368059	372351	LTR/Copia	4293
89	utg7180000000001	379598	379850	LTR/Copia	253
90	utg7180000000001	380762	381275	LTR/Copia	514
91	utg7180000000001	383250	383518	LTR/Copia	269
92	utg7180000000001	385903	387593	LTR/Copia	1691
93	utg7180000000001	387597	387629	LTR/Copia	33
94	utg7180000000001	387619	391546	LTR/Copia	3928
95	utg7180000000001	392047	392489	LTR/Copia	443
96	utg7180000000001	392463	392850	LTR/Copia	388
97	utg7180000000001	392905	393102	LTR/Copia	198
98	utg7180000000001	393464	393882	LTR/Copia	419
99	utg7180000000001	393779	393907	LTR/Copia	129
100	utg7180000000001	393963	394540	LTR/Copia	578
101	utg7180000000001	394539	395474	LTR/Copia	936
102	utg7180000000001	397895	401080	LTR/Copia	3186
103	utg7180000000001	401081	401182	LTR/Copia	102
104	utg7180000000001	403292	404483	LTR/Copia	1192
105	utg7180000000001	404441	404663	LTR/Copia	223
106	utg7180000000001	404673	404912	LTR/Copia	240
107	utg7180000000001	409379	415745	LTR/Copia	6367
108	utg7180000000001	415743	417337	LTR/Copia	1595
109	utg7180000000001	417339	418167	LTR/Copia	829
110	utg7180000000001	426185	432536	LTR/Copia	6352
111	utg7180000000001	435375	435514	LTR/Copia	140
112	utg7180000000001	445194	445377	LTR/Copia	184
113	utg7180000000001	445498	445704	LTR/Copia	207
114	utg7180000000001	446006	446154	LTR/Copia	149
115	utg7180000000001	446050	446186	LTR/Copia	137
116	utg7180000000001	446234	446897	LTR/Copia	664
117	utg7180000000001	446897	447128	LTR/Copia	232
118	utg7180000000001	465344	465509	LTR/Copia	166
119	utg7180000000001	465529	466216	LTR/Copia	688
120	utg7180000000001	466279	468192	LTR/Copia	1914
121	utg7180000000001	469906	470140	LTR/Copia	235
122	utg7180000000001	474117	474229	LTR/Copia	113
123	utg7180000000001	474230	476093	LTR/Copia	1864
124	utg7180000000001	476088	482341	LTR/Copia	6254
125	utg7180000000001	482330	486253	LTR/Copia	3924
126	utg7180000000001	486254	486564	LTR/Copia	311
127	utg7180000000001	487049	490210	LTR/Copia	3162
128	utg7180000000001	490770	492877	LTR/Copia	2108
129	utg7180000000001	492878	493128	LTR/Copia	251
130	utg7180000000001	495591	495823	LTR/Copia	233
131	utg7180000000001	495822	496078	LTR/Copia	257
132	utg7180000000001	501853	508331	LTR/Copia	6479
133	utg7180000000001	508330	508549	LTR/Copia	220
134	utg7180000000001	509048	509243	LTR/Copia	196
135	utg7180000000001	509227	509516	LTR/Copia	290
136	utg7180000000001	519855	519948	LTR/Copia	94
137	utg7180000000001	519872	526337	LTR/Copia	6466
138	utg7180000000001	526900	527005	LTR/Copia	106
139	utg7180000000001	527625	527647	LTR/Copia	23
140	utg7180000000001	528497	529085	LTR/Copia	589
141	utg7180000000001	534373	534661	LTR/Copia	289
142	utg7180000000001	543325	543565	LTR/Copia	241
143	utg7180000000001	548978	549143	LTR/Copia	166
144	utg7180000000001	549176	549401	LTR/Copia	226
145	utg7180000000001	550963	552893	LTR/Copia	1931
146	utg7180000000001	560287	560400	LTR/Copia	114
147	utg7180000000001	568270	568872	LTR/Copia	603
148	utg7180000000001	569502	569632	LTR/Copia	131
149	utg7180000000001	587440	587735	LTR/Copia	296
150	utg7180000000001	587758	593139	LTR/Copia	5382
151	utg7180000000001	593142	594927	LTR/Copia	1786
152	utg7180000000001	595296	595361	LTR/Copia	66
153	utg7180000000001	595601	595753	LTR/Copia	153
154	utg7180000000001	620606	620707	LTR/Copia	102
155	utg7180000000001	625252	625412	LTR/Copia	161
156	utg7180000000001	626950	627912	LTR/Copia	963
157	utg7180000000001	627907	631894	LTR/Copia	3988
158	utg7180000000001	631931	632058	LTR/Copia	128
159	utg7180000000001	632140	632219	LTR/Copia	80
160	utg7180000000001	634911	635833	LTR/Copia	923
161	utg7180000000001	640729	641366	LTR/Copia	638
162	utg7180000000001	641376	641626	LTR/Copia	251
163	utg7180000000001	642373	645188	LTR/Copia	2816
164	utg7180000000001	645189	645353	LTR/Copia	165
165	utg7180000000001	645426	645735	LTR/Copia	310
166	utg7180000000001	646211	646376	LTR/Copia	166
167	utg7180000000001	646524	651319	LTR/Copia	4796
168	utg7180000000001	653815	653940	LTR/Copia	126
169	utg7180000000001	654303	654618	LTR/Copia	316
170	utg7180000000001	654619	655548	LTR/Copia	930
171	utg7180000000001	655539	656630	LTR/Copia	1092
172	utg7180000000001	661313	662748	LTR/Copia	1436
173	utg7180000000001	662748	667586	LTR/Copia	4839
174	utg7180000000001	669553	669690	LTR/Copia	138
175	utg7180000000001	669587	670435	LTR/Copia	849
176	utg7180000000001	670594	670630	LTR/Copia	37
177	utg7180000000001	670693	671299	LTR/Copia	607
178	utg7180000000001	687903	691143	LTR/Copia	3241
179	utg7180000000001	701881	703395	LTR/Copia	1515
180	utg7180000000001	703396	703916	LTR/Copia	521
181	utg7180000000001	703905	704282	LTR/Copia	378
182	utg7180000000001	704281	704548	LTR/Copia	268
183	utg7180000000001	704600	705854	LTR/Copia	1255
184	utg7180000000001	705851	706177	LTR/Copia	327
185	utg7180000000001	710753	710856	LTR/Copia	104
186	utg7180000000001	711010	711246	LTR/Copia	237
187	utg7180000000001	716166	716370	LTR/Copia	205
188	utg7180000000001	716360	716372	LTR/Copia	13
189	utg7180000000001	716404	716615	LTR/Copia	212
190	utg7180000000001	716721	716949	LTR/Copia	229
191	utg7180000000001	716987	719389	LTR/Copia	2403
192	utg7180000000001	719404	720167	LTR/Copia	764
193	utg7180000000001	721267	721362	LTR/Copia	96
194	utg7180000000001	721347	721650	LTR/Copia	304
195	utg7180000000001	721651	723004	LTR/Copia	1354
196	utg7180000000001	723191	723475	LTR/Copia	285
197	utg7180000000001	723209	723357	LTR/Copia	149
198	utg7180000000001	724621	725859	LTR/Copia	1239
199	utg7180000000001	726277	726415	LTR/Copia	139
200	utg7180000000001	726541	731574	LTR/Copia	5034
201	utg7180000000001	731573	731806	LTR/Copia	234
202	utg7180000000001	731748	732061	LTR/Copia	314
203	utg7180000000001	732055	732104	LTR/Copia	50
204	utg7180000000001	732156	732287	LTR/Copia	132
205	utg7180000000001	735005	736101	LTR/Copia	1097
206	utg7180000000001	736114	736586	LTR/Copia	473
207	utg7180000000001	736577	737369	LTR/Copia	793
208	utg7180000000001	737679	738009	LTR/Copia	331
209	utg7180000000001	738419	739236	LTR/Copia	818
210	utg7180000000001	740551	741314	LTR/Copia	764
211	utg7180000000001	741689	741814	LTR/Copia	126
212	utg7180000000001	741838	741898	LTR/Copia	61
213	utg7180000000001	741893	742019	LTR/Copia	127
214	utg7180000000001	742105	742284	LTR/Copia	180
215	utg7180000000001	742756	742823	LTR/Copia	68
216	utg7180000000001	742854	743826	LTR/Copia	973
217	utg7180000000001	747638	747849	LTR/Copia	212
218	utg7180000000001	747832	747918	LTR/Copia	87
219	utg7180000000001	748194	748597	LTR/Copia	404
220	utg7180000000001	748772	755199	LTR/Copia	6428
221	utg7180000000001	755370	755723	LTR/Copia	354
222	utg7180000000001	757684	757823	LTR/Copia	140
223	utg7180000000001	757861	758051	LTR/Copia	191
224	utg7180000000001	758054	758220	LTR/Copia	167
225	utg7180000000001	758221	758331	LTR/Copia	111
226	utg7180000000001	770804	771636	LTR/Copia	833
227	utg7180000000001	771588	772080	LTR/Copia	493
228	utg7180000000001	772081	775946	LTR/Copia	3866
229	utg7180000000001	777151	777216	LTR/Copia	66
230	utg7180000000001	784603	784820	LTR/Copia	218
231	utg7180000000001	784615	788177	LTR/Copia	3563
232	utg7180000000001	788171	791360	LTR/Copia	3190
233	utg7180000000001	811656	811737	LTR/Copia	82
234	utg7180000000001	812125	812732	LTR/Copia	608
235	utg7180000000001	812732	813166	LTR/Copia	435
236	utg7180000000001	813104	819906	LTR/Copia	6803
237	utg7180000000001	835311	840521	LTR/Copia	5211
238	utg7180000000001	867250	867899	LTR/Copia	650
239	utg7180000000001	867914	869067	LTR/Copia	1154
240	utg7180000000001	883409	884368	LTR/Copia	960
241	utg7180000000001	884375	884553	LTR/Copia	179
242	utg7180000000001	891108	892973	LTR/Copia	1866
243	utg7180000000001	893720	894589	LTR/Copia	870
244	utg7180000000001	896191	897725	LTR/Copia	1535
245	utg7180000000001	904603	910999	LTR/Copia	6397
246	utg7180000000001	912390	912738	LTR/Copia	349
247	utg7180000000001	912957	913134	LTR/Copia	178
248	utg7180000000001	913191	913491	LTR/Copia	301
249	utg7180000000001	913508	917618	LTR/Copia	4111
250	utg7180000000001	924282	926548	LTR/Copia	2267
251	utg7180000000001	928861	929316	LTR/Copia	456
252	utg7180000000001	929357	929940	LTR/Copia	584
253	utg7180000000001	929917	930154	LTR/Copia	238
254	utg7180000000001	930872	931219	LTR/Copia	348
255	utg7180000000001	933032	933486	LTR/Copia	455
256	utg7180000000001	933527	935160	LTR/Copia	1634
257	utg7180000000001	935341	935537	LTR/Copia	197
258	utg7180000000001	954257	955080	LTR/Copia	824
259	utg7180000000001	955522	957617	LTR/Copia	2096
260	utg7180000000001	957619	960222	LTR/Copia	2604
261	utg7180000000001	973043	975433	LTR/Copia	2391
262	utg7180000000001	975436	981924	LTR/Copia	6489
263	utg7180000000001	981909	985153	LTR/Copia	3245
264	utg7180000000001	985154	985768	LTR/Copia	615
265	utg7180000000001	986272	986491	LTR/Copia	220
266	utg7180000000001	986487	988893	LTR/Copia	2407
267	utg7180000000001	992244	992618	LTR/Copia	375
268	utg7180000000001	992950	993020	LTR/Copia	71
269	utg7180000000001	996279	996357	LTR/Copia	79
270	utg7180000000001	998589	999776	LTR/Copia	1188
271	utg7180000000001	1005012	1005193	LTR/Copia	182
272	utg7180000000001	1006364	1006651	LTR/Copia	288
273	utg7180000000001	1006652	1007634	LTR/Copia	983
274	utg7180000000001	1007645	1007945	LTR/Copia	301
275	utg7180000000001	1008453	1009006	LTR/Copia	554
276	utg7180000000001	1009195	1009449	LTR/Copia	255
277	utg7180000000001	1012091	1012665	LTR/Copia	575
278	utg7180000000001	1020062	1021210	LTR/Copia	1149
279	utg7180000000001	1023062	1023185	LTR/Copia	124
280	utg7180000000001	1024041	1024307	LTR/Copia	267
281	utg7180000000001	1030025	1030715	LTR/Copia	691
282	utg7180000000001	1038799	1039109	LTR/Copia	311
283	utg7180000000001	1039825	1041189	LTR/Copia	1365
284	utg7180000000001	1041683	1041945	LTR/Copia	263
285	utg7180000000001	1042889	1042973	LTR/Copia	85
286	utg7180000000001	1043174	1043673	LTR/Copia	500
287	utg7180000000001	1043662	1043808	LTR/Copia	147
288	utg7180000000001	1049338	1049546	LTR/Copia	209
289	utg7180000000001	1049520	1050016	LTR/Copia	497
290	utg7180000000001	1051223	1051244	LTR/Copia	22
291	utg7180000000001	1051232	1051310	LTR/Copia	79
292	utg7180000000001	1051494	1052477	LTR/Copia	984
293	utg7180000000001	1052308	1052506	LTR/Copia	199
294	utg7180000000001	1052838	1053153	LTR/Copia	316
295	utg7180000000001	1053693	1054044	LTR/Copia	352
296	utg7180000000001	1054407	1054660	LTR/Copia	254
297	utg7180000000001	1056010	1056096	LTR/Copia	87
298	utg7180000000001	1056210	1056462	LTR/Copia	253
299	utg7180000000001	1056643	1057540	LTR/Copia	898
300	utg7180000000001	1065301	1065329	LTR/Copia	29
301	utg7180000000001	1078338	1079687	LTR/Copia	1350
302	utg7180000000001	1079688	1080768	LTR/Copia	1081
303	utg7180000000001	1084097	1085307	LTR/Copia	1211
304	utg7180000000001	1085344	1085630	LTR/Copia	287
305	utg7180000000001	1088931	1090077	LTR/Copia	1147
306	utg7180000000001	1091914	1092056	LTR/Copia	143
307	utg7180000000001	1092056	1098807	LTR/Copia	6752
308	utg7180000000001	1098807	1099170	LTR/Copia	364
309	utg7180000000001	1099877	1100955	LTR/Copia	1079
310	utg7180000000001	1107061	1110892	LTR/Copia	3832
311	utg7180000000001	1128070	1133841	LTR/Copia	5772
312	utg7180000000001	1133842	1134269	LTR/Copia	428
313	utg7180000000001	1139222	1145540	LTR/Copia	6319
314	utg7180000000001	1145842	1146425	LTR/Copia	584
315	utg7180000000001	1151761	1153170	LTR/Copia	1410
316	utg7180000000001	1153281	1159654	LTR/Copia	6374
317	utg7180000000001	1159652	1162410	LTR/Copia	2759
318	utg7180000000001	1167731	1169031	LTR/Copia	1301
319	utg7180000000001	1175959	1178624	LTR/Copia	2666
320	utg7180000000001	1179621	1183183	LTR/Copia	3563
321	utg7180000000001	1183174	1183620	LTR/Copia	447
322	utg7180000000001	1183889	1185255	LTR/Copia	1367
323	utg7180000000001	1185676	1186432	LTR/Copia	757
324	utg7180000000001	1190711	1190854	LTR/Copia	144
325	utg7180000000001	1207870	1213606	LTR/Copia	5737
326	utg7180000000001	1213607	1213684	LTR/Copia	78
327	utg7180000000001	1213824	1214141	LTR/Copia	318
328	utg7180000000001	1216957	1216968	LTR/Copia	12
329	utg7180000000001	1217164	1217368	LTR/Copia	205
330	utg7180000000001	1217185	1217252	LTR/Copia	68
331	utg7180000000001	1217634	1217804	LTR/Copia	171
332	utg7180000000001	1218309	1219588	LTR/Copia	1280
333	utg7180000000001	1222131	1226899	LTR/Copia	4769
334	utg7180000000001	1236164	1242403	LTR/Copia	6240
335	utg7180000000001	1243404	1243667	LTR/Copia	264
336	utg7180000000001	1250447	1250527	LTR/Copia	81
337	utg7180000000001	1251063	1254252	LTR/Copia	3190
338	utg7180000000001	1254254	1255428	LTR/Copia	1175
339	utg7180000000001	1261727	1261879	LTR/Copia	153
340	utg7180000000001	1276507	1276752	LTR/Copia	246
341	utg7180000000001	1277979	1280341	LTR/Copia	2363
342	utg7180000000001	1292423	1292592	LTR/Copia	170
343	utg7180000000001	1297701	1297852	LTR/Copia	152
344	utg7180000000001	1298026	1300249	LTR/Copia	2224
345	utg7180000000001	1300481	1300512	LTR/Copia	32
346	utg7180000000001	1300646	1300963	LTR/Copia	318
347	utg7180000000001	1311685	1314885	LTR/Copia	3201
348	utg7180000000001	1315016	1315283	LTR/Copia	268
349	utg7180000000001	1318184	1320768	LTR/Copia	2585
350	utg7180000000001	1320800	1320942	LTR/Copia	143
351	utg7180000000001	1324114	1324847	LTR/Copia	734
352	utg7180000000001	1324807	1324826	LTR/Copia	20
353	utg7180000000001	1324847	1324970	LTR/Copia	124
354	utg7180000000001	1325758	1326482	LTR/Copia	725
355	utg7180000000001	1328568	1329541	LTR/Copia	974
356	utg7180000000001	1329593	1331434	LTR/Copia	1842
357	utg7180000000001	1331419	1331897	LTR/Copia	479
358	utg7180000000001	1334656	1334785	LTR/Copia	130
359	utg7180000000001	1334785	1337113	LTR/Copia	2329
360	utg7180000000001	1337107	1338697	LTR/Copia	1591
361	utg7180000000001	1338697	1343270	LTR/Copia	4574
362	utg7180000000001	1354434	1356062	LTR/Copia	1629
363	utg7180000000001	1360299	1363669	LTR/Copia	3371
364	utg7180000000001	1366982	1373317	LTR/Copia	6336
365	utg7180000000001	1376279	1377055	LTR/Copia	777
366	utg7180000000001	1378230	1379217	LTR/Copia	988
367	utg7180000000001	1379320	1379954	LTR/Copia	635
368	utg7180000000001	1393229	1393556	LTR/Copia	328
369	utg7180000000001	1393700	1394116	LTR/Copia	417
370	utg7180000000001	1394107	1394300	LTR/Copia	194
371	utg7180000000001	1394372	1394505	LTR/Copia	134
372	utg7180000000001	1394515	1394701	LTR/Copia	187
373	utg7180000000001	1394702	1395051	LTR/Copia	350
374	utg7180000000001	1395046	1399239	LTR/Copia	4194
375	utg7180000000001	1400210	1400459	LTR/Copia	250
376	utg7180000000001	1400463	1400570	LTR/Copia	108
377	utg7180000000001	1406823	1407311	LTR/Copia	489
378	utg7180000000001	1414974	1415286	LTR/Copia	313
379	utg7180000000001	1415426	1415503	LTR/Copia	78
380	utg7180000000001	1415504	1421257	LTR/Copia	5754
381	utg7180000000001	1421259	1422455	LTR/Copia	1197
382	utg7180000000001	1422940	1423696	LTR/Copia	757
383	utg7180000000001	1424018	1425992	LTR/Copia	1975
384	utg7180000000001	1425991	1428806	LTR/Copia	2816
385	utg7180000000001	1428798	1434987	LTR/Copia	6190
386	utg7180000000001	1441976	1442822	LTR/Copia	847
387	utg7180000000001	1442825	1442865	LTR/Copia	41
388	utg7180000000001	1442907	1443182	LTR/Copia	276
389	utg7180000000001	1445198	1445344	LTR/Copia	147
390	utg7180000000001	1447455	1447846	LTR/Copia	392
391	utg7180000000001	1447946	1447982	LTR/Copia	37
392	utg7180000000001	1448585	1449032	LTR/Copia	448
393	utg7180000000001	1449546	1449630	LTR/Copia	85
394	utg7180000000001	1466290	1466337	LTR/Copia	48
395	utg7180000000001	1466472	1466646	LTR/Copia	175
396	utg7180000000001	1466973	1467280	LTR/Copia	308
397	utg7180000000001	1470059	1475245	LTR/Copia	5187
398	utg7180000000001	1475316	1475401	LTR/Copia	86
399	utg7180000000001	1483115	1483530	LTR/Copia	416
400	utg7180000000001	1490591	1491668	LTR/Copia	1078
401	utg7180000000001	1491732	1491745	LTR/Copia	14
402	utg7180000000001	1491740	1496083	LTR/Copia	4344
403	utg7180000000001	1499091	1499406	LTR/Copia	316
404	utg7180000000001	1499638	1502816	LTR/Copia	3179
405	utg7180000000001	1503010	1504345	LTR/Copia	1336
406	utg7180000000001	1504318	1504793	LTR/Copia	476
407	utg7180000000001	1512263	1518278	LTR/Copia	6016
408	utg7180000000001	1518282	1519127	LTR/Copia	846
409	utg7180000000001	1523181	1529001	LTR/Copia	5821
410	utg7180000000001	1547650	1547776	LTR/Copia	127
411	utg7180000000001	1550031	1550129	LTR/Copia	99
412	utg7180000000001	1557203	1557342	LTR/Copia	140
413	utg7180000000001	1557544	1557727	LTR/Copia	184
414	utg7180000000001	1557761	1557789	LTR/Copia	29
415	utg7180000000001	1557989	1558027	LTR/Copia	39
416	utg7180000000001	1565972	1567561	LTR/Copia	1590
417	utg7180000000001	1567737	1567814	LTR/Copia	78
418	utg7180000000001	1576389	1576554	LTR/Copia	166
419	utg7180000000001	1576730	1576874	LTR/Copia	145
420	utg7180000000001	1577251	1578269	LTR/Copia	1019
421	utg7180000000001	1578285	1579201	LTR/Copia	917
422	utg7180000000001	1579816	1579948	LTR/Copia	133
423	utg7180000000001	1582096	1584249	LTR/Copia	2154
424	utg7180000000001	1584250	1587024	LTR/Copia	2775
425	utg7180000000001	1587151	1590762	LTR/Copia	3612
426	utg7180000000001	1590763	1593576	LTR/Copia	2814
427	utg7180000000001	1596686	1603169	LTR/Copia	6484
428	utg7180000000001	1603170	1603981	LTR/Copia	812
429	utg7180000000001	1610722	1611377	LTR/Copia	656
430	utg7180000000001	1611383	1611671	LTR/Copia	289
431	utg7180000000001	1626091	1627012	LTR/Copia	922
432	utg7180000000001	1627010	1633490	LTR/Copia	6481
433	utg7180000000001	1633445	1636300	LTR/Copia	2856
434	utg7180000000001	1636492	1638737	LTR/Copia	2246
435	utg7180000000001	1638738	1640450	LTR/Copia	1713
436	utg7180000000001	1640448	1641286	LTR/Copia	839
437	utg7180000000001	1642080	1642358	LTR/Copia	279
438	utg7180000000001	1642519	1642534	LTR/Copia	16
439	utg7180000000001	1650329	1650797	LTR/Copia	469
440	utg7180000000001	1651231	1651589	LTR/Copia	359
441	utg7180000000001	1655207	1656360	LTR/Copia	1154
442	utg7180000000001	1660833	1662897	LTR/Copia	2065
443	utg7180000000001	1663083	1663396	LTR/Copia	314
444	utg7180000000001	1663101	1663259	LTR/Copia	159
445	utg7180000000001	1664420	1664518	LTR/Copia	99
446	utg7180000000001	1664519	1666518	LTR/Copia	2000
447	utg7180000000001	1667351	1667516	LTR/Copia	166
448	utg7180000000001	1668112	1670046	LTR/Copia	1935
449	utg7180000000001	1670475	1670746	LTR/Copia	272
450	utg7180000000001	1670726	1671474	LTR/Copia	749
451	utg7180000000001	1671447	1671804	LTR/Copia	358
452	utg7180000000001	1671652	1672228	LTR/Copia	577
453	utg7180000000001	1674510	1674706	LTR/Copia	197
454	utg7180000000001	1674730	1675236	LTR/Copia	507
455	utg7180000000001	1675399	1678194	LTR/Copia	2796
456	utg7180000000001	1682222	1688511	LTR/Copia	6290
457	utg7180000000001	1688784	1689643	LTR/Copia	860
458	utg7180000000001	1691835	1692473	LTR/Copia	639
459	utg7180000000001	1692502	1692686	LTR/Copia	185
460	utg7180000000001	1692606	1692701	LTR/Copia	96
461	utg7180000000001	1693671	1696357	LTR/Copia	2687
462	utg7180000000001	1696398	1698017	LTR/Copia	1620
463	utg7180000000001	1698160	1698405	LTR/Copia	246
464	utg7180000000001	1698373	1700602	LTR/Copia	2230
465	utg7180000000001	1700801	1701287	LTR/Copia	487
466	utg7180000000001	1701357	1701407	LTR/Copia	51
467	utg7180000000001	1702630	1702842	LTR/Copia	213
468	utg7180000000001	1702743	1703026	LTR/Copia	284
469	utg7180000000001	1703990	1704057	LTR/Copia	68
470	utg7180000000001	1704145	1705259	LTR/Copia	1115
471	utg7180000000001	1705261	1705496	LTR/Copia	236
472	utg7180000000001	1706063	1706249	LTR/Copia	187
473	utg7180000000001	1706332	1707627	LTR/Copia	1296
474	utg7180000000001	1707628	1707982	LTR/Copia	355
475	utg7180000000001	1707963	1708633	LTR/Copia	671
476	utg7180000000001	1708635	1708819	LTR/Copia	185
477	utg7180000000001	1715096	1717211	LTR/Copia	2116
478	utg7180000000001	1717434	1717600	LTR/Copia	167
479	utg7180000000001	1717684	1720654	LTR/Copia	2971
480	utg7180000000001	1720799	1721139	LTR/Copia	341
481	utg7180000000001	1721942	1722845	LTR/Copia	904
482	utg7180000000001	1723017	1723567	LTR/Copia	551
483	utg7180000000001	1723569	1723896	LTR/Copia	328
484	utg7180000000001	1725461	1726386	LTR/Copia	926
485	utg7180000000001	1727771	1728882	LTR/Copia	1112
486	utg7180000000001	1730507	1731243	LTR/Copia	737
487	utg7180000000001	1731230	1731289	LTR/Copia	60
488	utg7180000000001	1731546	1732269	LTR/Copia	724
489	utg7180000000001	1736731	1736891	LTR/Copia	161
490	utg7180000000001	1737273	1739101	LTR/Copia	1829
491	utg7180000000001	1739741	1740024	LTR/Copia	284
492	utg7180000000001	1740465	1742229	LTR/Copia	1765
493	utg7180000000001	1742230	1748690	LTR/Copia	6461
494	utg7180000000001	1748691	1753399	LTR/Copia	4709
495	utg7180000000002	8223	9136	LTR/Copia	914
496	utg7180000000002	9033	9177	LTR/Copia	145
497	utg7180000000002	10104	10429	LTR/Copia	326
498	utg7180000000002	10430	11115	LTR/Copia	686
499	utg7180000000003	1105	6868	LTR/Copia	5764
500	utg7180000000004	16018	16116	LTR/Copia	99
501	utg7180000000004	16720	16815	LTR/Copia	96
502	utg7180000000004	17391	17488	LTR/Copia	98
503	utg7180000000004	17656	17707	LTR/Copia	52
504	utg7180000000004	17955	18235	LTR/Copia	281
505	utg7180000000004	18459	18543	LTR/Copia	85
506	utg7180000000004	18884	19288	LTR/Copia	405
507	utg7180000000004	35485	35757	LTR/Copia	273
508	utg7180000000004	175408	175638	LTR/Copia	231
509	utg7180000000004	175700	175848	LTR/Copia	149
510	utg7180000000004	175832	176443	LTR/Copia	612
511	utg7180000000004	194555	198336	LTR/Copia	3782
512	utg7180000000004	199268	199554	LTR/Copia	287
513	utg7180000000004	200597	200706	LTR/Copia	110
514	utg7180000000004	201179	205576	LTR/Copia	4398
515	utg7180000000004	207668	209280	LTR/Copia	1613
516	utg7180000000004	217089	221932	LTR/Copia	4844
517	utg7180000000004	250072	255812	LTR/Copia	5741
518	utg7180000000004	255813	255900	LTR/Copia	88
519	utg7180000000004	256030	256341	LTR/Copia	312
520	utg7180000000004	286559	286697	LTR/Copia	139
521	utg7180000000004	325101	325492	LTR/Copia	392
522	utg7180000000004	326797	327020	LTR/Copia	224
523	utg7180000000004	327633	329239	LTR/Copia	1607
524	utg7180000000004	340964	341385	LTR/Copia	422
525	utg7180000000004	343808	343981	LTR/Copia	174
526	utg7180000000005	1	242	LTR/Copia	242
527	utg7180000000005	237	1958	LTR/Copia	1722
528	utg7180000000005	5360	5512	LTR/Copia	153
529	utg7180000000005	6005	6322	LTR/Copia	318
530	utg7180000000005	12993	14941	LTR/Copia	1949
531	utg7180000000005	21528	22091	LTR/Copia	564
532	utg7180000000005	22081	23920	LTR/Copia	1840
533	utg7180000000005	23916	25540	LTR/Copia	1625
534	utg7180000000005	25561	25782	LTR/Copia	222
535	utg7180000000005	26631	27134	LTR/Copia	504
536	utg7180000000005	39585	41202	LTR/Copia	1618
537	utg7180000000005	45218	47735	LTR/Copia	2518
538	utg7180000000005	47713	48356	LTR/Copia	644
539	utg7180000000005	48355	48548	LTR/Copia	194
540	utg7180000000005	48553	49008	LTR/Copia	456
541	utg7180000000005	49007	49271	LTR/Copia	265
542	utg7180000000005	49274	49620	LTR/Copia	347
543	utg7180000000005	53093	54712	LTR/Copia	1620
544	utg7180000000005	54706	55255	LTR/Copia	550
545	utg7180000000005	55150	61777	LTR/Copia	6628
546	utg7180000000005	61778	67684	LTR/Copia	5907
547	utg7180000000005	67681	69409	LTR/Copia	1729
548	utg7180000000005	69410	69886	LTR/Copia	477
549	utg7180000000005	69873	69896	LTR/Copia	24
550	utg7180000000005	70462	70490	LTR/Copia	29
551	utg7180000000005	70729	70807	LTR/Copia	79
552	utg7180000000005	71470	71686	LTR/Copia	217
553	utg7180000000005	71734	72099	LTR/Copia	366
554	utg7180000000005	72087	78571	LTR/Copia	6485
555	utg7180000000005	78559	81088	LTR/Copia	2530
556	utg7180000000005	82053	85414	LTR/Copia	3362
557	utg7180000000005	85415	91501	LTR/Copia	6087
558	utg7180000000005	91513	96539	LTR/Copia	5027
559	utg7180000000005	96540	103038	LTR/Copia	6499
560	utg7180000000005	103039	104384	LTR/Copia	1346
561	utg7180000000005	104375	104817	LTR/Copia	443
562	utg7180000000005	107175	107215	LTR/Copia	41
563	utg7180000000005	107686	107789	LTR/Copia	104
564	utg7180000000005	108501	108601	LTR/Copia	101
565	utg7180000000005	108578	113317	LTR/Copia	4740
566	utg7180000000005	113319	113974	LTR/Copia	656
567	utg7180000000005	120148	120271	LTR/Copia	124
568	utg7180000000005	120269	121607	LTR/Copia	1339
569	utg7180000000005	121872	122023	LTR/Copia	152
570	utg7180000000005	122202	122366	LTR/Copia	165
571	utg7180000000005	123614	123736	LTR/Copia	123
572	utg7180000000005	124955	125190	LTR/Copia	236
573	utg7180000000005	127362	127375	LTR/Copia	14
574	utg7180000000005	127483	127682	LTR/Copia	200
575	utg7180000000005	154869	160490	LTR/Copia	5622
576	utg7180000000005	185325	185578	LTR/Copia	254
577	utg7180000000005	186156	186741	LTR/Copia	586
578	utg7180000000005	186741	186881	LTR/Copia	141
579	utg7180000000005	187636	187779	LTR/Copia	144
580	utg7180000000005	187666	187817	LTR/Copia	152
581	utg7180000000005	190086	191952	LTR/Copia	1867
582	utg7180000000005	192049	198429	LTR/Copia	6381
583	utg7180000000005	204948	208762	LTR/Copia	3815
584	utg7180000000005	209260	209459	LTR/Copia	200
585	utg7180000000006	290	531	LTR/Copia	242
586	utg7180000000006	502	961	LTR/Copia	460
587	utg7180000000006	23322	23499	LTR/Copia	178
588	utg7180000000006	27350	31597	LTR/Copia	4248
589	utg7180000000006	31588	33789	LTR/Copia	2202
590	utg7180000000006	49545	50935	LTR/Copia	1391
591	utg7180000000006	57666	57750	LTR/Copia	85
592	utg7180000000006	58733	59275	LTR/Copia	543
593	utg7180000000006	59428	59709	LTR/Copia	282
594	utg7180000000006	60392	65071	LTR/Copia	4680
595	utg7180000000006	66268	67081	LTR/Copia	814
596	utg7180000000006	73528	73765	LTR/Copia	238
597	utg7180000000006	73852	76623	LTR/Copia	2772
598	utg7180000000006	99128	105359	LTR/Copia	6232
599	utg7180000000006	110721	110979	LTR/Copia	259
600	utg7180000000006	111511	114516	LTR/Copia	3006
601	utg7180000000006	114549	114587	LTR/Copia	39
602	utg7180000000006	114627	114756	LTR/Copia	130
603	utg7180000000006	116945	118687	LTR/Copia	1743
604	utg7180000000006	118688	119553	LTR/Copia	866
605	utg7180000000006	128662	130650	LTR/Copia	1989
606	utg7180000000006	145424	147135	LTR/Copia	1712
607	utg7180000000006	147133	148796	LTR/Copia	1664
608	utg7180000000006	148797	149448	LTR/Copia	652
609	utg7180000000006	149448	151259	LTR/Copia	1812
610	utg7180000000006	152260	153444	LTR/Copia	1185
611	utg7180000000006	153439	153740	LTR/Copia	302
612	utg7180000000006	153739	155893	LTR/Copia	2155
613	utg7180000000006	156125	156866	LTR/Copia	742
614	utg7180000000006	156863	157540	LTR/Copia	678
615	utg7180000000006	157535	157972	LTR/Copia	438
616	utg7180000000006	157973	159248	LTR/Copia	1276
617	utg7180000000006	159439	160220	LTR/Copia	782
618	utg7180000000006	160220	160448	LTR/Copia	229
619	utg7180000000006	160449	165980	LTR/Copia	5532
620	utg7180000000006	166723	168490	LTR/Copia	1768
621	utg7180000000006	168485	175042	LTR/Copia	6558
622	utg7180000000006	175039	175779	LTR/Copia	741
623	utg7180000000006	175839	176071	LTR/Copia	233
624	utg7180000000006	177039	181415	LTR/Copia	4377
625	utg7180000000006	181399	181547	LTR/Copia	149
626	utg7180000000006	181610	181691	LTR/Copia	82
627	utg7180000000006	181692	181848	LTR/Copia	157
628	utg7180000000006	181837	182267	LTR/Copia	431
629	utg7180000000006	182263	185409	LTR/Copia	3147
630	utg7180000000006	185410	186054	LTR/Copia	645
631	utg7180000000006	186054	186378	LTR/Copia	325
632	utg7180000000006	186372	192459	LTR/Copia	6088
633	utg7180000000007	15788	15977	LTR/Copia	190
634	utg7180000000007	16188	17812	LTR/Copia	1625
635	utg7180000000007	17864	17913	LTR/Copia	50
636	utg7180000000007	18014	20555	LTR/Copia	2542
637	utg7180000000007	21360	21832	LTR/Copia	473
638	utg7180000000007	31781	35062	LTR/Copia	3282
639	utg7180000000007	35327	36230	LTR/Copia	904
640	utg7180000000007	36716	41838	LTR/Copia	5123
641	utg7180000000007	44373	44758	LTR/Copia	386
642	utg7180000000007	44755	45408	LTR/Copia	654
643	utg7180000000007	45400	45745	LTR/Copia	346
644	utg7180000000007	46193	46482	LTR/Copia	290
645	utg7180000000007	69285	69670	LTR/Copia	386
646	utg7180000000007	69742	69860	LTR/Copia	119
647	utg7180000000007	70342	71916	LTR/Copia	1575
648	utg7180000000007	72222	76345	LTR/Copia	4124
649	utg7180000000007	76338	76691	LTR/Copia	354
650	utg7180000000007	78566	81808	LTR/Copia	3243
651	utg7180000000007	81801	91692	LTR/Copia	9892
652	utg7180000000007	91693	95194	LTR/Copia	3502
653	utg7180000000007	99399	99720	LTR/Copia	322
654	utg7180000000007	99911	102459	LTR/Copia	2549
655	utg7180000000007	102971	103649	LTR/Copia	679
656	utg7180000000007	103819	106025	LTR/Copia	2207
657	utg7180000000007	109460	109634	LTR/Copia	175
658	utg7180000000007	110060	110288	LTR/Copia	229
659	utg7180000000007	111265	111410	LTR/Copia	146
660	utg7180000000007	124462	125139	LTR/Copia	678
661	utg7180000000007	126807	127805	LTR/Copia	999
662	utg7180000000007	141509	141716	LTR/Copia	208
663	utg7180000000007	141899	142095	LTR/Copia	197
664	utg7180000000007	142096	144791	LTR/Copia	2696
665	utg7180000000007	151613	152035	LTR/Copia	423
666	utg7180000000007	152036	155232	LTR/Copia	3197
667	utg7180000000007	155233	158319	LTR/Copia	3087
668	utg7180000000007	169693	170782	LTR/Copia	1090
669	utg7180000000007	171018	173258	LTR/Copia	2241
670	utg7180000000007	181520	181765	LTR/Copia	246
671	utg7180000000007	181972	181990	LTR/Copia	19
672	utg7180000000007	182499	182862	LTR/Copia	364
673	utg7180000000007	183627	184276	LTR/Copia	650
674	utg7180000000007	199289	199390	LTR/Copia	102
675	utg7180000000007	206958	207769	LTR/Copia	812
676	utg7180000000007	208296	208516	LTR/Copia	221
677	utg7180000000007	215318	218332	LTR/Copia	3015
678	utg7180000000007	218333	224958	LTR/Copia	6626
679	utg7180000000007	224954	228234	LTR/Copia	3281
680	utg7180000000007	228723	229831	LTR/Copia	1109
681	utg7180000000007	237663	238391	LTR/Copia	729
682	utg7180000000007	238922	239230	LTR/Copia	309
683	utg7180000000007	273958	279153	LTR/Copia	5196
684	utg7180000000007	279155	279565	LTR/Copia	411
685	utg7180000000007	279540	285872	LTR/Copia	6333
686	utg7180000000007	285849	287976	LTR/Copia	2128
687	utg7180000000007	287973	288032	LTR/Copia	60
688	utg7180000000007	288033	289737	LTR/Copia	1705
689	utg7180000000007	292479	293138	LTR/Copia	660
690	utg7180000000007	293139	293398	LTR/Copia	260
691	utg7180000000007	293611	295259	LTR/Copia	1649
692	utg7180000000007	295264	295766	LTR/Copia	503
693	utg7180000000007	295766	296238	LTR/Copia	473
694	utg7180000000007	297337	297527	LTR/Copia	191
695	utg7180000000007	306236	306762	LTR/Copia	527
696	utg7180000000007	306766	307014	LTR/Copia	249
697	utg7180000000007	307015	307417	LTR/Copia	403
698	utg7180000000007	313675	314318	LTR/Copia	644
699	utg7180000000007	314311	314634	LTR/Copia	324
700	utg7180000000007	315246	320194	LTR/Copia	4949
701	utg7180000000007	326620	326850	LTR/Copia	231
702	utg7180000000007	326915	328539	LTR/Copia	1625
703	utg7180000000007	328534	328714	LTR/Copia	181
704	utg7180000000007	328702	329198	LTR/Copia	497
705	utg7180000000007	329186	329639	LTR/Copia	454
706	utg7180000000007	334914	338166	LTR/Copia	3253
707	utg7180000000007	338394	338630	LTR/Copia	237
708	utg7180000000007	340200	340333	LTR/Copia	134
709	utg7180000000007	340628	343349	LTR/Copia	2722
710	utg7180000000007	343375	343551	LTR/Copia	177
711	utg7180000000007	344228	344721	LTR/Copia	494
712	utg7180000000007	344228	344239	LTR/Copia	12
713	utg7180000000007	344703	344895	LTR/Copia	193
714	utg7180000000007	355306	355600	LTR/Copia	295
715	utg7180000000007	365906	369889	LTR/Copia	3984
716	utg7180000000007	370174	372370	LTR/Copia	2197
717	utg7180000000007	376421	379324	LTR/Copia	2904
718	utg7180000000007	392552	392732	LTR/Copia	181
719	utg7180000000007	392711	393137	LTR/Copia	427
720	utg7180000000007	396533	396606	LTR/Copia	74
721	utg7180000000007	397356	400605	LTR/Copia	3250
722	utg7180000000007	401138	402126	LTR/Copia	989
723	utg7180000000007	402124	402274	LTR/Copia	151
724	utg7180000000007	402275	402662	LTR/Copia	388
725	utg7180000000007	402641	402882	LTR/Copia	242
726	utg7180000000007	403456	403511	LTR/Copia	56
727	utg7180000000007	403598	403618	LTR/Copia	21
728	utg7180000000007	403697	403708	LTR/Copia	12
729	utg7180000000007	403747	403816	LTR/Copia	70
730	utg7180000000007	403993	404276	LTR/Copia	284
731	utg7180000000007	404386	404708	LTR/Copia	323
732	utg7180000000007	404938	406136	LTR/Copia	1199
733	utg7180000000007	406107	406617	LTR/Copia	511
734	utg7180000000007	406600	406894	LTR/Copia	295
735	utg7180000000007	407683	409390	LTR/Copia	1708
736	utg7180000000007	412991	413497	LTR/Copia	507
737	utg7180000000007	416478	422253	LTR/Copia	5776
738	utg7180000000007	422373	423274	LTR/Copia	902
739	utg7180000000007	423274	429606	LTR/Copia	6333
740	utg7180000000007	429607	432494	LTR/Copia	2888
741	utg7180000000007	432484	432703	LTR/Copia	220
742	utg7180000000007	434669	435773	LTR/Copia	1105
743	utg7180000000007	435886	436352	LTR/Copia	467
744	utg7180000000007	435907	436045	LTR/Copia	139
745	utg7180000000007	443159	446547	LTR/Copia	3389
746	utg7180000000007	447094	447592	LTR/Copia	499
747	utg7180000000007	448058	448608	LTR/Copia	551
748	utg7180000000007	448608	448738	LTR/Copia	131
749	utg7180000000007	451704	452039	LTR/Copia	336
750	utg7180000000007	452036	455027	LTR/Copia	2992
751	utg7180000000007	454838	455043	LTR/Copia	206
752	utg7180000000007	456175	456287	LTR/Copia	113
753	utg7180000000007	456264	460918	LTR/Copia	4655
754	utg7180000000007	467795	469483	LTR/Copia	1689
755	utg7180000000007	469483	469841	LTR/Copia	359
756	utg7180000000007	469842	471390	LTR/Copia	1549
757	utg7180000000007	472896	478981	LTR/Copia	6086
758	utg7180000000007	488259	489024	LTR/Copia	766
759	utg7180000000007	498652	499597	LTR/Copia	946
760	utg7180000000007	499598	504466	LTR/Copia	4869
761	utg7180000000007	511172	512547	LTR/Copia	1376
762	utg7180000000007	512548	513195	LTR/Copia	648
763	utg7180000000007	513206	513467	LTR/Copia	262
764	utg7180000000007	513469	520020	LTR/Copia	6552
765	utg7180000000007	520018	520706	LTR/Copia	689
766	utg7180000000007	521066	521432	LTR/Copia	367
767	utg7180000000007	521429	522686	LTR/Copia	1258
768	utg7180000000007	522699	523020	LTR/Copia	322
769	utg7180000000007	523712	524137	LTR/Copia	426
770	utg7180000000007	524347	526667	LTR/Copia	2321
771	utg7180000000007	526667	529402	LTR/Copia	2736
772	utg7180000000007	529614	530784	LTR/Copia	1171
773	utg7180000000007	530985	531434	LTR/Copia	450
774	utg7180000000007	537762	539703	LTR/Copia	1942
775	utg7180000000007	539702	540037	LTR/Copia	336
776	utg7180000000007	540074	540466	LTR/Copia	393
777	utg7180000000007	540402	540821	LTR/Copia	420
778	utg7180000000007	540817	541360	LTR/Copia	544
779	utg7180000000007	541397	541606	LTR/Copia	210
780	utg7180000000007	559640	559949	LTR/Copia	310
781	utg7180000000007	560414	560711	LTR/Copia	298
782	utg7180000000007	562024	565184	LTR/Copia	3161
783	utg7180000000007	565215	566889	LTR/Copia	1675
784	utg7180000000007	566891	570247	LTR/Copia	3357
785	utg7180000000007	570888	571231	LTR/Copia	344
786	utg7180000000007	572374	572438	LTR/Copia	65
787	utg7180000000007	572621	573851	LTR/Copia	1231
788	utg7180000000007	574382	577282	LTR/Copia	2901
789	utg7180000000007	577283	582999	LTR/Copia	5717
790	utg7180000000007	600937	602109	LTR/Copia	1173
791	utg7180000000007	606544	611155	LTR/Copia	4612
792	utg7180000000007	621032	621186	LTR/Copia	155
793	utg7180000000007	627906	628797	LTR/Copia	892
794	utg7180000000007	632020	632335	LTR/Copia	316
795	utg7180000000007	632336	632724	LTR/Copia	389
796	utg7180000000007	635980	637611	LTR/Copia	1632
797	utg7180000000007	655571	657775	LTR/Copia	2205
798	utg7180000000007	657874	658084	LTR/Copia	211
799	utg7180000000007	660099	660349	LTR/Copia	251
800	utg7180000000007	662870	662916	LTR/Copia	47
801	utg7180000000007	663254	664008	LTR/Copia	755
802	utg7180000000007	671599	671696	LTR/Copia	98
803	utg7180000000007	674537	674553	LTR/Copia	17
804	utg7180000000007	674677	674695	LTR/Copia	19
805	utg7180000000007	689143	689243	LTR/Copia	101
806	utg7180000000007	689281	690100	LTR/Copia	820
807	utg7180000000007	709526	709560	LTR/Copia	35
808	utg7180000000007	710618	715068	LTR/Copia	4451
809	utg7180000000007	715069	715551	LTR/Copia	483
810	utg7180000000007	715553	717616	LTR/Copia	2064
811	utg7180000000007	717621	719621	LTR/Copia	2001
812	utg7180000000007	720176	720283	LTR/Copia	108
813	utg7180000000007	720759	721162	LTR/Copia	404
814	utg7180000000007	721954	728273	LTR/Copia	6320
815	utg7180000000007	728273	728819	LTR/Copia	547
816	utg7180000000007	729175	735646	LTR/Copia	6472
817	utg7180000000007	735701	735838	LTR/Copia	138
818	utg7180000000007	735738	736642	LTR/Copia	905
819	utg7180000000007	736622	736869	LTR/Copia	248
820	utg7180000000007	741155	741713	LTR/Copia	559
821	utg7180000000007	741716	742218	LTR/Copia	503
822	utg7180000000007	742199	744583	LTR/Copia	2385
823	utg7180000000007	746513	746715	LTR/Copia	203
824	utg7180000000007	747666	747920	LTR/Copia	255
825	utg7180000000007	747671	750321	LTR/Copia	2651
826	utg7180000000007	750368	751990	LTR/Copia	1623
827	utg7180000000007	752083	752212	LTR/Copia	130
828	utg7180000000007	752414	752523	LTR/Copia	110
829	utg7180000000007	752677	752811	LTR/Copia	135
830	utg7180000000007	752807	753326	LTR/Copia	520
831	utg7180000000007	753393	753580	LTR/Copia	188
832	utg7180000000007	753580	753729	LTR/Copia	150
833	utg7180000000007	753702	754070	LTR/Copia	369
834	utg7180000000007	754070	755751	LTR/Copia	1682
835	utg7180000000007	755750	758317	LTR/Copia	2568
836	utg7180000000007	758327	764786	LTR/Copia	6460
837	utg7180000000007	768953	772583	LTR/Copia	3631
838	utg7180000000007	772586	778356	LTR/Copia	5771
839	utg7180000000007	778361	781037	LTR/Copia	2677
840	utg7180000000007	783540	784888	LTR/Copia	1349
841	utg7180000000007	784961	785034	LTR/Copia	74
842	utg7180000000007	785065	785319	LTR/Copia	255
843	utg7180000000007	785344	785480	LTR/Copia	137
844	utg7180000000007	785495	786373	LTR/Copia	879
845	utg7180000000007	786374	788433	LTR/Copia	2060
846	utg7180000000007	794400	794536	LTR/Copia	137
847	utg7180000000007	794600	795763	LTR/Copia	1164
848	utg7180000000007	795763	799202	LTR/Copia	3440
849	utg7180000000007	799722	806458	LTR/Copia	6737
850	utg7180000000007	806269	806482	LTR/Copia	214
851	utg7180000000007	817134	823348	LTR/Copia	6215
852	utg7180000000007	823335	824080	LTR/Copia	746
853	utg7180000000007	839163	840554	LTR/Copia	1392
854	utg7180000000007	840528	840889	LTR/Copia	362
855	utg7180000000007	841095	841723	LTR/Copia	629
856	utg7180000000007	841724	845327	LTR/Copia	3604
857	utg7180000000007	845304	848101	LTR/Copia	2798
858	utg7180000000008	15846	15882	LTR/Copia	37
859	utg7180000000008	17666	17764	LTR/Copia	99
860	utg7180000000008	17868	18053	LTR/Copia	186
861	utg7180000000008	18235	20256	LTR/Copia	2022
862	utg7180000000008	20255	26446	LTR/Copia	6192
863	utg7180000000008	26438	29253	LTR/Copia	2816
864	utg7180000000008	29252	31227	LTR/Copia	1976
865	utg7180000000009	9886	12762	LTR/Copia	2877
866	utg7180000000009	12763	19336	LTR/Copia	6574
867	utg7180000000009	19337	20744	LTR/Copia	1408
868	utg7180000000009	20746	24424	LTR/Copia	3679
869	utg7180000000009	29016	35403	LTR/Copia	6388
870	utg7180000000009	62394	67513	LTR/Copia	5120
871	utg7180000000009	67626	68047	LTR/Copia	422
872	utg7180000000009	80107	80787	LTR/Copia	681
873	utg7180000000009	80788	87284	LTR/Copia	6497
874	utg7180000000009	87252	91730	LTR/Copia	4479
875	utg7180000000009	92368	92427	LTR/Copia	60
876	utg7180000000009	92615	93115	LTR/Copia	501
877	utg7180000000009	97513	97694	LTR/Copia	182
878	utg7180000000009	111821	112633	LTR/Copia	813
879	utg7180000000009	113162	113518	LTR/Copia	357
880	utg7180000000009	113735	116322	LTR/Copia	2588
881	utg7180000000009	125083	125360	LTR/Copia	278
882	utg7180000000009	135787	138520	LTR/Copia	2734
883	utg7180000000009	139803	143303	LTR/Copia	3501
884	utg7180000000009	154563	155351	LTR/Copia	789
885	utg7180000000009	155345	155428	LTR/Copia	84
886	utg7180000000009	155430	155591	LTR/Copia	162
887	utg7180000000009	167479	167759	LTR/Copia	281
888	utg7180000000009	172891	173425	LTR/Copia	535
889	utg7180000000009	176525	176631	LTR/Copia	107
890	utg7180000000009	178832	179124	LTR/Copia	293
891	utg7180000000009	178870	179161	LTR/Copia	292
892	utg7180000000009	179221	179367	LTR/Copia	147
893	utg7180000000009	179706	180018	LTR/Copia	313
894	utg7180000000009	180389	181363	LTR/Copia	975
895	utg7180000000009	188064	188611	LTR/Copia	548
896	utg7180000000009	202993	205539	LTR/Copia	2547
897	utg7180000000009	205539	206291	LTR/Copia	753
898	utg7180000000009	206670	208423	LTR/Copia	1754
899	utg7180000000009	208933	209017	LTR/Copia	85
900	utg7180000000009	209139	211283	LTR/Copia	2145
901	utg7180000000009	212468	213092	LTR/Copia	625
902	utg7180000000009	213493	215574	LTR/Copia	2082
903	utg7180000000009	216427	216742	LTR/Copia	316
904	utg7180000000009	216889	217102	LTR/Copia	214
905	utg7180000000009	217004	217303	LTR/Copia	300
906	utg7180000000009	217541	219366	LTR/Copia	1826
907	utg7180000000009	219612	219643	LTR/Copia	32
908	utg7180000000009	219691	219769	LTR/Copia	79
909	utg7180000000009	219962	220091	LTR/Copia	130
910	utg7180000000009	220092	221967	LTR/Copia	1876
911	utg7180000000009	230828	234530	LTR/Copia	3703
912	utg7180000000009	234550	234600	LTR/Copia	51
913	utg7180000000009	236269	236619	LTR/Copia	351
914	utg7180000000009	236674	238927	LTR/Copia	2254
915	utg7180000000009	239919	240547	LTR/Copia	629
916	utg7180000000009	253179	256065	LTR/Copia	2887
917	utg7180000000009	256067	259564	LTR/Copia	3498
918	utg7180000000009	261518	262278	LTR/Copia	761
919	utg7180000000009	262283	263443	LTR/Copia	1161
920	utg7180000000009	263444	266790	LTR/Copia	3347
921	utg7180000000009	266787	270915	LTR/Copia	4129
922	utg7180000000009	272942	279329	LTR/Copia	6388
923	utg7180000000009	279329	280473	LTR/Copia	1145
924	utg7180000000009	280474	283600	LTR/Copia	3127
925	utg7180000000009	314969	315012	LTR/Copia	44
926	utg7180000000009	318671	325002	LTR/Copia	6332
927	utg7180000000009	328277	328326	LTR/Copia	50
928	utg7180000000009	328398	328623	LTR/Copia	226
929	utg7180000000009	328569	328591	LTR/Copia	23
930	utg7180000000009	332398	338168	LTR/Copia	5771
931	utg7180000000009	339218	339267	LTR/Copia	50
932	utg7180000000009	339491	339557	LTR/Copia	67
933	utg7180000000009	340218	341174	LTR/Copia	957
934	utg7180000000009	349176	350066	LTR/Copia	891
935	utg7180000000009	350438	350534	LTR/Copia	97
936	utg7180000000009	350755	353547	LTR/Copia	2793
937	utg7180000000009	353548	356418	LTR/Copia	2871
938	utg7180000000009	356414	356887	LTR/Copia	474
939	utg7180000000009	357527	359326	LTR/Copia	1800
940	utg7180000000009	359326	363539	LTR/Copia	4214
941	utg7180000000009	364686	364991	LTR/Copia	306
942	utg7180000000009	364698	364857	LTR/Copia	160
943	utg7180000000009	365536	367395	LTR/Copia	1860
944	utg7180000000009	375217	375371	LTR/Copia	155
945	utg7180000000009	379657	384831	LTR/Copia	5175
946	utg7180000000009	386941	387847	LTR/Copia	907
947	utg7180000000009	404734	409398	LTR/Copia	4665
948	utg7180000000009	410120	410548	LTR/Copia	429
949	utg7180000000009	410711	411443	LTR/Copia	733
950	utg7180000000009	411523	411632	LTR/Copia	110
951	utg7180000000009	411789	416562	LTR/Copia	4774
952	utg7180000000009	416606	418065	LTR/Copia	1460
953	utg7180000000009	418212	421207	LTR/Copia	2996
954	utg7180000000009	429521	429655	LTR/Copia	135
955	utg7180000000009	429695	430028	LTR/Copia	334
956	utg7180000000009	430143	430687	LTR/Copia	545
957	utg7180000000009	431245	431647	LTR/Copia	403
958	utg7180000000009	434133	437343	LTR/Copia	3211
959	utg7180000000009	445171	445607	LTR/Copia	437
960	utg7180000000009	453228	454132	LTR/Copia	905
961	utg7180000000009	454112	454615	LTR/Copia	504
962	utg7180000000009	454598	455400	LTR/Copia	803
963	utg7180000000009	455592	455857	LTR/Copia	266
964	utg7180000000009	456302	456553	LTR/Copia	252
965	utg7180000000009	456554	457731	LTR/Copia	1178
966	utg7180000000009	463772	464004	LTR/Copia	233
967	utg7180000000009	475784	479675	LTR/Copia	3892
968	utg7180000000009	492152	492557	LTR/Copia	406
969	utg7180000000009	499168	504956	LTR/Copia	5789
970	utg7180000000009	506167	506281	LTR/Copia	115
971	utg7180000000009	506466	506885	LTR/Copia	420
972	utg7180000000009	506887	512087	LTR/Copia	5201
973	utg7180000000009	512090	514744	LTR/Copia	2655
974	utg7180000000009	514745	521111	LTR/Copia	6367
975	utg7180000000009	521111	524615	LTR/Copia	3505
976	utg7180000000009	526825	527001	LTR/Copia	177
977	utg7180000000009	527286	527662	LTR/Copia	377
978	utg7180000000009	527835	527916	LTR/Copia	82
979	utg7180000000009	528288	528451	LTR/Copia	164
980	utg7180000000009	528559	528746	LTR/Copia	188
981	utg7180000000009	529810	529857	LTR/Copia	48
982	utg7180000000009	537998	538440	LTR/Copia	443
983	utg7180000000009	539879	540029	LTR/Copia	151
984	utg7180000000009	540034	540164	LTR/Copia	131
985	utg7180000000009	541478	541694	LTR/Copia	217
986	utg7180000000009	542737	542773	LTR/Copia	37
987	utg7180000000009	542772	544200	LTR/Copia	1429
988	utg7180000000009	544201	546937	LTR/Copia	2737
989	utg7180000000009	546915	546935	LTR/Copia	21
990	utg7180000000009	546936	548652	LTR/Copia	1717
991	utg7180000000009	548644	548969	LTR/Copia	326
992	utg7180000000009	548975	549028	LTR/Copia	54
993	utg7180000000009	551416	551545	LTR/Copia	130
994	utg7180000000009	568340	568606	LTR/Copia	267
995	utg7180000000009	568947	569015	LTR/Copia	69
996	utg7180000000009	569557	574636	LTR/Copia	5080
997	utg7180000000009	574747	576080	LTR/Copia	1334
998	utg7180000000009	576592	583067	LTR/Copia	6476
999	utg7180000000009	589918	590316	LTR/Copia	399
1000	utg7180000000009	615301	615391	LTR/Copia	91
1001	utg7180000000009	626898	627375	LTR/Copia	478
1002	utg7180000000009	634388	634536	LTR/Copia	149
1003	utg7180000000009	634618	635603	LTR/Copia	986
1004	utg7180000000009	635663	636703	LTR/Copia	1041
1005	utg7180000000009	637778	638420	LTR/Copia	643
1006	utg7180000000009	638416	640554	LTR/Copia	2139
1007	utg7180000000009	640533	640555	LTR/Copia	23
1008	utg7180000000009	640556	641847	LTR/Copia	1292
1009	utg7180000000009	641852	643036	LTR/Copia	1185
1010	utg7180000000009	643028	643296	LTR/Copia	269
1011	utg7180000000009	643294	643739	LTR/Copia	446
1012	utg7180000000009	643735	646847	LTR/Copia	3113
1013	utg7180000000009	646842	647257	LTR/Copia	416
1014	utg7180000000009	660627	660701	LTR/Copia	75
1015	utg7180000000009	664122	664882	LTR/Copia	761
1016	utg7180000000009	664903	665068	LTR/Copia	166
1017	utg7180000000009	665225	665440	LTR/Copia	216
1018	utg7180000000009	665541	669537	LTR/Copia	3997
1019	utg7180000000009	669829	669849	LTR/Copia	21
1020	utg7180000000009	670097	670501	LTR/Copia	405
1021	utg7180000000009	670507	671415	LTR/Copia	909
1022	utg7180000000009	671411	677896	LTR/Copia	6486
1023	utg7180000000009	677889	678568	LTR/Copia	680
1024	utg7180000000009	680662	681097	LTR/Copia	436
1025	utg7180000000009	681134	681367	LTR/Copia	234
1026	utg7180000000009	690596	695294	LTR/Copia	4699
1027	utg7180000000009	701878	702317	LTR/Copia	440
1028	utg7180000000009	703629	703724	LTR/Copia	96
1029	utg7180000000009	703762	703899	LTR/Copia	138
1030	utg7180000000009	713299	713386	LTR/Copia	88
1031	utg7180000000009	713513	713556	LTR/Copia	44
1032	utg7180000000009	715712	716558	LTR/Copia	847
1033	utg7180000000009	727954	728326	LTR/Copia	373
1034	utg7180000000009	728242	728361	LTR/Copia	120
1035	utg7180000000009	736180	736230	LTR/Copia	51
1036	utg7180000000010	6271	6419	LTR/Copia	149
1037	utg7180000000010	23158	23483	LTR/Copia	326
1038	utg7180000000010	24081	24181	LTR/Copia	101
1039	utg7180000000010	24182	24461	LTR/Copia	280
1040	utg7180000000010	24637	25088	LTR/Copia	452
1041	utg7180000000010	25091	25131	LTR/Copia	41
1042	utg7180000000010	25160	25454	LTR/Copia	295
1043	utg7180000000010	26312	26479	LTR/Copia	168
1044	utg7180000000011	1	5634	LTR/Copia	5634
1045	utg7180000000013	3955	8500	LTR/Copia	4546
1046	utg7180000000014	1	604	LTR/Copia	604
1047	utg7180000000014	603	7011	LTR/Copia	6409
1048	utg7180000000014	7012	9236	LTR/Copia	2225
1049	utg7180000000014	9357	12057	LTR/Copia	2701
1050	utg7180000000014	14115	14232	LTR/Copia	118
1051	utg7180000000014	25831	26224	LTR/Copia	394
1052	utg7180000000014	42698	42797	LTR/Copia	100
1053	utg7180000000014	43228	43368	LTR/Copia	141
1054	utg7180000000014	44143	45128	LTR/Copia	986
1055	utg7180000000014	49364	51176	LTR/Copia	1813
1056	utg7180000000014	51169	54404	LTR/Copia	3236
1057	utg7180000000015	2	3487	LTR/Copia	3486
1058	utg7180000000015	3488	9832	LTR/Copia	6345
1059	utg7180000000015	9836	10293	LTR/Copia	458
1060	utg7180000000015	10292	16453	LTR/Copia	6162
1061	utg7180000000015	16454	16999	LTR/Copia	546
1062	utg7180000000016	3107	3160	LTR/Copia	54
1063	utg7180000000016	3143	3168	LTR/Copia	26
1064	utg7180000000016	3823	3916	LTR/Copia	94
1065	utg7180000000016	3941	4202	LTR/Copia	262
1066	utg7180000000016	4727	5019	LTR/Copia	293
1067	utg7180000000016	5055	6329	LTR/Copia	1275
1068	utg7180000000016	15114	21999	LTR/Copia	6886
1069	utg7180000000016	21995	22576	LTR/Copia	582
1070	utg7180000000016	22746	24183	LTR/Copia	1438
1071	utg7180000000016	24184	24625	LTR/Copia	442
1072	utg7180000000016	24727	28804	LTR/Copia	4078
1073	utg7180000000016	28817	30719	LTR/Copia	1903
1074	utg7180000000016	30976	31336	LTR/Copia	361
1075	utg7180000000016	31940	32178	LTR/Copia	239
1076	utg7180000000016	32473	34643	LTR/Copia	2171
1077	utg7180000000016	41448	43041	LTR/Copia	1594
1078	utg7180000000016	42984	43311	LTR/Copia	328
1079	utg7180000000016	49886	50087	LTR/Copia	202
1080	utg7180000000016	51331	52293	LTR/Copia	963
1081	utg7180000000016	52294	52370	LTR/Copia	77
1082	utg7180000000016	62224	62358	LTR/Copia	135
1083	utg7180000000016	62748	62953	LTR/Copia	206
1084	utg7180000000016	63109	68277	LTR/Copia	5169
1085	utg7180000000016	68445	68873	LTR/Copia	429
1086	utg7180000000016	69725	70085	LTR/Copia	361
1087	utg7180000000016	70556	70570	LTR/Copia	15
1088	utg7180000000016	71741	71858	LTR/Copia	118
1089	utg7180000000016	72091	72294	LTR/Copia	204
1090	utg7180000000016	72746	72937	LTR/Copia	192
1091	utg7180000000016	78829	85418	LTR/Copia	6590
1092	utg7180000000016	85695	86632	LTR/Copia	938
1093	utg7180000000016	86629	87528	LTR/Copia	900
1094	utg7180000000016	87539	87675	LTR/Copia	137
1095	utg7180000000016	87700	87953	LTR/Copia	254
1096	utg7180000000016	87983	88057	LTR/Copia	75
1097	utg7180000000016	88026	88106	LTR/Copia	81
1098	utg7180000000016	88173	89124	LTR/Copia	952
1099	utg7180000000016	89120	90023	LTR/Copia	904
1100	utg7180000000016	90139	90879	LTR/Copia	741
1101	utg7180000000016	90873	91165	LTR/Copia	293
1102	utg7180000000016	91193	91689	LTR/Copia	497
1103	utg7180000000016	92020	92255	LTR/Copia	236
1104	utg7180000000016	92282	92321	LTR/Copia	40
1105	utg7180000000016	92590	92658	LTR/Copia	69
1106	utg7180000000016	92636	92791	LTR/Copia	156
1107	utg7180000000016	99722	99875	LTR/Copia	154
1108	utg7180000000016	99876	99900	LTR/Copia	25
1109	utg7180000000016	99986	100091	LTR/Copia	106
1110	utg7180000000016	100210	101849	LTR/Copia	1640
1111	utg7180000000016	101890	103790	LTR/Copia	1901
1112	utg7180000000016	103873	104172	LTR/Copia	300
1113	utg7180000000016	104296	105106	LTR/Copia	811
1114	utg7180000000016	107333	119618	LTR/Copia	12286
1115	utg7180000000016	119639	119845	LTR/Copia	207
1116	utg7180000000016	120170	120879	LTR/Copia	710
1117	utg7180000000016	126778	132956	LTR/Copia	6179
1118	utg7180000000016	141818	148148	LTR/Copia	6331
1119	utg7180000000016	149499	149588	LTR/Copia	90
1120	utg7180000000016	155276	155853	LTR/Copia	578
1121	utg7180000000016	155961	156383	LTR/Copia	423
1122	utg7180000000016	156542	156651	LTR/Copia	110
1123	utg7180000000016	159344	159488	LTR/Copia	145
1124	utg7180000000016	176992	177322	LTR/Copia	331
1125	utg7180000000016	197137	197284	LTR/Copia	148
1126	utg7180000000016	197303	201804	LTR/Copia	4502
1127	utg7180000000016	201809	202142	LTR/Copia	334
1128	utg7180000000016	211370	211791	LTR/Copia	422
1129	utg7180000000016	216837	222611	LTR/Copia	5775
1130	utg7180000000016	225380	226251	LTR/Copia	872
1131	utg7180000000016	226764	226842	LTR/Copia	79
1132	utg7180000000016	234155	234324	LTR/Copia	170
1133	utg7180000000016	234343	234906	LTR/Copia	564
1134	utg7180000000016	235119	240776	LTR/Copia	5658
1135	utg7180000000016	252805	254834	LTR/Copia	2030
1136	utg7180000000016	255092	256594	LTR/Copia	1503
1137	utg7180000000016	256596	257719	LTR/Copia	1124
1138	utg7180000000016	282018	283062	LTR/Copia	1045
1139	utg7180000000016	290411	291380	LTR/Copia	970
1140	utg7180000000016	297542	297786	LTR/Copia	245
1141	utg7180000000016	298097	298454	LTR/Copia	358
1142	utg7180000000016	303954	304144	LTR/Copia	191
1143	utg7180000000016	304737	304845	LTR/Copia	109
1144	utg7180000000016	312144	312447	LTR/Copia	304
1145	utg7180000000016	312447	312679	LTR/Copia	233
1146	utg7180000000016	325763	331522	LTR/Copia	5760
1147	utg7180000000016	346282	346551	LTR/Copia	270
1148	utg7180000000016	346325	346335	LTR/Copia	11
1149	utg7180000000016	346823	347291	LTR/Copia	469
1150	utg7180000000016	355489	359898	LTR/Copia	4410
1151	utg7180000000016	359881	361039	LTR/Copia	1159
1152	utg7180000000016	361040	361349	LTR/Copia	310
1153	utg7180000000016	361572	364486	LTR/Copia	2915
1154	utg7180000000016	364578	364745	LTR/Copia	168
1155	utg7180000000016	364904	366374	LTR/Copia	1471
1156	utg7180000000016	366373	371591	LTR/Copia	5219
1157	utg7180000000016	371587	372592	LTR/Copia	1006
1158	utg7180000000016	372602	372689	LTR/Copia	88
1159	utg7180000000016	372661	372914	LTR/Copia	254
1160	utg7180000000016	372939	373091	LTR/Copia	153
1161	utg7180000000016	373086	374000	LTR/Copia	915
1162	utg7180000000016	375061	375163	LTR/Copia	103
1163	utg7180000000017	622	687	LTR/Copia	66
1164	utg7180000000017	847	1148	LTR/Copia	302
1165	utg7180000000017	7110	13582	LTR/Copia	6473
1166	utg7180000000017	19263	19472	LTR/Copia	210
1167	utg7180000000017	19527	19787	LTR/Copia	261
1168	utg7180000000017	27403	27991	LTR/Copia	589
1169	utg7180000000017	44726	44862	LTR/Copia	137
1170	utg7180000000017	44760	44895	LTR/Copia	136
1171	utg7180000000017	45352	45577	LTR/Copia	226
1172	utg7180000000017	48292	49776	LTR/Copia	1485
1173	utg7180000000017	49784	49997	LTR/Copia	214
1174	utg7180000000017	50116	50393	LTR/Copia	278
1175	utg7180000000017	50430	51408	LTR/Copia	979
1176	utg7180000000017	51407	53007	LTR/Copia	1601
1177	utg7180000000017	53523	54007	LTR/Copia	485
1178	utg7180000000017	54510	54609	LTR/Copia	100
1179	utg7180000000017	54608	56547	LTR/Copia	1940
1180	utg7180000000017	56548	57163	LTR/Copia	616
1181	utg7180000000017	57149	57279	LTR/Copia	131
1182	utg7180000000017	58513	58678	LTR/Copia	166
1183	utg7180000000017	60393	64860	LTR/Copia	4468
1184	utg7180000000017	65467	66869	LTR/Copia	1403
1185	utg7180000000017	69242	69343	LTR/Copia	102
1186	utg7180000000017	69782	71934	LTR/Copia	2153
1187	utg7180000000017	73182	73709	LTR/Copia	528
1188	utg7180000000017	74281	76076	LTR/Copia	1796
1189	utg7180000000017	76604	76858	LTR/Copia	255
1190	utg7180000000017	80192	80533	LTR/Copia	342
1191	utg7180000000017	81876	83738	LTR/Copia	1863
1192	utg7180000000017	84391	85725	LTR/Copia	1335
1193	utg7180000000017	85728	86029	LTR/Copia	302
1194	utg7180000000017	93260	94865	LTR/Copia	1606
1195	utg7180000000017	105249	109120	LTR/Copia	3872
1196	utg7180000000017	113478	113670	LTR/Copia	193
1197	utg7180000000017	113718	114517	LTR/Copia	800
1198	utg7180000000017	114517	114773	LTR/Copia	257
1199	utg7180000000017	114777	120576	LTR/Copia	5800
1200	utg7180000000017	120574	121487	LTR/Copia	914
1201	utg7180000000017	121498	121634	LTR/Copia	137
1202	utg7180000000017	121659	121911	LTR/Copia	253
1203	utg7180000000017	121984	122986	LTR/Copia	1003
1204	utg7180000000017	122986	123835	LTR/Copia	850
1205	utg7180000000017	123838	124776	LTR/Copia	939
1206	utg7180000000017	124774	125277	LTR/Copia	504
1207	utg7180000000017	127175	127905	LTR/Copia	731
1208	utg7180000000017	128187	128734	LTR/Copia	548
1209	utg7180000000017	129221	129322	LTR/Copia	102
1210	utg7180000000017	129608	129785	LTR/Copia	178
1211	utg7180000000017	130820	131756	LTR/Copia	937
1212	utg7180000000017	131747	134274	LTR/Copia	2528
1213	utg7180000000017	137141	139877	LTR/Copia	2737
1214	utg7180000000017	139871	143340	LTR/Copia	3470
1215	utg7180000000017	147038	147168	LTR/Copia	131
1216	utg7180000000017	147804	148067	LTR/Copia	264
1217	utg7180000000017	150525	151085	LTR/Copia	561
1218	utg7180000000017	156429	156489	LTR/Copia	61
1219	utg7180000000017	156722	156979	LTR/Copia	258
1220	utg7180000000017	170581	170912	LTR/Copia	332
1221	utg7180000000017	172158	173237	LTR/Copia	1080
1222	utg7180000000017	173473	178555	LTR/Copia	5083
1223	utg7180000000017	182129	182255	LTR/Copia	127
1224	utg7180000000017	182250	182266	LTR/Copia	17
1225	utg7180000000017	182799	182958	LTR/Copia	160
1226	utg7180000000017	183150	183864	LTR/Copia	715
1227	utg7180000000017	185298	185355	LTR/Copia	58
1228	utg7180000000017	185367	186365	LTR/Copia	999
1229	utg7180000000017	187553	194242	LTR/Copia	6690
1230	utg7180000000017	194250	194586	LTR/Copia	337
1231	utg7180000000017	201092	202978	LTR/Copia	1887
1232	utg7180000000017	206212	206961	LTR/Copia	750
1233	utg7180000000017	210456	210534	LTR/Copia	79
1234	utg7180000000017	211443	211753	LTR/Copia	311
1235	utg7180000000017	212061	212079	LTR/Copia	19
1236	utg7180000000017	212227	217080	LTR/Copia	4854
1237	utg7180000000017	217081	218558	LTR/Copia	1478
1238	utg7180000000017	219139	219211	LTR/Copia	73
1239	utg7180000000017	223445	223614	LTR/Copia	170
1240	utg7180000000017	223880	224242	LTR/Copia	363
1241	utg7180000000017	224206	224271	LTR/Copia	66
1242	utg7180000000017	224253	226028	LTR/Copia	1776
1243	utg7180000000017	226017	228501	LTR/Copia	2485
1244	utg7180000000017	258843	259042	LTR/Copia	200
1245	utg7180000000017	259020	260090	LTR/Copia	1071
1246	utg7180000000017	265500	265809	LTR/Copia	310
1247	utg7180000000017	272451	272620	LTR/Copia	170
1248	utg7180000000017	273137	273268	LTR/Copia	132
1249	utg7180000000017	273168	273547	LTR/Copia	380
1250	utg7180000000017	274864	275169	LTR/Copia	306
1251	utg7180000000017	276330	277455	LTR/Copia	1126
1252	utg7180000000017	278501	278777	LTR/Copia	277
1253	utg7180000000017	279950	283035	LTR/Copia	3086
1254	utg7180000000017	283252	283332	LTR/Copia	81
1255	utg7180000000017	283319	285484	LTR/Copia	2166
1256	utg7180000000017	285947	287190	LTR/Copia	1244
1257	utg7180000000017	287181	287377	LTR/Copia	197
1258	utg7180000000017	287378	287623	LTR/Copia	246
1259	utg7180000000017	301982	302150	LTR/Copia	169
1260	utg7180000000017	302196	302716	LTR/Copia	521
1261	utg7180000000017	303847	303963	LTR/Copia	117
1262	utg7180000000017	304244	304342	LTR/Copia	99
1263	utg7180000000017	304865	305163	LTR/Copia	299
1264	utg7180000000017	307675	308701	LTR/Copia	1027
1265	utg7180000000017	311015	311485	LTR/Copia	471
1266	utg7180000000017	311699	312046	LTR/Copia	348
1267	utg7180000000017	319452	319547	LTR/Copia	96
1268	utg7180000000017	319535	321332	LTR/Copia	1798
1269	utg7180000000017	321379	323010	LTR/Copia	1632
1270	utg7180000000017	323217	323230	LTR/Copia	14
1271	utg7180000000017	323350	323418	LTR/Copia	69
1272	utg7180000000018	151430	151532	LTR/Copia	103
1273	utg7180000000018	166063	169264	LTR/Copia	3202
1274	utg7180000000018	169400	172274	LTR/Copia	2875
1275	utg7180000000018	172278	172702	LTR/Copia	425
1276	utg7180000000018	172865	174585	LTR/Copia	1721
1277	utg7180000000018	191015	192098	LTR/Copia	1084
1278	utg7180000000018	194316	196615	LTR/Copia	2300
1279	utg7180000000018	196865	197974	LTR/Copia	1110
1280	utg7180000000018	364213	364525	LTR/Copia	313
1281	utg7180000000018	364655	364742	LTR/Copia	88
1282	utg7180000000018	364743	370490	LTR/Copia	5748
1283	utg7180000000018	526750	526862	LTR/Copia	113
1284	utg7180000000018	528844	529018	LTR/Copia	175
1285	utg7180000000018	565460	566536	LTR/Copia	1077
1286	utg7180000000018	582931	584789	LTR/Copia	1859
1287	utg7180000000018	635278	635443	LTR/Copia	166
1288	utg7180000000018	635936	639777	LTR/Copia	3842
1289	utg7180000000018	640774	641367	LTR/Copia	594
1290	utg7180000000018	645549	645632	LTR/Copia	84
1291	utg7180000000018	689822	690068	LTR/Copia	247
1292	utg7180000000018	700164	700568	LTR/Copia	405
1293	utg7180000000018	700569	701369	LTR/Copia	801
1294	utg7180000000018	702366	703137	LTR/Copia	772
1295	utg7180000000018	703136	703724	LTR/Copia	589
1296	utg7180000000018	703725	705712	LTR/Copia	1988
1297	utg7180000000018	705822	706043	LTR/Copia	222
1298	utg7180000000018	706109	706257	LTR/Copia	149
1299	utg7180000000018	706241	710618	LTR/Copia	4378
1300	utg7180000000018	711550	711852	LTR/Copia	303
1301	utg7180000000018	719263	719730	LTR/Copia	468
1302	utg7180000000018	722052	728432	LTR/Copia	6381
1303	utg7180000000018	728866	728920	LTR/Copia	55
1304	utg7180000000018	755722	756049	LTR/Copia	328
1305	utg7180000000018	764473	770095	LTR/Copia	5623
1306	utg7180000000018	791976	792419	LTR/Copia	444
1307	utg7180000000018	792903	794870	LTR/Copia	1968
1308	utg7180000000018	794871	798222	LTR/Copia	3352
1309	utg7180000000018	799655	799669	LTR/Copia	15
1310	utg7180000000018	799670	799971	LTR/Copia	302
1311	utg7180000000018	799972	806361	LTR/Copia	6390
1312	utg7180000000018	818411	819356	LTR/Copia	946
1313	utg7180000000018	819573	819731	LTR/Copia	159
1314	utg7180000000018	819671	825140	LTR/Copia	5470
1315	utg7180000000018	833927	834120	LTR/Copia	194
1316	utg7180000000018	834296	840670	LTR/Copia	6375
1317	utg7180000000018	922108	922359	LTR/Copia	252
1318	utg7180000000018	922643	922755	LTR/Copia	113
1319	utg7180000000018	1036001	1036307	LTR/Copia	307
1320	utg7180000000018	1036541	1041687	LTR/Copia	5147
1321	utg7180000000018	1041975	1047137	LTR/Copia	5163
1322	utg7180000000018	1047249	1047694	LTR/Copia	446
1323	utg7180000000018	1055449	1056536	LTR/Copia	1088
1324	utg7180000000018	1056542	1056804	LTR/Copia	263
1325	utg7180000000018	1056731	1056855	LTR/Copia	125
1326	utg7180000000018	1056845	1056886	LTR/Copia	42
1327	utg7180000000018	1056876	1060102	LTR/Copia	3227
1328	utg7180000000018	1060387	1060512	LTR/Copia	126
1329	utg7180000000018	1060485	1061282	LTR/Copia	798
1330	utg7180000000018	1061051	1061542	LTR/Copia	492
1331	utg7180000000018	1157772	1157865	LTR/Copia	94
1332	utg7180000000018	1158589	1159649	LTR/Copia	1061
1333	utg7180000000018	1159650	1160696	LTR/Copia	1047
1334	utg7180000000018	1164886	1165592	LTR/Copia	707
1335	utg7180000000018	1165682	1165927	LTR/Copia	246
1336	utg7180000000018	1165899	1165911	LTR/Copia	13
1337	utg7180000000018	1165912	1166012	LTR/Copia	101
1338	utg7180000000018	1166220	1166513	LTR/Copia	294
1339	utg7180000000018	1166232	1166397	LTR/Copia	166
1340	utg7180000000018	1167124	1168542	LTR/Copia	1419
1341	utg7180000000018	1176021	1176549	LTR/Copia	529
1342	utg7180000000018	1176973	1177180	LTR/Copia	208
1343	utg7180000000018	1177163	1182305	LTR/Copia	5143
1344	utg7180000000018	1182740	1182898	LTR/Copia	159
1345	utg7180000000018	1183256	1184459	LTR/Copia	1204
1346	utg7180000000018	1184707	1184933	LTR/Copia	227
1347	utg7180000000018	1186174	1186416	LTR/Copia	243
1348	utg7180000000018	1189085	1191001	LTR/Copia	1917
1349	utg7180000000018	1191038	1191095	LTR/Copia	58
1350	utg7180000000018	1191280	1191783	LTR/Copia	504
1351	utg7180000000018	1200096	1202500	LTR/Copia	2405
1352	utg7180000000018	1202636	1202926	LTR/Copia	291
1353	utg7180000000018	1202920	1208208	LTR/Copia	5289
1354	utg7180000000018	1208209	1208827	LTR/Copia	619
1355	utg7180000000018	1209436	1210412	LTR/Copia	977
1356	utg7180000000018	1210405	1211395	LTR/Copia	991
1357	utg7180000000018	1211897	1212386	LTR/Copia	490
1358	utg7180000000018	1212209	1212374	LTR/Copia	166
1359	utg7180000000018	1212591	1212724	LTR/Copia	134
1360	utg7180000000018	1212722	1213005	LTR/Copia	284
1361	utg7180000000018	1214323	1214498	LTR/Copia	176
1362	utg7180000000018	1216402	1216597	LTR/Copia	196
1363	utg7180000000019	2562	4977	LTR/Copia	2416
1364	utg7180000000019	5563	10562	LTR/Copia	5000
1365	utg7180000000019	11615	12278	LTR/Copia	664
1366	utg7180000000019	12278	12503	LTR/Copia	226
1367	utg7180000000019	12856	14078	LTR/Copia	1223
1368	utg7180000000019	14114	14339	LTR/Copia	226
1369	utg7180000000019	15310	16016	LTR/Copia	707
1370	utg7180000000019	22679	24648	LTR/Copia	1970
1371	utg7180000000019	24689	26236	LTR/Copia	1548
1372	utg7180000000019	26221	26582	LTR/Copia	362
1373	utg7180000000019	27103	27457	LTR/Copia	355
1374	utg7180000000019	27448	32574	LTR/Copia	5127
1375	utg7180000000019	32855	32998	LTR/Copia	144
1376	utg7180000000019	32993	33101	LTR/Copia	109
1377	utg7180000000019	34060	34104	LTR/Copia	45
1378	utg7180000000019	34766	41372	LTR/Copia	6607
1379	utg7180000000019	42375	42886	LTR/Copia	512
1380	utg7180000000019	51974	52276	LTR/Copia	303
1381	utg7180000000019	52277	55085	LTR/Copia	2809
1382	utg7180000000019	54849	55325	LTR/Copia	477
1383	utg7180000000019	55291	57218	LTR/Copia	1928
1384	utg7180000000019	57219	58930	LTR/Copia	1712
1385	utg7180000000019	61803	61937	LTR/Copia	135
1386	utg7180000000019	61937	66700	LTR/Copia	4764
1387	utg7180000000019	66680	68945	LTR/Copia	2266
1388	utg7180000000019	69741	70252	LTR/Copia	512
1389	utg7180000000019	70241	70781	LTR/Copia	541
1390	utg7180000000019	70779	74548	LTR/Copia	3770
1391	utg7180000000019	74542	74965	LTR/Copia	424
1392	utg7180000000019	76065	76113	LTR/Copia	49
1393	utg7180000000019	83665	84384	LTR/Copia	720
1394	utg7180000000019	85546	85865	LTR/Copia	320
1395	utg7180000000019	85866	86004	LTR/Copia	139
1396	utg7180000000019	88783	88865	LTR/Copia	83
1397	utg7180000000019	88993	89443	LTR/Copia	451
1398	utg7180000000019	96424	96654	LTR/Copia	231
1399	utg7180000000019	96668	100291	LTR/Copia	3624
1400	utg7180000000019	100294	100928	LTR/Copia	635
1401	utg7180000000019	101695	101836	LTR/Copia	142
1402	utg7180000000019	101883	102820	LTR/Copia	938
1403	utg7180000000019	103240	109688	LTR/Copia	6449
1404	utg7180000000019	110431	110723	LTR/Copia	293
1405	utg7180000000019	118757	119322	LTR/Copia	566
1406	utg7180000000019	124985	125504	LTR/Copia	520
1407	utg7180000000019	135296	135423	LTR/Copia	128
1408	utg7180000000019	136096	136245	LTR/Copia	150
1409	utg7180000000019	136291	137069	LTR/Copia	779
1410	utg7180000000019	137059	137199	LTR/Copia	141
1411	utg7180000000019	137224	137360	LTR/Copia	137
1412	utg7180000000019	145170	145942	LTR/Copia	773
1413	utg7180000000019	146141	148781	LTR/Copia	2641
1414	utg7180000000019	149222	149279	LTR/Copia	58
1415	utg7180000000019	149598	149732	LTR/Copia	135
1416	utg7180000000019	161526	163373	LTR/Copia	1848
1417	utg7180000000019	163853	164354	LTR/Copia	502
1418	utg7180000000019	164359	164440	LTR/Copia	82
1419	utg7180000000019	164433	164554	LTR/Copia	122
1420	utg7180000000019	164548	164799	LTR/Copia	252
1421	utg7180000000019	164813	165032	LTR/Copia	220
1422	utg7180000000019	165447	170622	LTR/Copia	5176
1423	utg7180000000019	170623	177125	LTR/Copia	6503
1424	utg7180000000019	177120	177531	LTR/Copia	412
1425	utg7180000000019	177532	183303	LTR/Copia	5772
1426	utg7180000000019	198162	198597	LTR/Copia	436
1427	utg7180000000019	200977	201402	LTR/Copia	426
1428	utg7180000000019	201534	206692	LTR/Copia	5159
1429	utg7180000000019	208571	208883	LTR/Copia	313
1430	utg7180000000019	209013	209100	LTR/Copia	88
1431	utg7180000000019	209101	209403	LTR/Copia	303
1432	utg7180000000019	209838	209961	LTR/Copia	124
1433	utg7180000000019	209932	211003	LTR/Copia	1072
1434	utg7180000000019	211004	211838	LTR/Copia	835
1435	utg7180000000019	213515	213975	LTR/Copia	461
1436	utg7180000000019	214182	214471	LTR/Copia	290
1437	utg7180000000019	214611	217503	LTR/Copia	2893
1438	utg7180000000019	217498	217793	LTR/Copia	296
1439	utg7180000000019	224452	228796	LTR/Copia	4345
1440	utg7180000000019	229801	231942	LTR/Copia	2142
1441	utg7180000000019	236095	237021	LTR/Copia	927
1442	utg7180000000019	241677	241824	LTR/Copia	148
1443	utg7180000000019	242320	243092	LTR/Copia	773
1444	utg7180000000019	254602	255252	LTR/Copia	651
1445	utg7180000000019	255254	256053	LTR/Copia	800
1446	utg7180000000019	256064	256199	LTR/Copia	136
1447	utg7180000000019	256224	256477	LTR/Copia	254
1448	utg7180000000019	256507	256580	LTR/Copia	74
1449	utg7180000000019	256610	256683	LTR/Copia	74
1450	utg7180000000019	256713	256787	LTR/Copia	75
1451	utg7180000000019	259878	260828	LTR/Copia	951
1452	utg7180000000019	262314	266870	LTR/Copia	4557
1453	utg7180000000019	271315	271469	LTR/Copia	155
1454	utg7180000000019	271553	271760	LTR/Copia	208
1455	utg7180000000019	271866	272292	LTR/Copia	427
1456	utg7180000000019	272454	276466	LTR/Copia	4013
1457	utg7180000000019	276511	277619	LTR/Copia	1109
1458	utg7180000000019	277621	277859	LTR/Copia	239
1459	utg7180000000019	288078	289178	LTR/Copia	1101
1460	utg7180000000019	290129	290322	LTR/Copia	194
1461	utg7180000000019	290362	294800	LTR/Copia	4439
1462	utg7180000000019	295294	295312	LTR/Copia	19
1463	utg7180000000019	295467	295482	LTR/Copia	16
1464	utg7180000000019	295538	300737	LTR/Copia	5200
1465	utg7180000000019	306649	307379	LTR/Copia	731
1466	utg7180000000019	309771	313921	LTR/Copia	4151
1467	utg7180000000019	314776	314920	LTR/Copia	145
1468	utg7180000000019	314817	314936	LTR/Copia	120
1469	utg7180000000019	315080	315853	LTR/Copia	774
1470	utg7180000000019	316651	316799	LTR/Copia	149
1471	utg7180000000019	316810	316833	LTR/Copia	24
1472	utg7180000000019	316984	317003	LTR/Copia	20
1473	utg7180000000019	317417	317433	LTR/Copia	17
1474	utg7180000000019	323079	323334	LTR/Copia	256
1475	utg7180000000019	337079	337331	LTR/Copia	253
1476	utg7180000000019	337324	343794	LTR/Copia	6471
1477	utg7180000000019	343788	344135	LTR/Copia	348
1478	utg7180000000019	346208	346990	LTR/Copia	783
1479	utg7180000000019	347282	349648	LTR/Copia	2367
1480	utg7180000000019	367927	368140	LTR/Copia	214
1481	utg7180000000019	368371	368495	LTR/Copia	125
1482	utg7180000000019	368503	368639	LTR/Copia	137
1483	utg7180000000019	403466	403709	LTR/Copia	244
1484	utg7180000000019	409343	409681	LTR/Copia	339
1485	utg7180000000019	409872	413059	LTR/Copia	3188
1486	utg7180000000019	414618	414778	LTR/Copia	161
1487	utg7180000000019	415074	415435	LTR/Copia	362
1488	utg7180000000019	424676	426804	LTR/Copia	2129
1489	utg7180000000019	440358	440846	LTR/Copia	489
1490	utg7180000000019	442658	442730	LTR/Copia	73
1491	utg7180000000019	443695	443888	LTR/Copia	194
1492	utg7180000000019	443884	444353	LTR/Copia	470
1493	utg7180000000019	444457	450945	LTR/Copia	6489
1494	utg7180000000019	451837	458369	LTR/Copia	6533
1495	utg7180000000019	467948	470559	LTR/Copia	2612
1496	utg7180000000019	471123	472356	LTR/Copia	1234
1497	utg7180000000019	472734	475397	LTR/Copia	2664
1498	utg7180000000019	475437	475498	LTR/Copia	62
1499	utg7180000000019	475514	475791	LTR/Copia	278
1500	utg7180000000019	475866	476131	LTR/Copia	266
1501	utg7180000000019	476142	476443	LTR/Copia	302
1502	utg7180000000019	482974	483219	LTR/Copia	246
1503	utg7180000000019	510072	513390	LTR/Copia	3319
1504	utg7180000000019	513369	513816	LTR/Copia	448
1505	utg7180000000019	513903	514062	LTR/Copia	160
1506	utg7180000000019	514432	515735	LTR/Copia	1304
1507	utg7180000000019	517108	517322	LTR/Copia	215
1508	utg7180000000019	517528	518376	LTR/Copia	849
1509	utg7180000000019	518368	519572	LTR/Copia	1205
1510	utg7180000000019	519574	520859	LTR/Copia	1286
1511	utg7180000000019	521532	522227	LTR/Copia	696
1512	utg7180000000019	522227	522934	LTR/Copia	708
1513	utg7180000000019	522907	523484	LTR/Copia	578
1514	utg7180000000019	535011	535093	LTR/Copia	83
1515	utg7180000000019	535186	535596	LTR/Copia	411
1516	utg7180000000019	535578	536831	LTR/Copia	1254
1517	utg7180000000019	539359	540173	LTR/Copia	815
1518	utg7180000000019	547738	548384	LTR/Copia	647
1519	utg7180000000019	551816	551946	LTR/Copia	131
1520	utg7180000000019	552523	554305	LTR/Copia	1783
1521	utg7180000000019	554538	554828	LTR/Copia	291
1522	utg7180000000019	555001	555153	LTR/Copia	153
1523	utg7180000000019	558267	558308	LTR/Copia	42
1524	utg7180000000019	558530	558575	LTR/Copia	46
1525	utg7180000000020	2	1896	LTR/Copia	1895
1526	utg7180000000021	2	755	LTR/Copia	754
1527	utg7180000000021	765	821	LTR/Copia	57
1528	utg7180000000021	5300	5356	LTR/Copia	57
1529	utg7180000000021	5366	6118	LTR/Copia	753
1530	utg7180000000022	470	6963	LTR/Copia	6494
1531	utg7180000000022	27068	27320	LTR/Copia	253
1532	utg7180000000022	27376	27687	LTR/Copia	312
1533	utg7180000000022	27729	27871	LTR/Copia	143
1534	utg7180000000022	80224	80308	LTR/Copia	85
1535	utg7180000000022	131338	131585	LTR/Copia	248
1536	utg7180000000022	139154	145622	LTR/Copia	6469
1537	utg7180000000022	174564	174692	LTR/Copia	129
1538	utg7180000000022	270620	270823	LTR/Copia	204
1539	utg7180000000022	397220	397364	LTR/Copia	145
1540	utg7180000000022	430980	431092	LTR/Copia	113
1541	utg7180000000022	435495	435727	LTR/Copia	233
1542	utg7180000000022	543007	543107	LTR/Copia	101
1543	utg7180000000022	545446	545489	LTR/Copia	44
1544	utg7180000000022	590059	590094	LTR/Copia	36
1545	utg7180000000022	590095	590203	LTR/Copia	109
1546	utg7180000000022	590204	590269	LTR/Copia	66
1547	utg7180000000022	591019	591087	LTR/Copia	69
1548	utg7180000000022	591334	591406	LTR/Copia	73
1549	utg7180000000022	591650	591781	LTR/Copia	132
1550	utg7180000000022	591751	592260	LTR/Copia	510
1551	utg7180000000022	592332	599012	LTR/Copia	6681
1552	utg7180000000022	599055	599296	LTR/Copia	242
1553	utg7180000000022	599289	599598	LTR/Copia	310
1554	utg7180000000022	600016	601811	LTR/Copia	1796
1555	utg7180000000022	601839	602340	LTR/Copia	502
1556	utg7180000000022	602511	602672	LTR/Copia	162
1557	utg7180000000022	602673	603108	LTR/Copia	436
1558	utg7180000000022	603156	603277	LTR/Copia	122
1559	utg7180000000022	616496	617249	LTR/Copia	754
1560	utg7180000000022	618290	618559	LTR/Copia	270
1561	utg7180000000022	618561	618971	LTR/Copia	411
1562	utg7180000000022	619142	619370	LTR/Copia	229
1563	utg7180000000022	621566	622146	LTR/Copia	581
1564	utg7180000000022	622133	622226	LTR/Copia	94
1565	utg7180000000022	622162	622237	LTR/Copia	76
1566	utg7180000000022	622227	622683	LTR/Copia	457
1567	utg7180000000022	623355	626685	LTR/Copia	3331
1568	utg7180000000022	639682	640370	LTR/Copia	689
1569	utg7180000000022	640366	641123	LTR/Copia	758
1570	utg7180000000023	33101	33266	LTR/Copia	166
1571	utg7180000000023	137707	143333	LTR/Copia	5627
1572	utg7180000000023	177712	179088	LTR/Copia	1377
1573	utg7180000000023	179136	179471	LTR/Copia	336
1574	utg7180000000023	179486	185190	LTR/Copia	5705
1575	utg7180000000023	185187	185418	LTR/Copia	232
1576	utg7180000000023	185910	188164	LTR/Copia	2255
1577	utg7180000000023	188336	188487	LTR/Copia	152
1578	utg7180000000023	188483	189266	LTR/Copia	784
1579	utg7180000000023	269320	271172	LTR/Copia	1853
1580	utg7180000000023	271300	274576	LTR/Copia	3277
1581	utg7180000000023	274577	274648	LTR/Copia	72
1582	utg7180000000023	319296	319446	LTR/Copia	151
1583	utg7180000000023	402756	402812	LTR/Copia	57
1584	utg7180000000023	423226	426378	LTR/Copia	3153
1585	utg7180000000023	426576	429440	LTR/Copia	2865
1586	utg7180000000023	429490	430474	LTR/Copia	985
1587	utg7180000000023	431796	431994	LTR/Copia	199
1588	utg7180000000023	432203	432229	LTR/Copia	27
1589	utg7180000000023	434122	434395	LTR/Copia	274
1590	utg7180000000023	437255	437325	LTR/Copia	71
1591	utg7180000000023	437487	437571	LTR/Copia	85
1592	utg7180000000023	445939	448127	LTR/Copia	2189
1593	utg7180000000023	448209	448452	LTR/Copia	244
1594	utg7180000000023	448770	448910	LTR/Copia	141
1595	utg7180000000023	449105	449178	LTR/Copia	74
1596	utg7180000000023	449214	449238	LTR/Copia	25
1597	utg7180000000023	449486	451720	LTR/Copia	2235
1598	utg7180000000023	451892	452056	LTR/Copia	165
1599	utg7180000000023	464893	465807	LTR/Copia	915
1600	utg7180000000023	468890	471548	LTR/Copia	2659
1601	utg7180000000023	471522	472268	LTR/Copia	747
1602	utg7180000000023	472457	475705	LTR/Copia	3249
1603	utg7180000000023	475968	476439	LTR/Copia	472
1604	utg7180000000023	476152	476733	LTR/Copia	582
1605	utg7180000000023	477421	477818	LTR/Copia	398
1606	utg7180000000023	478127	478203	LTR/Copia	77
1607	utg7180000000023	478212	478643	LTR/Copia	432
1608	utg7180000000023	478474	478674	LTR/Copia	201
1609	utg7180000000023	478714	478810	LTR/Copia	97
1610	utg7180000000023	478942	479414	LTR/Copia	473
1611	utg7180000000023	479127	479709	LTR/Copia	583
1612	utg7180000000023	480129	480600	LTR/Copia	472
1613	utg7180000000023	480313	480895	LTR/Copia	583
1614	utg7180000000023	481622	482092	LTR/Copia	471
1615	utg7180000000023	481806	483336	LTR/Copia	1531
1616	utg7180000000023	483352	486281	LTR/Copia	2930
1617	utg7180000000023	494005	498460	LTR/Copia	4456
1618	utg7180000000023	503856	510428	LTR/Copia	6573
1619	utg7180000000023	514602	514916	LTR/Copia	315
1620	utg7180000000023	515479	515714	LTR/Copia	236
1621	utg7180000000023	518762	518895	LTR/Copia	134
1622	utg7180000000023	526266	527993	LTR/Copia	1728
1623	utg7180000000023	528341	528491	LTR/Copia	151
1624	utg7180000000023	528378	528539	LTR/Copia	162
1625	utg7180000000023	534617	539785	LTR/Copia	5169
1626	utg7180000000023	539953	540379	LTR/Copia	427
1627	utg7180000000023	542362	542523	LTR/Copia	162
1628	utg7180000000023	546558	547248	LTR/Copia	691
1629	utg7180000000023	556934	557642	LTR/Copia	709
1630	utg7180000000023	557638	558437	LTR/Copia	800
1631	utg7180000000024	5353	5365	LTR/Copia	13
1632	utg7180000000024	5366	5419	LTR/Copia	54
1633	utg7180000000024	7234	7284	LTR/Copia	51
1634	utg7180000000024	7795	8190	LTR/Copia	396
1635	utg7180000000024	8209	9060	LTR/Copia	852
1636	utg7180000000024	11867	12457	LTR/Copia	591
1637	utg7180000000024	12421	12530	LTR/Copia	110
1638	utg7180000000024	12445	12545	LTR/Copia	101
1639	utg7180000000024	12524	17569	LTR/Copia	5046
1640	utg7180000000024	17565	18618	LTR/Copia	1054
1641	utg7180000000024	18619	19328	LTR/Copia	710
1642	utg7180000000024	19328	20983	LTR/Copia	1656
1643	utg7180000000024	21392	21710	LTR/Copia	319
1644	utg7180000000024	21697	21944	LTR/Copia	248
1645	utg7180000000024	39262	40706	LTR/Copia	1445
1646	utg7180000000024	56901	61225	LTR/Copia	4325
1647	utg7180000000024	122623	129121	LTR/Copia	6499
1648	utg7180000000024	141697	146807	LTR/Copia	5111
1649	utg7180000000024	146808	147446	LTR/Copia	639
1650	utg7180000000024	150881	151335	LTR/Copia	455
1651	utg7180000000024	151304	151561	LTR/Copia	258
1652	utg7180000000024	159633	159705	LTR/Copia	73
1653	utg7180000000024	165246	165287	LTR/Copia	42
1654	utg7180000000024	165540	165598	LTR/Copia	59
1655	utg7180000000024	165585	165832	LTR/Copia	248
1656	utg7180000000024	283551	283744	LTR/Copia	194
1657	utg7180000000024	283777	283901	LTR/Copia	125
1658	utg7180000000024	284069	284437	LTR/Copia	369
1659	utg7180000000024	346896	346952	LTR/Copia	57
1660	utg7180000000024	441451	441732	LTR/Copia	282
1661	utg7180000000024	460132	460744	LTR/Copia	613
1662	utg7180000000024	500104	506282	LTR/Copia	6179
1663	utg7180000000024	668297	668635	LTR/Copia	339
1664	utg7180000000024	669020	671370	LTR/Copia	2351
1665	utg7180000000024	671443	671597	LTR/Copia	155
1666	utg7180000000024	673017	673407	LTR/Copia	391
1667	utg7180000000024	673486	674302	LTR/Copia	817
1668	utg7180000000024	674259	674461	LTR/Copia	203
1669	utg7180000000024	687402	687939	LTR/Copia	538
1670	utg7180000000024	704757	704880	LTR/Copia	124
1671	utg7180000000024	857550	857621	LTR/Copia	72
1672	utg7180000000024	896951	897086	LTR/Copia	136
1673	utg7180000000024	946542	946558	LTR/Copia	17
1674	utg7180000000024	946559	946700	LTR/Copia	142
1675	utg7180000000024	946722	947061	LTR/Copia	340
1676	utg7180000000024	947206	950175	LTR/Copia	2970
1677	utg7180000000024	950249	950430	LTR/Copia	182
1678	utg7180000000024	950713	952815	LTR/Copia	2103
1679	utg7180000000024	998879	998938	LTR/Copia	60
1680	utg7180000000024	1008774	1008928	LTR/Copia	155
1681	utg7180000000024	1009239	1009887	LTR/Copia	649
1682	utg7180000000024	1009886	1011016	LTR/Copia	1131
1683	utg7180000000024	1022618	1023559	LTR/Copia	942
1684	utg7180000000024	1030298	1031056	LTR/Copia	759
1685	utg7180000000024	1123783	1128950	LTR/Copia	5168
1686	utg7180000000024	1129118	1129544	LTR/Copia	427
1687	utg7180000000024	1132118	1133962	LTR/Copia	1845
1688	utg7180000000024	1134173	1134393	LTR/Copia	221
1689	utg7180000000024	1134182	1134341	LTR/Copia	160
1690	utg7180000000024	1134906	1136768	LTR/Copia	1863
1691	utg7180000000024	1137231	1143606	LTR/Copia	6376
1692	utg7180000000024	1143591	1143605	LTR/Copia	15
1693	utg7180000000024	1143805	1143829	LTR/Copia	25
1694	utg7180000000024	1143806	1148430	LTR/Copia	4625
1695	utg7180000000024	1148612	1148808	LTR/Copia	197
1696	utg7180000000024	1149176	1149461	LTR/Copia	286
1697	utg7180000000024	1149439	1149639	LTR/Copia	201
1698	utg7180000000024	1167354	1171356	LTR/Copia	4003
1699	utg7180000000026	2811	8578	LTR/Copia	5768
1700	utg7180000000026	8700	8745	LTR/Copia	46
1701	utg7180000000026	40045	40522	LTR/Copia	478
1702	utg7180000000026	43579	44092	LTR/Copia	514
1703	utg7180000000026	59288	59747	LTR/Copia	460
1704	utg7180000000026	59748	66107	LTR/Copia	6360
1705	utg7180000000026	66105	66549	LTR/Copia	445
1706	utg7180000000026	66669	71503	LTR/Copia	4835
1707	utg7180000000026	71504	71581	LTR/Copia	78
1708	utg7180000000026	71721	72041	LTR/Copia	321
1709	utg7180000000026	72991	73332	LTR/Copia	342
1710	utg7180000000026	74632	74883	LTR/Copia	252
1711	utg7180000000026	74875	74921	LTR/Copia	47
1712	utg7180000000026	79834	80736	LTR/Copia	903
1713	utg7180000000026	81664	87981	LTR/Copia	6318
1714	utg7180000000026	96078	101281	LTR/Copia	5204
1715	utg7180000000026	101399	101504	LTR/Copia	106
1716	utg7180000000026	101505	101554	LTR/Copia	50
1717	utg7180000000026	106887	110134	LTR/Copia	3248
1718	utg7180000000026	110132	110364	LTR/Copia	233
1719	utg7180000000026	111394	112223	LTR/Copia	830
1720	utg7180000000026	112192	112248	LTR/Copia	57
1721	utg7180000000026	112231	112256	LTR/Copia	26
1722	utg7180000000026	112416	112684	LTR/Copia	269
1723	utg7180000000026	113042	113058	LTR/Copia	17
1724	utg7180000000026	128113	128195	LTR/Copia	83
1725	utg7180000000026	128257	128267	LTR/Copia	11
1726	utg7180000000026	128575	128602	LTR/Copia	28
1727	utg7180000000026	129672	129756	LTR/Copia	85
1728	utg7180000000026	148881	151696	LTR/Copia	2816
1729	utg7180000000026	151740	152030	LTR/Copia	291
1730	utg7180000000026	160709	163972	LTR/Copia	3264
1731	utg7180000000026	167676	168204	LTR/Copia	529
1732	utg7180000000026	169590	170299	LTR/Copia	710
1733	utg7180000000026	170402	170745	LTR/Copia	344
1734	utg7180000000026	172482	174146	LTR/Copia	1665
1735	utg7180000000026	174977	175641	LTR/Copia	665
1736	utg7180000000026	175744	176316	LTR/Copia	573
1737	utg7180000000026	182091	182538	LTR/Copia	448
1738	utg7180000000026	194906	195413	LTR/Copia	508
1739	utg7180000000026	196421	201476	LTR/Copia	5056
1740	utg7180000000026	210626	217189	LTR/Copia	6564
1741	utg7180000000026	225827	225933	LTR/Copia	107
1742	utg7180000000026	225924	226013	LTR/Copia	90
1743	utg7180000000026	234534	234635	LTR/Copia	102
1744	utg7180000000026	240775	241152	LTR/Copia	378
1745	utg7180000000026	241672	241874	LTR/Copia	203
1746	utg7180000000026	242195	242681	LTR/Copia	487
1747	utg7180000000026	243157	243433	LTR/Copia	277
1748	utg7180000000026	244736	251058	LTR/Copia	6323
1749	utg7180000000026	264614	264864	LTR/Copia	251
1750	utg7180000000026	265131	265198	LTR/Copia	68
1751	utg7180000000026	265587	265615	LTR/Copia	29
1752	utg7180000000026	265798	266099	LTR/Copia	302
1753	utg7180000000026	265810	265986	LTR/Copia	177
1754	utg7180000000026	266539	268426	LTR/Copia	1888
1755	utg7180000000026	268835	269031	LTR/Copia	197
1756	utg7180000000026	269109	269454	LTR/Copia	346
1757	utg7180000000026	269455	270319	LTR/Copia	865
1758	utg7180000000026	270330	270466	LTR/Copia	137
1759	utg7180000000026	270491	270744	LTR/Copia	254
1760	utg7180000000026	270774	270848	LTR/Copia	75
1761	utg7180000000026	270911	271869	LTR/Copia	959
1762	utg7180000000026	272387	272884	LTR/Copia	498
1763	utg7180000000026	275696	276246	LTR/Copia	551
1764	utg7180000000026	276252	278586	LTR/Copia	2335
1765	utg7180000000026	285330	285799	LTR/Copia	470
1766	utg7180000000026	285781	292198	LTR/Copia	6418
1767	utg7180000000026	292194	294853	LTR/Copia	2660
1768	utg7180000000026	300987	300998	LTR/Copia	12
1769	utg7180000000026	302175	303112	LTR/Copia	938
1770	utg7180000000026	303114	309572	LTR/Copia	6459
1771	utg7180000000026	309573	314353	LTR/Copia	4781
1772	utg7180000000026	315330	315395	LTR/Copia	66
1773	utg7180000000026	315548	316264	LTR/Copia	717
1774	utg7180000000026	316891	317623	LTR/Copia	733
1775	utg7180000000026	318032	318393	LTR/Copia	362
1776	utg7180000000026	319089	321124	LTR/Copia	2036
1777	utg7180000000026	321124	325912	LTR/Copia	4789
1778	utg7180000000026	326059	327637	LTR/Copia	1579
1779	utg7180000000026	328964	329113	LTR/Copia	150
1780	utg7180000000026	339078	339800	LTR/Copia	723
1781	utg7180000000026	339790	339969	LTR/Copia	180
1782	utg7180000000026	339983	340033	LTR/Copia	51
1783	utg7180000000026	340176	340258	LTR/Copia	83
1784	utg7180000000026	340328	340636	LTR/Copia	309
1785	utg7180000000026	341058	341724	LTR/Copia	667
1786	utg7180000000026	343841	345576	LTR/Copia	1736
1787	utg7180000000026	345982	346025	LTR/Copia	44
1788	utg7180000000026	346020	352404	LTR/Copia	6385
1789	utg7180000000026	373748	373781	LTR/Copia	34
1790	utg7180000000026	374023	374044	LTR/Copia	22
1791	utg7180000000026	374138	374178	LTR/Copia	41
1792	utg7180000000026	377739	377845	LTR/Copia	107
1793	utg7180000000026	378199	378254	LTR/Copia	56
1794	utg7180000000026	381260	387674	LTR/Copia	6415
1795	utg7180000000026	389802	390005	LTR/Copia	204
1796	utg7180000000026	395107	397711	LTR/Copia	2605
1797	utg7180000000026	404418	408027	LTR/Copia	3610
1798	utg7180000000026	408060	410558	LTR/Copia	2499
1799	utg7180000000026	410555	413348	LTR/Copia	2794
1800	utg7180000000026	413558	413983	LTR/Copia	426
1801	utg7180000000026	414067	414256	LTR/Copia	190
1802	utg7180000000026	415433	415475	LTR/Copia	43
1803	utg7180000000026	415544	418393	LTR/Copia	2850
1804	utg7180000000026	423371	427485	LTR/Copia	4115
1805	utg7180000000026	434138	436818	LTR/Copia	2681
1806	utg7180000000026	436799	437876	LTR/Copia	1078
1807	utg7180000000026	442165	442795	LTR/Copia	631
1808	utg7180000000026	453063	455014	LTR/Copia	1952
1809	utg7180000000026	455009	455380	LTR/Copia	372
1810	utg7180000000026	456291	462542	LTR/Copia	6252
1811	utg7180000000026	462773	462860	LTR/Copia	88
1812	utg7180000000026	462967	463049	LTR/Copia	83
1813	utg7180000000026	463063	463602	LTR/Copia	540
1814	utg7180000000026	470153	470292	LTR/Copia	140
1815	utg7180000000026	470270	470370	LTR/Copia	101
1816	utg7180000000026	472138	478493	LTR/Copia	6356
1817	utg7180000000026	481831	481956	LTR/Copia	126
1818	utg7180000000026	481957	483203	LTR/Copia	1247
1819	utg7180000000026	483757	489132	LTR/Copia	5376
1820	utg7180000000026	489239	489367	LTR/Copia	129
1821	utg7180000000026	490019	490062	LTR/Copia	44
1822	utg7180000000026	490065	490560	LTR/Copia	496
1823	utg7180000000026	500256	503985	LTR/Copia	3730
1824	utg7180000000026	503985	507102	LTR/Copia	3118
1825	utg7180000000026	510481	510675	LTR/Copia	195
1826	utg7180000000026	510678	510818	LTR/Copia	141
1827	utg7180000000026	510863	511097	LTR/Copia	235
1828	utg7180000000026	514291	520372	LTR/Copia	6082
1829	utg7180000000026	520750	520991	LTR/Copia	242
1830	utg7180000000026	535771	535896	LTR/Copia	126
1831	utg7180000000026	536356	536372	LTR/Copia	17
1832	utg7180000000026	536519	536544	LTR/Copia	26
1833	utg7180000000026	545059	545359	LTR/Copia	301
1834	utg7180000000026	573091	573722	LTR/Copia	632
1835	utg7180000000026	576930	577668	LTR/Copia	739
1836	utg7180000000026	578011	578157	LTR/Copia	147
1837	utg7180000000026	579435	579685	LTR/Copia	251
1838	utg7180000000026	580540	581241	LTR/Copia	702
1839	utg7180000000026	581691	581711	LTR/Copia	21
1840	utg7180000000026	581979	582005	LTR/Copia	27
1841	utg7180000000026	583964	584848	LTR/Copia	885
1842	utg7180000000026	584995	590745	LTR/Copia	5751
1843	utg7180000000026	603906	604048	LTR/Copia	143
1844	utg7180000000026	604061	608682	LTR/Copia	4622
1845	utg7180000000026	608938	609173	LTR/Copia	236
1846	utg7180000000026	610758	611012	LTR/Copia	255
1847	utg7180000000026	611013	612007	LTR/Copia	995
1848	utg7180000000026	612008	613001	LTR/Copia	994
1849	utg7180000000026	613032	613098	LTR/Copia	67
1850	utg7180000000026	613537	613721	LTR/Copia	185
1851	utg7180000000026	613807	613933	LTR/Copia	127
1852	utg7180000000026	613928	614035	LTR/Copia	108
1853	utg7180000000026	614012	614136	LTR/Copia	125
1854	utg7180000000026	614555	615309	LTR/Copia	755
1855	utg7180000000026	615306	618144	LTR/Copia	2839
1856	utg7180000000026	621608	623095	LTR/Copia	1488
1857	utg7180000000026	629835	630550	LTR/Copia	716
1858	utg7180000000026	630534	630551	LTR/Copia	18
1859	utg7180000000026	630552	631727	LTR/Copia	1176
1860	utg7180000000026	632886	635061	LTR/Copia	2176
1861	utg7180000000026	635049	638459	LTR/Copia	3411
1862	utg7180000000026	647270	647517	LTR/Copia	248
1863	utg7180000000026	647506	647910	LTR/Copia	405
1864	utg7180000000026	649106	650254	LTR/Copia	1149
1865	utg7180000000026	650256	650448	LTR/Copia	193
1866	utg7180000000026	653431	654864	LTR/Copia	1434
1867	utg7180000000026	655885	656061	LTR/Copia	177
1868	utg7180000000026	662515	662592	LTR/Copia	78
1869	utg7180000000026	662577	662731	LTR/Copia	155
1870	utg7180000000026	691573	697851	LTR/Copia	6279
1871	utg7180000000026	697967	698103	LTR/Copia	137
1872	utg7180000000026	698001	699048	LTR/Copia	1048
1873	utg7180000000026	698968	699059	LTR/Copia	92
1874	utg7180000000026	699625	702905	LTR/Copia	3281
1875	utg7180000000026	703071	705924	LTR/Copia	2854
1876	utg7180000000026	705925	705958	LTR/Copia	34
1877	utg7180000000026	707180	707399	LTR/Copia	220
1878	utg7180000000026	707448	707464	LTR/Copia	17
1879	utg7180000000026	708241	708359	LTR/Copia	119
1880	utg7180000000026	708546	708583	LTR/Copia	38
1881	utg7180000000026	708921	709334	LTR/Copia	414
1882	utg7180000000026	709336	710335	LTR/Copia	1000
1883	utg7180000000026	710381	711039	LTR/Copia	659
1884	utg7180000000026	711039	711393	LTR/Copia	355
1885	utg7180000000026	711449	712578	LTR/Copia	1130
1886	utg7180000000026	712395	713268	LTR/Copia	874
1887	utg7180000000026	714301	714629	LTR/Copia	329
1888	utg7180000000026	714628	715248	LTR/Copia	621
1889	utg7180000000026	715233	716327	LTR/Copia	1095
1890	utg7180000000026	716326	716633	LTR/Copia	308
1891	utg7180000000026	716824	719772	LTR/Copia	2949
1892	utg7180000000026	719864	720033	LTR/Copia	170
1893	utg7180000000026	720256	722376	LTR/Copia	2121
1894	utg7180000000026	722376	727791	LTR/Copia	5416
1895	utg7180000000026	727792	727916	LTR/Copia	125
1896	utg7180000000026	727888	727913	LTR/Copia	26
1897	utg7180000000026	728623	728793	LTR/Copia	171
1898	utg7180000000026	728773	729045	LTR/Copia	273
1899	utg7180000000026	729369	729622	LTR/Copia	254
1900	utg7180000000026	737088	737468	LTR/Copia	381
1901	utg7180000000026	737468	743934	LTR/Copia	6467
1902	utg7180000000026	744546	745561	LTR/Copia	1016
1903	utg7180000000026	745873	745998	LTR/Copia	126
1904	utg7180000000026	745981	746094	LTR/Copia	114
1905	utg7180000000026	747783	747910	LTR/Copia	128
1906	utg7180000000026	749326	749503	LTR/Copia	178
1907	utg7180000000026	750431	750747	LTR/Copia	317
1908	utg7180000000026	751156	751892	LTR/Copia	737
1909	utg7180000000026	752515	753194	LTR/Copia	680
1910	utg7180000000026	753221	753390	LTR/Copia	170
1911	utg7180000000026	753524	753653	LTR/Copia	130
1912	utg7180000000026	753656	753772	LTR/Copia	117
1913	utg7180000000026	753984	759991	LTR/Copia	6008
1914	utg7180000000026	759919	760096	LTR/Copia	178
1915	utg7180000000026	760162	760239	LTR/Copia	78
1916	utg7180000000026	761709	762135	LTR/Copia	427
1917	utg7180000000026	762303	767470	LTR/Copia	5168
1918	utg7180000000026	769886	770277	LTR/Copia	392
1919	utg7180000000026	775126	775257	LTR/Copia	132
1920	utg7180000000026	782341	783947	LTR/Copia	1607
1921	utg7180000000026	784347	785318	LTR/Copia	972
1922	utg7180000000026	785362	785520	LTR/Copia	159
1923	utg7180000000026	785929	786019	LTR/Copia	91
1924	utg7180000000026	786679	786925	LTR/Copia	247
1925	utg7180000000026	787944	792613	LTR/Copia	4670
1926	utg7180000000026	792614	799019	LTR/Copia	6406
1927	utg7180000000026	799012	799891	LTR/Copia	880
1928	utg7180000000026	801155	803217	LTR/Copia	2063
1929	utg7180000000026	805454	809928	LTR/Copia	4475
1930	utg7180000000026	817398	819447	LTR/Copia	2050
1931	utg7180000000026	824144	824266	LTR/Copia	123
1932	utg7180000000026	851793	851836	LTR/Copia	44
1933	utg7180000000026	857552	857764	LTR/Copia	213
1934	utg7180000000026	857747	860956	LTR/Copia	3210
1935	utg7180000000026	861287	861331	LTR/Copia	45
1936	utg7180000000026	861327	864100	LTR/Copia	2774
1937	utg7180000000026	864572	864958	LTR/Copia	387
1938	utg7180000000026	864959	865438	LTR/Copia	480
1939	utg7180000000026	865438	870899	LTR/Copia	5462
1940	utg7180000000026	870872	871680	LTR/Copia	809
1941	utg7180000000026	871848	872629	LTR/Copia	782
1942	utg7180000000026	872633	874632	LTR/Copia	2000
1943	utg7180000000026	874768	874947	LTR/Copia	180
1944	utg7180000000026	874949	875744	LTR/Copia	796
1945	utg7180000000026	882331	888007	LTR/Copia	5677
1946	utg7180000000026	888013	894665	LTR/Copia	6653
1947	utg7180000000026	894944	895412	LTR/Copia	469
1948	utg7180000000026	895403	898659	LTR/Copia	3257
1949	utg7180000000026	905356	905828	LTR/Copia	473
1950	utg7180000000026	906966	907060	LTR/Copia	95
1951	utg7180000000026	907386	907474	LTR/Copia	89
1952	utg7180000000026	909762	911349	LTR/Copia	1588
1953	utg7180000000026	911493	911562	LTR/Copia	70
1954	utg7180000000026	911941	912141	LTR/Copia	201
1955	utg7180000000026	912142	917309	LTR/Copia	5168
1956	utg7180000000026	917472	917897	LTR/Copia	426
1957	utg7180000000026	917918	919455	LTR/Copia	1538
1958	utg7180000000026	919834	925823	LTR/Copia	5990
1959	utg7180000000026	925824	927921	LTR/Copia	2098
1960	utg7180000000026	933195	933272	LTR/Copia	78
1961	utg7180000000026	939309	939734	LTR/Copia	426
1962	utg7180000000026	939897	942821	LTR/Copia	2925
1963	utg7180000000026	943936	946178	LTR/Copia	2243
1964	utg7180000000026	950649	951608	LTR/Copia	960
1965	utg7180000000026	951693	951834	LTR/Copia	142
1966	utg7180000000026	951842	952078	LTR/Copia	237
1967	utg7180000000026	952900	953576	LTR/Copia	677
1968	utg7180000000026	960901	961037	LTR/Copia	137
1969	utg7180000000026	962269	968265	LTR/Copia	5997
1970	utg7180000000026	968746	969185	LTR/Copia	440
1971	utg7180000000026	972774	978542	LTR/Copia	5769
1972	utg7180000000026	978546	978575	LTR/Copia	30
1973	utg7180000000026	980875	980963	LTR/Copia	89
1974	utg7180000000026	981157	981367	LTR/Copia	211
1975	utg7180000000026	982534	982637	LTR/Copia	104
1976	utg7180000000026	984453	984552	LTR/Copia	100
1977	utg7180000000026	984560	985035	LTR/Copia	476
1978	utg7180000000026	986094	986449	LTR/Copia	356
1979	utg7180000000026	997374	998245	LTR/Copia	872
1980	utg7180000000026	998528	1000555	LTR/Copia	2028
1981	utg7180000000026	1000676	1003548	LTR/Copia	2873
1982	utg7180000000026	1011823	1012032	LTR/Copia	210
1983	utg7180000000026	1014929	1015176	LTR/Copia	248
1984	utg7180000000026	1021268	1024427	LTR/Copia	3160
1985	utg7180000000026	1024554	1027869	LTR/Copia	3316
1986	utg7180000000026	1033137	1035157	LTR/Copia	2021
1987	utg7180000000026	1049193	1053565	LTR/Copia	4373
1988	utg7180000000026	1053789	1057990	LTR/Copia	4202
1989	utg7180000000027	4725	5976	LTR/Copia	1252
1990	utg7180000000027	5970	7758	LTR/Copia	1789
1991	utg7180000000027	8483	9959	LTR/Copia	1477
1992	utg7180000000027	10289	10767	LTR/Copia	479
1993	utg7180000000027	10829	10998	LTR/Copia	170
1994	utg7180000000027	10968	12451	LTR/Copia	1484
1995	utg7180000000027	12820	14322	LTR/Copia	1503
1996	utg7180000000027	17214	21500	LTR/Copia	4287
1997	utg7180000000027	21501	21578	LTR/Copia	78
1998	utg7180000000027	21718	22032	LTR/Copia	315
[truncated: 59,750 more rows]

## Sheet: Copia
No.	Contigs	Start	End	Type	Length
1	utg7180000000001	598	1369	LTR/Copia	772
2	utg7180000000001	1516	2080	LTR/Copia	565
3	utg7180000000001	4577	10918	LTR/Copia	6342
4	utg7180000000001	10916	14463	LTR/Copia	3548
5	utg7180000000001	22019	22891	LTR/Copia	873
6	utg7180000000001	22883	25230	LTR/Copia	2348
7	utg7180000000001	27974	28045	LTR/Copia	72
8	utg7180000000001	28124	28264	LTR/Copia	141
9	utg7180000000001	28282	31369	LTR/Copia	3088
10	utg7180000000001	42872	46358	LTR/Copia	3487
11	utg7180000000001	47370	47522	LTR/Copia	153
12	utg7180000000001	60520	60565	LTR/Copia	46
13	utg7180000000001	71338	72343	LTR/Copia	1006
14	utg7180000000001	72336	72636	LTR/Copia	301
15	utg7180000000001	72676	72700	LTR/Copia	25
16	utg7180000000001	72732	73086	LTR/Copia	355
17	utg7180000000001	74311	74484	LTR/Copia	174
18	utg7180000000001	74843	75168	LTR/Copia	326
19	utg7180000000001	75273	75354	LTR/Copia	82
20	utg7180000000001	75780	76374	LTR/Copia	595
21	utg7180000000001	76526	83031	LTR/Copia	6506
22	utg7180000000001	83032	83058	LTR/Copia	27
23	utg7180000000001	86909	89285	LTR/Copia	2377
24	utg7180000000001	95952	98973	LTR/Copia	3022
25	utg7180000000001	98974	105501	LTR/Copia	6528
26	utg7180000000001	105502	106403	LTR/Copia	902
27	utg7180000000001	109338	109752	LTR/Copia	415
28	utg7180000000001	109757	111156	LTR/Copia	1400
29	utg7180000000001	121444	121562	LTR/Copia	119
30	utg7180000000001	139323	139443	LTR/Copia	121
31	utg7180000000001	146516	146649	LTR/Copia	134
32	utg7180000000001	147738	148189	LTR/Copia	452
33	utg7180000000001	148202	152022	LTR/Copia	3821
34	utg7180000000001	159451	160074	LTR/Copia	624
35	utg7180000000001	162864	166206	LTR/Copia	3343
36	utg7180000000001	166201	166350	LTR/Copia	150
37	utg7180000000001	168618	172072	LTR/Copia	3455
38	utg7180000000001	172072	178551	LTR/Copia	6480
39	utg7180000000001	180168	180878	LTR/Copia	711
40	utg7180000000001	181296	181498	LTR/Copia	203
41	utg7180000000001	181543	181847	LTR/Copia	305
42	utg7180000000001	181848	182349	LTR/Copia	502
43	utg7180000000001	182350	185239	LTR/Copia	2890
44	utg7180000000001	185249	186916	LTR/Copia	1668
45	utg7180000000001	186907	193338	LTR/Copia	6432
46	utg7180000000001	193339	198227	LTR/Copia	4889
47	utg7180000000001	206654	206669	LTR/Copia	16
48	utg7180000000001	206670	206804	LTR/Copia	135
49	utg7180000000001	206805	206822	LTR/Copia	18
50	utg7180000000001	217539	220240	LTR/Copia	2702
51	utg7180000000001	222297	222614	LTR/Copia	318
52	utg7180000000001	223031	223212	LTR/Copia	182
53	utg7180000000001	223166	223207	LTR/Copia	42
54	utg7180000000001	223249	224246	LTR/Copia	998
55	utg7180000000001	223255	223270	LTR/Copia	16
56	utg7180000000001	224239	224771	LTR/Copia	533
57	utg7180000000001	227369	230870	LTR/Copia	3502
58	utg7180000000001	230870	233363	LTR/Copia	2494
59	utg7180000000001	239734	239888	LTR/Copia	155
60	utg7180000000001	252299	252315	LTR/Copia	17
61	utg7180000000001	252553	252568	LTR/Copia	16
62	utg7180000000001	253120	253169	LTR/Copia	50
63	utg7180000000001	261245	261653	LTR/Copia	409
64	utg7180000000001	261693	261993	LTR/Copia	301
65	utg7180000000001	261986	262990	LTR/Copia	1005
66	utg7180000000001	277385	279389	LTR/Copia	2005
67	utg7180000000001	285904	285973	LTR/Copia	70
68	utg7180000000001	285974	289856	LTR/Copia	3883
69	utg7180000000001	295140	297016	LTR/Copia	1877
70	utg7180000000001	297017	297094	LTR/Copia	78
71	utg7180000000001	297234	297546	LTR/Copia	313
72	utg7180000000001	297547	301834	LTR/Copia	4288
73	utg7180000000001	302076	302237	LTR/Copia	162
74	utg7180000000001	303330	303790	LTR/Copia	461
75	utg7180000000001	304343	304400	LTR/Copia	58
76	utg7180000000001	304705	305140	LTR/Copia	436
77	utg7180000000001	305236	305342	LTR/Copia	107
78	utg7180000000001	318392	322629	LTR/Copia	4238
79	utg7180000000001	322630	325135	LTR/Copia	2506
80	utg7180000000001	325119	325636	LTR/Copia	518
81	utg7180000000001	325783	328303	LTR/Copia	2521
82	utg7180000000001	328382	330836	LTR/Copia	2455
83	utg7180000000001	330826	332213	LTR/Copia	1388
84	utg7180000000001	332214	332332	LTR/Copia	119
85	utg7180000000001	335416	336211	LTR/Copia	796
86	utg7180000000001	355729	359732	LTR/Copia	4004
87	utg7180000000001	361213	362684	LTR/Copia	1472
88	utg7180000000001	368059	372351	LTR/Copia	4293
89	utg7180000000001	379598	379850	LTR/Copia	253
90	utg7180000000001	380762	381275	LTR/Copia	514
91	utg7180000000001	383250	383518	LTR/Copia	269
92	utg7180000000001	385903	387593	LTR/Copia	1691
93	utg7180000000001	387597	387629	LTR/Copia	33
94	utg7180000000001	387619	391546	LTR/Copia	3928
95	utg7180000000001	392047	392489	LTR/Copia	443
96	utg7180000000001	392463	392850	LTR/Copia	388
97	utg7180000000001	392905	393102	LTR/Copia	198
98	utg7180000000001	393464	393882	LTR/Copia	419
99	utg7180000000001	393779	393907	LTR/Copia	129
100	utg7180000000001	393963	394540	LTR/Copia	578
101	utg7180000000001	394539	395474	LTR/Copia	936
102	utg7180000000001	397895	401080	LTR/Copia	3186
103	utg7180000000001	401081	401182	LTR/Copia	102
104	utg7180000000001	403292	404483	LTR/Copia	1192
105	utg7180000000001	404441	404663	LTR/Copia	223
106	utg7180000000001	404673	404912	LTR/Copia	240
107	utg7180000000001	409379	415745	LTR/Copia	6367
108	utg7180000000001	415743	417337	LTR/Copia	1595
109	utg7180000000001	417339	418167	LTR/Copia	829
110	utg7180000000001	426185	432536	LTR/Copia	6352
111	utg7180000000001	435375	435514	LTR/Copia	140
112	utg7180000000001	445194	445377	LTR/Copia	184
113	utg7180000000001	445498	445704	LTR/Copia	207
114	utg7180000000001	446006	446154	LTR/Copia	149
115	utg7180000000001	446050	446186	LTR/Copia	137
116	utg7180000000001	446234	446897	LTR/Copia	664
117	utg7180000000001	446897	447128	LTR/Copia	232
118	utg7180000000001	465344	465509	LTR/Copia	166
119	utg7180000000001	465529	466216	LTR/Copia	688
120	utg7180000000001	466279	468192	LTR/Copia	1914
121	utg7180000000001	469906	470140	LTR/Copia	235
122	utg7180000000001	474117	474229	LTR/Copia	113
123	utg7180000000001	474230	476093	LTR/Copia	1864
124	utg7180000000001	476088	482341	LTR/Copia	6254
125	utg7180000000001	482330	486253	LTR/Copia	3924
126	utg7180000000001	486254	486564	LTR/Copia	311
127	utg7180000000001	487049	490210	LTR/Copia	3162
128	utg7180000000001	490770	492877	LTR/Copia	2108
129	utg7180000000001	492878	493128	LTR/Copia	251
130	utg7180000000001	495591	495823	LTR/Copia	233
131	utg7180000000001	495822	496078	LTR/Copia	257
132	utg7180000000001	501853	508331	LTR/Copia	6479
133	utg7180000000001	508330	508549	LTR/Copia	220
134	utg7180000000001	509048	509243	LTR/Copia	196
135	utg7180000000001	509227	509516	LTR/Copia	290
136	utg7180000000001	519855	519948	LTR/Copia	94
137	utg7180000000001	519872	526337	LTR/Copia	6466
138	utg7180000000001	526900	527005	LTR/Copia	106
139	utg7180000000001	527625	527647	LTR/Copia	23
140	utg7180000000001	528497	529085	LTR/Copia	589
141	utg7180000000001	534373	534661	LTR/Copia	289
142	utg7180000000001	543325	543565	LTR/Copia	241
143	utg7180000000001	548978	549143	LTR/Copia	166
144	utg7180000000001	549176	549401	LTR/Copia	226
145	utg7180000000001	550963	552893	LTR/Copia	1931
146	utg7180000000001	560287	560400	LTR/Copia	114
147	utg7180000000001	568270	568872	LTR/Copia	603
148	utg7180000000001	569502	569632	LTR/Copia	131
149	utg7180000000001	587440	587735	LTR/Copia	296
150	utg7180000000001	587758	593139	LTR/Copia	5382
151	utg7180000000001	593142	594927	LTR/Copia	1786
152	utg7180000000001	595296	595361	LTR/Copia	66
153	utg7180000000001	595601	595753	LTR/Copia	153
154	utg7180000000001	620606	620707	LTR/Copia	102
155	utg7180000000001	625252	625412	LTR/Copia	161
156	utg7180000000001	626950	627912	LTR/Copia	963
157	utg7180000000001	627907	631894	LTR/Copia	3988
158	utg7180000000001	631931	632058	LTR/Copia	128
159	utg7180000000001	632140	632219	LTR/Copia	80
160	utg7180000000001	634911	635833	LTR/Copia	923
161	utg7180000000001	640729	641366	LTR/Copia	638
162	utg7180000000001	641376	641626	LTR/Copia	251
163	utg7180000000001	642373	645188	LTR/Copia	2816
164	utg7180000000001	645189	645353	LTR/Copia	165
165	utg7180000000001	645426	645735	LTR/Copia	310
166	utg7180000000001	646211	646376	LTR/Copia	166
167	utg7180000000001	646524	651319	LTR/Copia	4796
168	utg7180000000001	653815	653940	LTR/Copia	126
169	utg7180000000001	654303	654618	LTR/Copia	316
170	utg7180000000001	654619	655548	LTR/Copia	930
171	utg7180000000001	655539	656630	LTR/Copia	1092
172	utg7180000000001	661313	662748	LTR/Copia	1436
173	utg7180000000001	662748	667586	LTR/Copia	4839
174	utg7180000000001	669553	669690	LTR/Copia	138
175	utg7180000000001	669587	670435	LTR/Copia	849
176	utg7180000000001	670594	670630	LTR/Copia	37
177	utg7180000000001	670693	671299	LTR/Copia	607
178	utg7180000000001	687903	691143	LTR/Copia	3241
179	utg7180000000001	701881	703395	LTR/Copia	1515
180	utg7180000000001	703396	703916	LTR/Copia	521
181	utg7180000000001	703905	704282	LTR/Copia	378
182	utg7180000000001	704281	704548	LTR/Copia	268
183	utg7180000000001	704600	705854	LTR/Copia	1255
184	utg7180000000001	705851	706177	LTR/Copia	327
185	utg7180000000001	710753	710856	LTR/Copia	104
186	utg7180000000001	711010	711246	LTR/Copia	237
187	utg7180000000001	716166	716370	LTR/Copia	205
188	utg7180000000001	716360	716372	LTR/Copia	13
189	utg7180000000001	716404	716615	LTR/Copia	212
190	utg7180000000001	716721	716949	LTR/Copia	229
191	utg7180000000001	716987	719389	LTR/Copia	2403
192	utg7180000000001	719404	720167	LTR/Copia	764
193	utg7180000000001	721267	721362	LTR/Copia	96
194	utg7180000000001	721347	721650	LTR/Copia	304
195	utg7180000000001	721651	723004	LTR/Copia	1354
196	utg7180000000001	723191	723475	LTR/Copia	285
197	utg7180000000001	723209	723357	LTR/Copia	149
198	utg7180000000001	724621	725859	LTR/Copia	1239
199	utg7180000000001	726277	726415	LTR/Copia	139
200	utg7180000000001	726541	731574	LTR/Copia	5034
201	utg7180000000001	731573	731806	LTR/Copia	234
202	utg7180000000001	731748	732061	LTR/Copia	314
203	utg7180000000001	732055	732104	LTR/Copia	50
204	utg7180000000001	732156	732287	LTR/Copia	132
205	utg7180000000001	735005	736101	LTR/Copia	1097
206	utg7180000000001	736114	736586	LTR/Copia	473
207	utg7180000000001	736577	737369	LTR/Copia	793
208	utg7180000000001	737679	738009	LTR/Copia	331
209	utg7180000000001	738419	739236	LTR/Copia	818
210	utg7180000000001	740551	741314	LTR/Copia	764
211	utg7180000000001	741689	741814	LTR/Copia	126
212	utg7180000000001	741838	741898	LTR/Copia	61
213	utg7180000000001	741893	742019	LTR/Copia	127
214	utg7180000000001	742105	742284	LTR/Copia	180
215	utg7180000000001	742756	742823	LTR/Copia	68
216	utg7180000000001	742854	743826	LTR/Copia	973
217	utg7180000000001	747638	747849	LTR/Copia	212
218	utg7180000000001	747832	747918	LTR/Copia	87
219	utg7180000000001	748194	748597	LTR/Copia	404
220	utg7180000000001	748772	755199	LTR/Copia	6428
221	utg7180000000001	755370	755723	LTR/Copia	354
222	utg7180000000001	757684	757823	LTR/Copia	140
223	utg7180000000001	757861	758051	LTR/Copia	191
224	utg7180000000001	758054	758220	LTR/Copia	167
225	utg7180000000001	758221	758331	LTR/Copia	111
226	utg7180000000001	770804	771636	LTR/Copia	833
227	utg7180000000001	771588	772080	LTR/Copia	493
228	utg7180000000001	772081	775946	LTR/Copia	3866
229	utg7180000000001	777151	777216	LTR/Copia	66
230	utg7180000000001	784603	784820	LTR/Copia	218
231	utg7180000000001	784615	788177	LTR/Copia	3563
232	utg7180000000001	788171	791360	LTR/Copia	3190
233	utg7180000000001	811656	811737	LTR/Copia	82
234	utg7180000000001	812125	812732	LTR/Copia	608
235	utg7180000000001	812732	813166	LTR/Copia	435
236	utg7180000000001	813104	819906	LTR/Copia	6803
237	utg7180000000001	835311	840521	LTR/Copia	5211
238	utg7180000000001	867250	867899	LTR/Copia	650
239	utg7180000000001	867914	869067	LTR/Copia	1154
240	utg7180000000001	883409	884368	LTR/Copia	960
241	utg7180000000001	884375	884553	LTR/Copia	179
242	utg7180000000001	891108	892973	LTR/Copia	1866
243	utg7180000000001	893720	894589	LTR/Copia	870
244	utg7180000000001	896191	897725	LTR/Copia	1535
245	utg7180000000001	904603	910999	LTR/Copia	6397
246	utg7180000000001	912390	912738	LTR/Copia	349
247	utg7180000000001	912957	913134	LTR/Copia	178
248	utg7180000000001	913191	913491	LTR/Copia	301
249	utg7180000000001	913508	917618	LTR/Copia	4111
250	utg7180000000001	924282	926548	LTR/Copia	2267
251	utg7180000000001	928861	929316	LTR/Copia	456
252	utg7180000000001	929357	929940	LTR/Copia	584
253	utg7180000000001	929917	930154	LTR/Copia	238
254	utg7180000000001	930872	931219	LTR/Copia	348
255	utg7180000000001	933032	933486	LTR/Copia	455
256	utg7180000000001	933527	935160	LTR/Copia	1634
257	utg7180000000001	935341	935537	LTR/Copia	197
258	utg7180000000001	954257	955080	LTR/Copia	824
259	utg7180000000001	955522	957617	LTR/Copia	2096
260	utg7180000000001	957619	960222	LTR/Copia	2604
261	utg7180000000001	973043	975433	LTR/Copia	2391
262	utg7180000000001	975436	981924	LTR/Copia	6489
263	utg7180000000001	981909	985153	LTR/Copia	3245
264	utg7180000000001	985154	985768	LTR/Copia	615
265	utg7180000000001	986272	986491	LTR/Copia	220
266	utg7180000000001	986487	988893	LTR/Copia	2407
267	utg7180000000001	992244	992618	LTR/Copia	375
268	utg7180000000001	992950	993020	LTR/Copia	71
269	utg7180000000001	996279	996357	LTR/Copia	79
270	utg7180000000001	998589	999776	LTR/Copia	1188
271	utg7180000000001	1005012	1005193	LTR/Copia	182
272	utg7180000000001	1006364	1006651	LTR/Copia	288
273	utg7180000000001	1006652	1007634	LTR/Copia	983
274	utg7180000000001	1007645	1007945	LTR/Copia	301
275	utg7180000000001	1008453	1009006	LTR/Copia	554
276	utg7180000000001	1009195	1009449	LTR/Copia	255
277	utg7180000000001	1012091	1012665	LTR/Copia	575
278	utg7180000000001	1020062	1021210	LTR/Copia	1149
279	utg7180000000001	1023062	1023185	LTR/Copia	124
280	utg7180000000001	1024041	1024307	LTR/Copia	267
281	utg7180000000001	1030025	1030715	LTR/Copia	691
282	utg7180000000001	1038799	1039109	LTR/Copia	311
283	utg7180000000001	1039825	1041189	LTR/Copia	1365
284	utg7180000000001	1041683	1041945	LTR/Copia	263
285	utg7180000000001	1042889	1042973	LTR/Copia	85
286	utg7180000000001	1043174	1043673	LTR/Copia	500
287	utg7180000000001	1043662	1043808	LTR/Copia	147
288	utg7180000000001	1049338	1049546	LTR/Copia	209
289	utg7180000000001	1049520	1050016	LTR/Copia	497
290	utg7180000000001	1051223	1051244	LTR/Copia	22
291	utg7180000000001	1051232	1051310	LTR/Copia	79
292	utg7180000000001	1051494	1052477	LTR/Copia	984
293	utg7180000000001	1052308	1052506	LTR/Copia	199
294	utg7180000000001	1052838	1053153	LTR/Copia	316
295	utg7180000000001	1053693	1054044	LTR/Copia	352
296	utg7180000000001	1054407	1054660	LTR/Copia	254
297	utg7180000000001	1056010	1056096	LTR/Copia	87
298	utg7180000000001	1056210	1056462	LTR/Copia	253
299	utg7180000000001	1056643	1057540	LTR/Copia	898
300	utg7180000000001	1065301	1065329	LTR/Copia	29
301	utg7180000000001	1078338	1079687	LTR/Copia	1350
302	utg7180000000001	1079688	1080768	LTR/Copia	1081
303	utg7180000000001	1084097	1085307	LTR/Copia	1211
304	utg7180000000001	1085344	1085630	LTR/Copia	287
305	utg7180000000001	1088931	1090077	LTR/Copia	1147
306	utg7180000000001	1091914	1092056	LTR/Copia	143
307	utg7180000000001	1092056	1098807	LTR/Copia	6752
308	utg7180000000001	1098807	1099170	LTR/Copia	364
309	utg7180000000001	1099877	1100955	LTR/Copia	1079
310	utg7180000000001	1107061	1110892	LTR/Copia	3832
311	utg7180000000001	1128070	1133841	LTR/Copia	5772
312	utg7180000000001	1133842	1134269	LTR/Copia	428
313	utg7180000000001	1139222	1145540	LTR/Copia	6319
314	utg7180000000001	1145842	1146425	LTR/Copia	584
315	utg7180000000001	1151761	1153170	LTR/Copia	1410
316	utg7180000000001	1153281	1159654	LTR/Copia	6374
317	utg7180000000001	1159652	1162410	LTR/Copia	2759
318	utg7180000000001	1167731	1169031	LTR/Copia	1301
319	utg7180000000001	1175959	1178624	LTR/Copia	2666
320	utg7180000000001	1179621	1183183	LTR/Copia	3563
321	utg7180000000001	1183174	1183620	LTR/Copia	447
322	utg7180000000001	1183889	1185255	LTR/Copia	1367
323	utg7180000000001	1185676	1186432	LTR/Copia	757
324	utg7180000000001	1190711	1190854	LTR/Copia	144
325	utg7180000000001	1207870	1213606	LTR/Copia	5737
326	utg7180000000001	1213607	1213684	LTR/Copia	78
327	utg7180000000001	1213824	1214141	LTR/Copia	318
328	utg7180000000001	1216957	1216968	LTR/Copia	12
329	utg7180000000001	1217164	1217368	LTR/Copia	205
330	utg7180000000001	1217185	1217252	LTR/Copia	68
331	utg7180000000001	1217634	1217804	LTR/Copia	171
332	utg7180000000001	1218309	1219588	LTR/Copia	1280
333	utg7180000000001	1222131	1226899	LTR/Copia	4769
334	utg7180000000001	1236164	1242403	LTR/Copia	6240
335	utg7180000000001	1243404	1243667	LTR/Copia	264
336	utg7180000000001	1250447	1250527	LTR/Copia	81
337	utg7180000000001	1251063	1254252	LTR/Copia	3190
338	utg7180000000001	1254254	1255428	LTR/Copia	1175
339	utg7180000000001	1261727	1261879	LTR/Copia	153
340	utg7180000000001	1276507	1276752	LTR/Copia	246
341	utg7180000000001	1277979	1280341	LTR/Copia	2363
342	utg7180000000001	1292423	1292592	LTR/Copia	170
343	utg7180000000001	1297701	1297852	LTR/Copia	152
344	utg7180000000001	1298026	1300249	LTR/Copia	2224
345	utg7180000000001	1300481	1300512	LTR/Copia	32
346	utg7180000000001	1300646	1300963	LTR/Copia	318
347	utg7180000000001	1311685	1314885	LTR/Copia	3201
348	utg7180000000001	1315016	1315283	LTR/Copia	268
349	utg7180000000001	1318184	1320768	LTR/Copia	2585
350	utg7180000000001	1320800	1320942	LTR/Copia	143
351	utg7180000000001	1324114	1324847	LTR/Copia	734
352	utg7180000000001	1324807	1324826	LTR/Copia	20
353	utg7180000000001	1324847	1324970	LTR/Copia	124
354	utg7180000000001	1325758	1326482	LTR/Copia	725
355	utg7180000000001	1328568	1329541	LTR/Copia	974
356	utg7180000000001	1329593	1331434	LTR/Copia	1842
357	utg7180000000001	1331419	1331897	LTR/Copia	479
358	utg7180000000001	1334656	1334785	LTR/Copia	130
359	utg7180000000001	1334785	1337113	LTR/Copia	2329
360	utg7180000000001	1337107	1338697	LTR/Copia	1591
361	utg7180000000001	1338697	1343270	LTR/Copia	4574
362	utg7180000000001	1354434	1356062	LTR/Copia	1629
363	utg7180000000001	1360299	1363669	LTR/Copia	3371
364	utg7180000000001	1366982	1373317	LTR/Copia	6336
365	utg7180000000001	1376279	1377055	LTR/Copia	777
366	utg7180000000001	1378230	1379217	LTR/Copia	988
367	utg7180000000001	1379320	1379954	LTR/Copia	635
368	utg7180000000001	1393229	1393556	LTR/Copia	328
369	utg7180000000001	1393700	1394116	LTR/Copia	417
370	utg7180000000001	1394107	1394300	LTR/Copia	194
371	utg7180000000001	1394372	1394505	LTR/Copia	134
372	utg7180000000001	1394515	1394701	LTR/Copia	187
373	utg7180000000001	1394702	1395051	LTR/Copia	350
374	utg7180000000001	1395046	1399239	LTR/Copia	4194
375	utg7180000000001	1400210	1400459	LTR/Copia	250
376	utg7180000000001	1400463	1400570	LTR/Copia	108
377	utg7180000000001	1406823	1407311	LTR/Copia	489
378	utg7180000000001	1414974	1415286	LTR/Copia	313
379	utg7180000000001	1415426	1415503	LTR/Copia	78
380	utg7180000000001	1415504	1421257	LTR/Copia	5754
381	utg7180000000001	1421259	1422455	LTR/Copia	1197
382	utg7180000000001	1422940	1423696	LTR/Copia	757
383	utg7180000000001	1424018	1425992	LTR/Copia	1975
384	utg7180000000001	1425991	1428806	LTR/Copia	2816
385	utg7180000000001	1428798	1434987	LTR/Copia	6190
386	utg7180000000001	1441976	1442822	LTR/Copia	847
387	utg7180000000001	1442825	1442865	LTR/Copia	41
388	utg7180000000001	1442907	1443182	LTR/Copia	276
389	utg7180000000001	1445198	1445344	LTR/Copia	147
390	utg7180000000001	1447455	1447846	LTR/Copia	392
391	utg7180000000001	1447946	1447982	LTR/Copia	37
392	utg7180000000001	1448585	1449032	LTR/Copia	448
393	utg7180000000001	1449546	1449630	LTR/Copia	85
394	utg7180000000001	1466290	1466337	LTR/Copia	48
395	utg7180000000001	1466472	1466646	LTR/Copia	175
396	utg7180000000001	1466973	1467280	LTR/Copia	308
397	utg7180000000001	1470059	1475245	LTR/Copia	5187
398	utg7180000000001	1475316	1475401	LTR/Copia	86
399	utg7180000000001	1483115	1483530	LTR/Copia	416
400	utg7180000000001	1490591	1491668	LTR/Copia	1078
401	utg7180000000001	1491732	1491745	LTR/Copia	14
402	utg7180000000001	1491740	1496083	LTR/Copia	4344
403	utg7180000000001	1499091	1499406	LTR/Copia	316
404	utg7180000000001	1499638	1502816	LTR/Copia	3179
405	utg7180000000001	1503010	1504345	LTR/Copia	1336
406	utg7180000000001	1504318	1504793	LTR/Copia	476
407	utg7180000000001	1512263	1518278	LTR/Copia	6016
408	utg7180000000001	1518282	1519127	LTR/Copia	846
409	utg7180000000001	1523181	1529001	LTR/Copia	5821
410	utg7180000000001	1547650	1547776	LTR/Copia	127
411	utg7180000000001	1550031	1550129	LTR/Copia	99
412	utg7180000000001	1557203	1557342	LTR/Copia	140
413	utg7180000000001	1557544	1557727	LTR/Copia	184
414	utg7180000000001	1557761	1557789	LTR/Copia	29
415	utg7180000000001	1557989	1558027	LTR/Copia	39
416	utg7180000000001	1565972	1567561	LTR/Copia	1590
417	utg7180000000001	1567737	1567814	LTR/Copia	78
418	utg7180000000001	1576389	1576554	LTR/Copia	166
419	utg7180000000001	1576730	1576874	LTR/Copia	145
420	utg7180000000001	1577251	1578269	LTR/Copia	1019
421	utg7180000000001	1578285	1579201	LTR/Copia	917
422	utg7180000000001	1579816	1579948	LTR/Copia	133
423	utg7180000000001	1582096	1584249	LTR/Copia	2154
424	utg7180000000001	1584250	1587024	LTR/Copia	2775
425	utg7180000000001	1587151	1590762	LTR/Copia	3612
426	utg7180000000001	1590763	1593576	LTR/Copia	2814
427	utg7180000000001	1596686	1603169	LTR/Copia	6484
428	utg7180000000001	1603170	1603981	LTR/Copia	812
429	utg7180000000001	1610722	1611377	LTR/Copia	656
430	utg7180000000001	1611383	1611671	LTR/Copia	289
431	utg7180000000001	1626091	1627012	LTR/Copia	922
432	utg7180000000001	1627010	1633490	LTR/Copia	6481
433	utg7180000000001	1633445	1636300	LTR/Copia	2856
434	utg7180000000001	1636492	1638737	LTR/Copia	2246
435	utg7180000000001	1638738	1640450	LTR/Copia	1713
436	utg7180000000001	1640448	1641286	LTR/Copia	839
437	utg7180000000001	1642080	1642358	LTR/Copia	279
438	utg7180000000001	1642519	1642534	LTR/Copia	16
439	utg7180000000001	1650329	1650797	LTR/Copia	469
440	utg7180000000001	1651231	1651589	LTR/Copia	359
441	utg7180000000001	1655207	1656360	LTR/Copia	1154
442	utg7180000000001	1660833	1662897	LTR/Copia	2065
443	utg7180000000001	1663083	1663396	LTR/Copia	314
444	utg7180000000001	1663101	1663259	LTR/Copia	159
445	utg7180000000001	1664420	1664518	LTR/Copia	99
446	utg7180000000001	1664519	1666518	LTR/Copia	2000
447	utg7180000000001	1667351	1667516	LTR/Copia	166
448	utg7180000000001	1668112	1670046	LTR/Copia	1935
449	utg7180000000001	1670475	1670746	LTR/Copia	272
450	utg7180000000001	1670726	1671474	LTR/Copia	749
451	utg7180000000001	1671447	1671804	LTR/Copia	358
452	utg7180000000001	1671652	1672228	LTR/Copia	577
453	utg7180000000001	1674510	1674706	LTR/Copia	197
454	utg7180000000001	1674730	1675236	LTR/Copia	507
455	utg7180000000001	1675399	1678194	LTR/Copia	2796
456	utg7180000000001	1682222	1688511	LTR/Copia	6290
457	utg7180000000001	1688784	1689643	LTR/Copia	860
458	utg7180000000001	1691835	1692473	LTR/Copia	639
459	utg7180000000001	1692502	1692686	LTR/Copia	185
460	utg7180000000001	1692606	1692701	LTR/Copia	96
461	utg7180000000001	1693671	1696357	LTR/Copia	2687
462	utg7180000000001	1696398	1698017	LTR/Copia	1620
463	utg7180000000001	1698160	1698405	LTR/Copia	246
464	utg7180000000001	1698373	1700602	LTR/Copia	2230
465	utg7180000000001	1700801	1701287	LTR/Copia	487
466	utg7180000000001	1701357	1701407	LTR/Copia	51
467	utg7180000000001	1702630	1702842	LTR/Copia	213
468	utg7180000000001	1702743	1703026	LTR/Copia	284
469	utg7180000000001	1703990	1704057	LTR/Copia	68
470	utg7180000000001	1704145	1705259	LTR/Copia	1115
471	utg7180000000001	1705261	1705496	LTR/Copia	236
472	utg7180000000001	1706063	1706249	LTR/Copia	187
473	utg7180000000001	1706332	1707627	LTR/Copia	1296
474	utg7180000000001	1707628	1707982	LTR/Copia	355
475	utg7180000000001	1707963	1708633	LTR/Copia	671
476	utg7180000000001	1708635	1708819	LTR/Copia	185
477	utg7180000000001	1715096	1717211	LTR/Copia	2116
478	utg7180000000001	1717434	1717600	LTR/Copia	167
479	utg7180000000001	1717684	1720654	LTR/Copia	2971
480	utg7180000000001	1720799	1721139	LTR/Copia	341
481	utg7180000000001	1721942	1722845	LTR/Copia	904
482	utg7180000000001	1723017	1723567	LTR/Copia	551
483	utg7180000000001	1723569	1723896	LTR/Copia	328
484	utg7180000000001	1725461	1726386	LTR/Copia	926
485	utg7180000000001	1727771	1728882	LTR/Copia	1112
486	utg7180000000001	1730507	1731243	LTR/Copia	737
487	utg7180000000001	1731230	1731289	LTR/Copia	60
488	utg7180000000001	1731546	1732269	LTR/Copia	724
489	utg7180000000001	1736731	1736891	LTR/Copia	161
490	utg7180000000001	1737273	1739101	LTR/Copia	1829
491	utg7180000000001	1739741	1740024	LTR/Copia	284
492	utg7180000000001	1740465	1742229	LTR/Copia	1765
493	utg7180000000001	1742230	1748690	LTR/Copia	6461
494	utg7180000000001	1748691	1753399	LTR/Copia	4709
495	utg7180000000002	8223	9136	LTR/Copia	914
496	utg7180000000002	9033	9177	LTR/Copia	145
497	utg7180000000002	10104	10429	LTR/Copia	326
498	utg7180000000002	10430	11115	LTR/Copia	686
499	utg7180000000003	1105	6868	LTR/Copia	5764
500	utg7180000000004	16018	16116	LTR/Copia	99
501	utg7180000000004	16720	16815	LTR/Copia	96
502	utg7180000000004	17391	17488	LTR/Copia	98
503	utg7180000000004	17656	17707	LTR/Copia	52
504	utg7180000000004	17955	18235	LTR/Copia	281
505	utg7180000000004	18459	18543	LTR/Copia	85
506	utg7180000000004	18884	19288	LTR/Copia	405
507	utg7180000000004	35485	35757	LTR/Copia	273
508	utg7180000000004	175408	175638	LTR/Copia	231
509	utg7180000000004	175700	175848	LTR/Copia	149
510	utg7180000000004	175832	176443	LTR/Copia	612
511	utg7180000000004	194555	198336	LTR/Copia	3782
512	utg7180000000004	199268	199554	LTR/Copia	287
513	utg7180000000004	200597	200706	LTR/Copia	110
514	utg7180000000004	201179	205576	LTR/Copia	4398
515	utg7180000000004	207668	209280	LTR/Copia	1613
516	utg7180000000004	217089	221932	LTR/Copia	4844
517	utg7180000000004	250072	255812	LTR/Copia	5741
518	utg7180000000004	255813	255900	LTR/Copia	88
519	utg7180000000004	256030	256341	LTR/Copia	312
520	utg7180000000004	286559	286697	LTR/Copia	139
521	utg7180000000004	325101	325492	LTR/Copia	392
522	utg7180000000004	326797	327020	LTR/Copia	224
523	utg7180000000004	327633	329239	LTR/Copia	1607
524	utg7180000000004	340964	341385	LTR/Copia	422
525	utg7180000000004	343808	343981	LTR/Copia	174
526	utg7180000000005	1	242	LTR/Copia	242
527	utg7180000000005	237	1958	LTR/Copia	1722
528	utg7180000000005	5360	5512	LTR/Copia	153
529	utg7180000000005	6005	6322	LTR/Copia	318
530	utg7180000000005	12993	14941	LTR/Copia	1949
531	utg7180000000005	21528	22091	LTR/Copia	564
532	utg7180000000005	22081	23920	LTR/Copia	1840
533	utg7180000000005	23916	25540	LTR/Copia	1625
534	utg7180000000005	25561	25782	LTR/Copia	222
535	utg7180000000005	26631	27134	LTR/Copia	504
536	utg7180000000005	39585	41202	LTR/Copia	1618
537	utg7180000000005	45218	47735	LTR/Copia	2518
538	utg7180000000005	47713	48356	LTR/Copia	644
539	utg7180000000005	48355	48548	LTR/Copia	194
540	utg7180000000005	48553	49008	LTR/Copia	456
541	utg7180000000005	49007	49271	LTR/Copia	265
542	utg7180000000005	49274	49620	LTR/Copia	347
543	utg7180000000005	53093	54712	LTR/Copia	1620
544	utg7180000000005	54706	55255	LTR/Copia	550
545	utg7180000000005	55150	61777	LTR/Copia	6628
546	utg7180000000005	61778	67684	LTR/Copia	5907
547	utg7180000000005	67681	69409	LTR/Copia	1729
548	utg7180000000005	69410	69886	LTR/Copia	477
549	utg7180000000005	69873	69896	LTR/Copia	24
550	utg7180000000005	70462	70490	LTR/Copia	29
551	utg7180000000005	70729	70807	LTR/Copia	79
552	utg7180000000005	71470	71686	LTR/Copia	217
553	utg7180000000005	71734	72099	LTR/Copia	366
554	utg7180000000005	72087	78571	LTR/Copia	6485
555	utg7180000000005	78559	81088	LTR/Copia	2530
556	utg7180000000005	82053	85414	LTR/Copia	3362
557	utg7180000000005	85415	91501	LTR/Copia	6087
558	utg7180000000005	91513	96539	LTR/Copia	5027
559	utg7180000000005	96540	103038	LTR/Copia	6499
560	utg7180000000005	103039	104384	LTR/Copia	1346
561	utg7180000000005	104375	104817	LTR/Copia	443
562	utg7180000000005	107175	107215	LTR/Copia	41
563	utg7180000000005	107686	107789	LTR/Copia	104
564	utg7180000000005	108501	108601	LTR/Copia	101
565	utg7180000000005	108578	113317	LTR/Copia	4740
566	utg7180000000005	113319	113974	LTR/Copia	656
567	utg7180000000005	120148	120271	LTR/Copia	124
568	utg7180000000005	120269	121607	LTR/Copia	1339
569	utg7180000000005	121872	122023	LTR/Copia	152
570	utg7180000000005	122202	122366	LTR/Copia	165
571	utg7180000000005	123614	123736	LTR/Copia	123
572	utg7180000000005	124955	125190	LTR/Copia	236
573	utg7180000000005	127362	127375	LTR/Copia	14
574	utg7180000000005	127483	127682	LTR/Copia	200
575	utg7180000000005	154869	160490	LTR/Copia	5622
576	utg7180000000005	185325	185578	LTR/Copia	254
577	utg7180000000005	186156	186741	LTR/Copia	586
578	utg7180000000005	186741	186881	LTR/Copia	141
579	utg7180000000005	187636	187779	LTR/Copia	144
580	utg7180000000005	187666	187817	LTR/Copia	152
581	utg7180000000005	190086	191952	LTR/Copia	1867
582	utg7180000000005	192049	198429	LTR/Copia	6381
583	utg7180000000005	204948	208762	LTR/Copia	3815
584	utg7180000000005	209260	209459	LTR/Copia	200
585	utg7180000000006	290	531	LTR/Copia	242
586	utg7180000000006	502	961	LTR/Copia	460
587	utg7180000000006	23322	23499	LTR/Copia	178
588	utg7180000000006	27350	31597	LTR/Copia	4248
589	utg7180000000006	31588	33789	LTR/Copia	2202
590	utg7180000000006	49545	50935	LTR/Copia	1391
591	utg7180000000006	57666	57750	LTR/Copia	85
592	utg7180000000006	58733	59275	LTR/Copia	543
593	utg7180000000006	59428	59709	LTR/Copia	282
594	utg7180000000006	60392	65071	LTR/Copia	4680
595	utg7180000000006	66268	67081	LTR/Copia	814
596	utg7180000000006	73528	73765	LTR/Copia	238
597	utg7180000000006	73852	76623	LTR/Copia	2772
598	utg7180000000006	99128	105359	LTR/Copia	6232
599	utg7180000000006	110721	110979	LTR/Copia	259
600	utg7180000000006	111511	114516	LTR/Copia	3006
601	utg7180000000006	114549	114587	LTR/Copia	39
602	utg7180000000006	114627	114756	LTR/Copia	130
603	utg7180000000006	116945	118687	LTR/Copia	1743
604	utg7180000000006	118688	119553	LTR/Copia	866
605	utg7180000000006	128662	130650	LTR/Copia	1989
606	utg7180000000006	145424	147135	LTR/Copia	1712
607	utg7180000000006	147133	148796	LTR/Copia	1664
608	utg7180000000006	148797	149448	LTR/Copia	652
609	utg7180000000006	149448	151259	LTR/Copia	1812
610	utg7180000000006	152260	153444	LTR/Copia	1185
611	utg7180000000006	153439	153740	LTR/Copia	302
612	utg7180000000006	153739	155893	LTR/Copia	2155
613	utg7180000000006	156125	156866	LTR/Copia	742
614	utg7180000000006	156863	157540	LTR/Copia	678
615	utg7180000000006	157535	157972	LTR/Copia	438
616	utg7180000000006	157973	159248	LTR/Copia	1276
617	utg7180000000006	159439	160220	LTR/Copia	782
618	utg7180000000006	160220	160448	LTR/Copia	229
619	utg7180000000006	160449	165980	LTR/Copia	5532
620	utg7180000000006	166723	168490	LTR/Copia	1768
621	utg7180000000006	168485	175042	LTR/Copia	6558
622	utg7180000000006	175039	175779	LTR/Copia	741
623	utg7180000000006	175839	176071	LTR/Copia	233
624	utg7180000000006	177039	181415	LTR/Copia	4377
625	utg7180000000006	181399	181547	LTR/Copia	149
626	utg7180000000006	181610	181691	LTR/Copia	82
627	utg7180000000006	181692	181848	LTR/Copia	157
628	utg7180000000006	181837	182267	LTR/Copia	431
629	utg7180000000006	182263	185409	LTR/Copia	3147
630	utg7180000000006	185410	186054	LTR/Copia	645
631	utg7180000000006	186054	186378	LTR/Copia	325
632	utg7180000000006	186372	192459	LTR/Copia	6088
633	utg7180000000007	15788	15977	LTR/Copia	190
634	utg7180000000007	16188	17812	LTR/Copia	1625
635	utg7180000000007	17864	17913	LTR/Copia	50
636	utg7180000000007	18014	20555	LTR/Copia	2542
637	utg7180000000007	21360	21832	LTR/Copia	473
638	utg7180000000007	31781	35062	LTR/Copia	3282
639	utg7180000000007	35327	36230	LTR/Copia	904
640	utg7180000000007	36716	41838	LTR/Copia	5123
641	utg7180000000007	44373	44758	LTR/Copia	386
642	utg7180000000007	44755	45408	LTR/Copia	654
643	utg7180000000007	45400	45745	LTR/Copia	346
644	utg7180000000007	46193	46482	LTR/Copia	290
645	utg7180000000007	69285	69670	LTR/Copia	386
646	utg7180000000007	69742	69860	LTR/Copia	119
647	utg7180000000007	70342	71916	LTR/Copia	1575
648	utg7180000000007	72222	76345	LTR/Copia	4124
649	utg7180000000007	76338	76691	LTR/Copia	354
650	utg7180000000007	78566	81808	LTR/Copia	3243
651	utg7180000000007	81801	91692	LTR/Copia	9892
652	utg7180000000007	91693	95194	LTR/Copia	3502
653	utg7180000000007	99399	99720	LTR/Copia	322
654	utg7180000000007	99911	102459	LTR/Copia	2549
655	utg7180000000007	102971	103649	LTR/Copia	679
656	utg7180000000007	103819	106025	LTR/Copia	2207
657	utg7180000000007	109460	109634	LTR/Copia	175
658	utg7180000000007	110060	110288	LTR/Copia	229
659	utg7180000000007	111265	111410	LTR/Copia	146
660	utg7180000000007	124462	125139	LTR/Copia	678
661	utg7180000000007	126807	127805	LTR/Copia	999
662	utg7180000000007	141509	141716	LTR/Copia	208
663	utg7180000000007	141899	142095	LTR/Copia	197
664	utg7180000000007	142096	144791	LTR/Copia	2696
665	utg7180000000007	151613	152035	LTR/Copia	423
666	utg7180000000007	152036	155232	LTR/Copia	3197
667	utg7180000000007	155233	158319	LTR/Copia	3087
668	utg7180000000007	169693	170782	LTR/Copia	1090
669	utg7180000000007	171018	173258	LTR/Copia	2241
670	utg7180000000007	181520	181765	LTR/Copia	246
671	utg7180000000007	181972	181990	LTR/Copia	19
672	utg7180000000007	182499	182862	LTR/Copia	364
673	utg7180000000007	183627	184276	LTR/Copia	650
674	utg7180000000007	199289	199390	LTR/Copia	102
675	utg7180000000007	206958	207769	LTR/Copia	812
676	utg7180000000007	208296	208516	LTR/Copia	221
677	utg7180000000007	215318	218332	LTR/Copia	3015
678	utg7180000000007	218333	224958	LTR/Copia	6626
679	utg7180000000007	224954	228234	LTR/Copia	3281
680	utg7180000000007	228723	229831	LTR/Copia	1109
681	utg7180000000007	237663	238391	LTR/Copia	729
682	utg7180000000007	238922	239230	LTR/Copia	309
683	utg7180000000007	273958	279153	LTR/Copia	5196
684	utg7180000000007	279155	279565	LTR/Copia	411
685	utg7180000000007	279540	285872	LTR/Copia	6333
686	utg7180000000007	285849	287976	LTR/Copia	2128
687	utg7180000000007	287973	288032	LTR/Copia	60
688	utg7180000000007	288033	289737	LTR/Copia	1705
689	utg7180000000007	292479	293138	LTR/Copia	660
690	utg7180000000007	293139	293398	LTR/Copia	260
691	utg7180000000007	293611	295259	LTR/Copia	1649
692	utg7180000000007	295264	295766	LTR/Copia	503
693	utg7180000000007	295766	296238	LTR/Copia	473
694	utg7180000000007	297337	297527	LTR/Copia	191
695	utg7180000000007	306236	306762	LTR/Copia	527
696	utg7180000000007	306766	307014	LTR/Copia	249
697	utg7180000000007	307015	307417	LTR/Copia	403
698	utg7180000000007	313675	314318	LTR/Copia	644
699	utg7180000000007	314311	314634	LTR/Copia	324
700	utg7180000000007	315246	320194	LTR/Copia	4949
701	utg7180000000007	326620	326850	LTR/Copia	231
702	utg7180000000007	326915	328539	LTR/Copia	1625
703	utg7180000000007	328534	328714	LTR/Copia	181
704	utg7180000000007	328702	329198	LTR/Copia	497
705	utg7180000000007	329186	329639	LTR/Copia	454
706	utg7180000000007	334914	338166	LTR/Copia	3253
707	utg7180000000007	338394	338630	LTR/Copia	237
708	utg7180000000007	340200	340333	LTR/Copia	134
709	utg7180000000007	340628	343349	LTR/Copia	2722
710	utg7180000000007	343375	343551	LTR/Copia	177
711	utg7180000000007	344228	344721	LTR/Copia	494
712	utg7180000000007	344228	344239	LTR/Copia	12
713	utg7180000000007	344703	344895	LTR/Copia	193
714	utg7180000000007	355306	355600	LTR/Copia	295
715	utg7180000000007	365906	369889	LTR/Copia	3984
716	utg7180000000007	370174	372370	LTR/Copia	2197
717	utg7180000000007	376421	379324	LTR/Copia	2904
718	utg7180000000007	392552	392732	LTR/Copia	181
719	utg7180000000007	392711	393137	LTR/Copia	427
720	utg7180000000007	396533	396606	LTR/Copia	74
721	utg7180000000007	397356	400605	LTR/Copia	3250
722	utg7180000000007	401138	402126	LTR/Copia	989
723	utg7180000000007	402124	402274	LTR/Copia	151
724	utg7180000000007	402275	402662	LTR/Copia	388
725	utg7180000000007	402641	402882	LTR/Copia	242
726	utg7180000000007	403456	403511	LTR/Copia	56
727	utg7180000000007	403598	403618	LTR/Copia	21
728	utg7180000000007	403697	403708	LTR/Copia	12
729	utg7180000000007	403747	403816	LTR/Copia	70
730	utg7180000000007	403993	404276	LTR/Copia	284
731	utg7180000000007	404386	404708	LTR/Copia	323
732	utg7180000000007	404938	406136	LTR/Copia	1199
733	utg7180000000007	406107	406617	LTR/Copia	511
734	utg7180000000007	406600	406894	LTR/Copia	295
735	utg7180000000007	407683	409390	LTR/Copia	1708
736	utg7180000000007	412991	413497	LTR/Copia	507
737	utg7180000000007	416478	422253	LTR/Copia	5776
738	utg7180000000007	422373	423274	LTR/Copia	902
739	utg7180000000007	423274	429606	LTR/Copia	6333
740	utg7180000000007	429607	432494	LTR/Copia	2888
741	utg7180000000007	432484	432703	LTR/Copia	220
742	utg7180000000007	434669	435773	LTR/Copia	1105
743	utg7180000000007	435886	436352	LTR/Copia	467
744	utg7180000000007	435907	436045	LTR/Copia	139
745	utg7180000000007	443159	446547	LTR/Copia	3389
746	utg7180000000007	447094	447592	LTR/Copia	499
747	utg7180000000007	448058	448608	LTR/Copia	551
748	utg7180000000007	448608	448738	LTR/Copia	131
749	utg7180000000007	451704	452039	LTR/Copia	336
750	utg7180000000007	452036	455027	LTR/Copia	2992
751	utg7180000000007	454838	455043	LTR/Copia	206
752	utg7180000000007	456175	456287	LTR/Copia	113
753	utg7180000000007	456264	460918	LTR/Copia	4655
754	utg7180000000007	467795	469483	LTR/Copia	1689
755	utg7180000000007	469483	469841	LTR/Copia	359
756	utg7180000000007	469842	471390	LTR/Copia	1549
757	utg7180000000007	472896	478981	LTR/Copia	6086
758	utg7180000000007	488259	489024	LTR/Copia	766
759	utg7180000000007	498652	499597	LTR/Copia	946
760	utg7180000000007	499598	504466	LTR/Copia	4869
761	utg7180000000007	511172	512547	LTR/Copia	1376
762	utg7180000000007	512548	513195	LTR/Copia	648
763	utg7180000000007	513206	513467	LTR/Copia	262
764	utg7180000000007	513469	520020	LTR/Copia	6552
765	utg7180000000007	520018	520706	LTR/Copia	689
766	utg7180000000007	521066	521432	LTR/Copia	367
767	utg7180000000007	521429	522686	LTR/Copia	1258
768	utg7180000000007	522699	523020	LTR/Copia	322
769	utg7180000000007	523712	524137	LTR/Copia	426
770	utg7180000000007	524347	526667	LTR/Copia	2321
771	utg7180000000007	526667	529402	LTR/Copia	2736
772	utg7180000000007	529614	530784	LTR/Copia	1171
773	utg7180000000007	530985	531434	LTR/Copia	450
774	utg7180000000007	537762	539703	LTR/Copia	1942
775	utg7180000000007	539702	540037	LTR/Copia	336
776	utg7180000000007	540074	540466	LTR/Copia	393
777	utg7180000000007	540402	540821	LTR/Copia	420
778	utg7180000000007	540817	541360	LTR/Copia	544
779	utg7180000000007	541397	541606	LTR/Copia	210
780	utg7180000000007	559640	559949	LTR/Copia	310
781	utg7180000000007	560414	560711	LTR/Copia	298
782	utg7180000000007	562024	565184	LTR/Copia	3161
783	utg7180000000007	565215	566889	LTR/Copia	1675
784	utg7180000000007	566891	570247	LTR/Copia	3357
785	utg7180000000007	570888	571231	LTR/Copia	344
786	utg7180000000007	572374	572438	LTR/Copia	65
787	utg7180000000007	572621	573851	LTR/Copia	1231
788	utg7180000000007	574382	577282	LTR/Copia	2901
789	utg7180000000007	577283	582999	LTR/Copia	5717
790	utg7180000000007	600937	602109	LTR/Copia	1173
791	utg7180000000007	606544	611155	LTR/Copia	4612
792	utg7180000000007	621032	621186	LTR/Copia	155
793	utg7180000000007	627906	628797	LTR/Copia	892
794	utg7180000000007	632020	632335	LTR/Copia	316
795	utg7180000000007	632336	632724	LTR/Copia	389
796	utg7180000000007	635980	637611	LTR/Copia	1632
797	utg7180000000007	655571	657775	LTR/Copia	2205
798	utg7180000000007	657874	658084	LTR/Copia	211
799	utg7180000000007	660099	660349	LTR/Copia	251
800	utg7180000000007	662870	662916	LTR/Copia	47
801	utg7180000000007	663254	664008	LTR/Copia	755
802	utg7180000000007	671599	671696	LTR/Copia	98
803	utg7180000000007	674537	674553	LTR/Copia	17
804	utg7180000000007	674677	674695	LTR/Copia	19
805	utg7180000000007	689143	689243	LTR/Copia	101
806	utg7180000000007	689281	690100	LTR/Copia	820
807	utg7180000000007	709526	709560	LTR/Copia	35
808	utg7180000000007	710618	715068	LTR/Copia	4451
809	utg7180000000007	715069	715551	LTR/Copia	483
810	utg7180000000007	715553	717616	LTR/Copia	2064
811	utg7180000000007	717621	719621	LTR/Copia	2001
812	utg7180000000007	720176	720283	LTR/Copia	108
813	utg7180000000007	720759	721162	LTR/Copia	404
814	utg7180000000007	721954	728273	LTR/Copia	6320
815	utg7180000000007	728273	728819	LTR/Copia	547
816	utg7180000000007	729175	735646	LTR/Copia	6472
817	utg7180000000007	735701	735838	LTR/Copia	138
818	utg7180000000007	735738	736642	LTR/Copia	905
819	utg7180000000007	736622	736869	LTR/Copia	248
820	utg7180000000007	741155	741713	LTR/Copia	559
821	utg7180000000007	741716	742218	LTR/Copia	503
822	utg7180000000007	742199	744583	LTR/Copia	2385
823	utg7180000000007	746513	746715	LTR/Copia	203
824	utg7180000000007	747666	747920	LTR/Copia	255
825	utg7180000000007	747671	750321	LTR/Copia	2651
826	utg7180000000007	750368	751990	LTR/Copia	1623
827	utg7180000000007	752083	752212	LTR/Copia	130
828	utg7180000000007	752414	752523	LTR/Copia	110
829	utg7180000000007	752677	752811	LTR/Copia	135
830	utg7180000000007	752807	753326	LTR/Copia	520
831	utg7180000000007	753393	753580	LTR/Copia	188
832	utg7180000000007	753580	753729	LTR/Copia	150
833	utg7180000000007	753702	754070	LTR/Copia	369
834	utg7180000000007	754070	755751	LTR/Copia	1682
835	utg7180000000007	755750	758317	LTR/Copia	2568
836	utg7180000000007	758327	764786	LTR/Copia	6460
837	utg7180000000007	768953	772583	LTR/Copia	3631
838	utg7180000000007	772586	778356	LTR/Copia	5771
839	utg7180000000007	778361	781037	LTR/Copia	2677
840	utg7180000000007	783540	784888	LTR/Copia	1349
841	utg7180000000007	784961	785034	LTR/Copia	74
842	utg7180000000007	785065	785319	LTR/Copia	255
843	utg7180000000007	785344	785480	LTR/Copia	137
844	utg7180000000007	785495	786373	LTR/Copia	879
845	utg7180000000007	786374	788433	LTR/Copia	2060
846	utg7180000000007	794400	794536	LTR/Copia	137
847	utg7180000000007	794600	795763	LTR/Copia	1164
848	utg7180000000007	795763	799202	LTR/Copia	3440
849	utg7180000000007	799722	806458	LTR/Copia	6737
850	utg7180000000007	806269	806482	LTR/Copia	214
851	utg7180000000007	817134	823348	LTR/Copia	6215
852	utg7180000000007	823335	824080	LTR/Copia	746
853	utg7180000000007	839163	840554	LTR/Copia	1392
854	utg7180000000007	840528	840889	LTR/Copia	362
855	utg7180000000007	841095	841723	LTR/Copia	629
856	utg7180000000007	841724	845327	LTR/Copia	3604
857	utg7180000000007	845304	848101	LTR/Copia	2798
858	utg7180000000008	15846	15882	LTR/Copia	37
859	utg7180000000008	17666	17764	LTR/Copia	99
860	utg7180000000008	17868	18053	LTR/Copia	186
861	utg7180000000008	18235	20256	LTR/Copia	2022
862	utg7180000000008	20255	26446	LTR/Copia	6192
863	utg7180000000008	26438	29253	LTR/Copia	2816
864	utg7180000000008	29252	31227	LTR/Copia	1976
865	utg7180000000009	9886	12762	LTR/Copia	2877
866	utg7180000000009	12763	19336	LTR/Copia	6574
867	utg7180000000009	19337	20744	LTR/Copia	1408
868	utg7180000000009	20746	24424	LTR/Copia	3679
869	utg7180000000009	29016	35403	LTR/Copia	6388
870	utg7180000000009	62394	67513	LTR/Copia	5120
871	utg7180000000009	67626	68047	LTR/Copia	422
872	utg7180000000009	80107	80787	LTR/Copia	681
873	utg7180000000009	80788	87284	LTR/Copia	6497
874	utg7180000000009	87252	91730	LTR/Copia	4479
875	utg7180000000009	92368	92427	LTR/Copia	60
876	utg7180000000009	92615	93115	LTR/Copia	501
877	utg7180000000009	97513	97694	LTR/Copia	182
878	utg7180000000009	111821	112633	LTR/Copia	813
879	utg7180000000009	113162	113518	LTR/Copia	357
880	utg7180000000009	113735	116322	LTR/Copia	2588
881	utg7180000000009	125083	125360	LTR/Copia	278
882	utg7180000000009	135787	138520	LTR/Copia	2734
883	utg7180000000009	139803	143303	LTR/Copia	3501
884	utg7180000000009	154563	155351	LTR/Copia	789
885	utg7180000000009	155345	155428	LTR/Copia	84
886	utg7180000000009	155430	155591	LTR/Copia	162
887	utg7180000000009	167479	167759	LTR/Copia	281
888	utg7180000000009	172891	173425	LTR/Copia	535
889	utg7180000000009	176525	176631	LTR/Copia	107
890	utg7180000000009	178832	179124	LTR/Copia	293
891	utg7180000000009	178870	179161	LTR/Copia	292
892	utg7180000000009	179221	179367	LTR/Copia	147
893	utg7180000000009	179706	180018	LTR/Copia	313
894	utg7180000000009	180389	181363	LTR/Copia	975
895	utg7180000000009	188064	188611	LTR/Copia	548
896	utg7180000000009	202993	205539	LTR/Copia	2547
897	utg7180000000009	205539	206291	LTR/Copia	753
898	utg7180000000009	206670	208423	LTR/Copia	1754
899	utg7180000000009	208933	209017	LTR/Copia	85
900	utg7180000000009	209139	211283	LTR/Copia	2145
901	utg7180000000009	212468	213092	LTR/Copia	625
902	utg7180000000009	213493	215574	LTR/Copia	2082
903	utg7180000000009	216427	216742	LTR/Copia	316
904	utg7180000000009	216889	217102	LTR/Copia	214
905	utg7180000000009	217004	217303	LTR/Copia	300
906	utg7180000000009	217541	219366	LTR/Copia	1826
907	utg7180000000009	219612	219643	LTR/Copia	32
908	utg7180000000009	219691	219769	LTR/Copia	79
909	utg7180000000009	219962	220091	LTR/Copia	130
910	utg7180000000009	220092	221967	LTR/Copia	1876
911	utg7180000000009	230828	234530	LTR/Copia	3703
912	utg7180000000009	234550	234600	LTR/Copia	51
913	utg7180000000009	236269	236619	LTR/Copia	351
914	utg7180000000009	236674	238927	LTR/Copia	2254
915	utg7180000000009	239919	240547	LTR/Copia	629
916	utg7180000000009	253179	256065	LTR/Copia	2887
917	utg7180000000009	256067	259564	LTR/Copia	3498
918	utg7180000000009	261518	262278	LTR/Copia	761
919	utg7180000000009	262283	263443	LTR/Copia	1161
920	utg7180000000009	263444	266790	LTR/Copia	3347
921	utg7180000000009	266787	270915	LTR/Copia	4129
922	utg7180000000009	272942	279329	LTR/Copia	6388
923	utg7180000000009	279329	280473	LTR/Copia	1145
924	utg7180000000009	280474	283600	LTR/Copia	3127
925	utg7180000000009	314969	315012	LTR/Copia	44
926	utg7180000000009	318671	325002	LTR/Copia	6332
927	utg7180000000009	328277	328326	LTR/Copia	50
928	utg7180000000009	328398	328623	LTR/Copia	226
929	utg7180000000009	328569	328591	LTR/Copia	23
930	utg7180000000009	332398	338168	LTR/Copia	5771
931	utg7180000000009	339218	339267	LTR/Copia	50
932	utg7180000000009	339491	339557	LTR/Copia	67
933	utg7180000000009	340218	341174	LTR/Copia	957
934	utg7180000000009	349176	350066	LTR/Copia	891
935	utg7180000000009	350438	350534	LTR/Copia	97
936	utg7180000000009	350755	353547	LTR/Copia	2793
937	utg7180000000009	353548	356418	LTR/Copia	2871
938	utg7180000000009	356414	356887	LTR/Copia	474
939	utg7180000000009	357527	359326	LTR/Copia	1800
940	utg7180000000009	359326	363539	LTR/Copia	4214
941	utg7180000000009	364686	364991	LTR/Copia	306
942	utg7180000000009	364698	364857	LTR/Copia	160
943	utg7180000000009	365536	367395	LTR/Copia	1860
944	utg7180000000009	375217	375371	LTR/Copia	155
945	utg7180000000009	379657	384831	LTR/Copia	5175
946	utg7180000000009	386941	387847	LTR/Copia	907
947	utg7180000000009	404734	409398	LTR/Copia	4665
948	utg7180000000009	410120	410548	LTR/Copia	429
949	utg7180000000009	410711	411443	LTR/Copia	733
950	utg7180000000009	411523	411632	LTR/Copia	110
951	utg7180000000009	411789	416562	LTR/Copia	4774
952	utg7180000000009	416606	418065	LTR/Copia	1460
953	utg7180000000009	418212	421207	LTR/Copia	2996
954	utg7180000000009	429521	429655	LTR/Copia	135
955	utg7180000000009	429695	430028	LTR/Copia	334
956	utg7180000000009	430143	430687	LTR/Copia	545
957	utg7180000000009	431245	431647	LTR/Copia	403
958	utg7180000000009	434133	437343	LTR/Copia	3211
959	utg7180000000009	445171	445607	LTR/Copia	437
960	utg7180000000009	453228	454132	LTR/Copia	905
961	utg7180000000009	454112	454615	LTR/Copia	504
962	utg7180000000009	454598	455400	LTR/Copia	803
963	utg7180000000009	455592	455857	LTR/Copia	266
964	utg7180000000009	456302	456553	LTR/Copia	252
965	utg7180000000009	456554	457731	LTR/Copia	1178
966	utg7180000000009	463772	464004	LTR/Copia	233
967	utg7180000000009	475784	479675	LTR/Copia	3892
968	utg7180000000009	492152	492557	LTR/Copia	406
969	utg7180000000009	499168	504956	LTR/Copia	5789
970	utg7180000000009	506167	506281	LTR/Copia	115
971	utg7180000000009	506466	506885	LTR/Copia	420
972	utg7180000000009	506887	512087	LTR/Copia	5201
973	utg7180000000009	512090	514744	LTR/Copia	2655
974	utg7180000000009	514745	521111	LTR/Copia	6367
975	utg7180000000009	521111	524615	LTR/Copia	3505
976	utg7180000000009	526825	527001	LTR/Copia	177
977	utg7180000000009	527286	527662	LTR/Copia	377
978	utg7180000000009	527835	527916	LTR/Copia	82
979	utg7180000000009	528288	528451	LTR/Copia	164
980	utg7180000000009	528559	528746	LTR/Copia	188
981	utg7180000000009	529810	529857	LTR/Copia	48
982	utg7180000000009	537998	538440	LTR/Copia	443
983	utg7180000000009	539879	540029	LTR/Copia	151
984	utg7180000000009	540034	540164	LTR/Copia	131
985	utg7180000000009	541478	541694	LTR/Copia	217
986	utg7180000000009	542737	542773	LTR/Copia	37
987	utg7180000000009	542772	544200	LTR/Copia	1429
988	utg7180000000009	544201	546937	LTR/Copia	2737
989	utg7180000000009	546915	546935	LTR/Copia	21
990	utg7180000000009	546936	548652	LTR/Copia	1717
991	utg7180000000009	548644	548969	LTR/Copia	326
992	utg7180000000009	548975	549028	LTR/Copia	54
993	utg7180000000009	551416	551545	LTR/Copia	130
994	utg7180000000009	568340	568606	LTR/Copia	267
995	utg7180000000009	568947	569015	LTR/Copia	69
996	utg7180000000009	569557	574636	LTR/Copia	5080
997	utg7180000000009	574747	576080	LTR/Copia	1334
998	utg7180000000009	576592	583067	LTR/Copia	6476
999	utg7180000000009	589918	590316	LTR/Copia	399
1000	utg7180000000009	615301	615391	LTR/Copia	91
1001	utg7180000000009	626898	627375	LTR/Copia	478
1002	utg7180000000009	634388	634536	LTR/Copia	149
1003	utg7180000000009	634618	635603	LTR/Copia	986
1004	utg7180000000009	635663	636703	LTR/Copia	1041
1005	utg7180000000009	637778	638420	LTR/Copia	643
1006	utg7180000000009	638416	640554	LTR/Copia	2139
1007	utg7180000000009	640533	640555	LTR/Copia	23
1008	utg7180000000009	640556	641847	LTR/Copia	1292
1009	utg7180000000009	641852	643036	LTR/Copia	1185
1010	utg7180000000009	643028	643296	LTR/Copia	269
1011	utg7180000000009	643294	643739	LTR/Copia	446
1012	utg7180000000009	643735	646847	LTR/Copia	3113
1013	utg7180000000009	646842	647257	LTR/Copia	416
1014	utg7180000000009	660627	660701	LTR/Copia	75
1015	utg7180000000009	664122	664882	LTR/Copia	761
1016	utg7180000000009	664903	665068	LTR/Copia	166
1017	utg7180000000009	665225	665440	LTR/Copia	216
1018	utg7180000000009	665541	669537	LTR/Copia	3997
1019	utg7180000000009	669829	669849	LTR/Copia	21
1020	utg7180000000009	670097	670501	LTR/Copia	405
1021	utg7180000000009	670507	671415	LTR/Copia	909
1022	utg7180000000009	671411	677896	LTR/Copia	6486
1023	utg7180000000009	677889	678568	LTR/Copia	680
1024	utg7180000000009	680662	681097	LTR/Copia	436
1025	utg7180000000009	681134	681367	LTR/Copia	234
1026	utg7180000000009	690596	695294	LTR/Copia	4699
1027	utg7180000000009	701878	702317	LTR/Copia	440
1028	utg7180000000009	703629	703724	LTR/Copia	96
1029	utg7180000000009	703762	703899	LTR/Copia	138
1030	utg7180000000009	713299	713386	LTR/Copia	88
1031	utg7180000000009	713513	713556	LTR/Copia	44
1032	utg7180000000009	715712	716558	LTR/Copia	847
1033	utg7180000000009	727954	728326	LTR/Copia	373
1034	utg7180000000009	728242	728361	LTR/Copia	120
1035	utg7180000000009	736180	736230	LTR/Copia	51
1036	utg7180000000010	6271	6419	LTR/Copia	149
1037	utg7180000000010	23158	23483	LTR/Copia	326
1038	utg7180000000010	24081	24181	LTR/Copia	101
1039	utg7180000000010	24182	24461	LTR/Copia	280
1040	utg7180000000010	24637	25088	LTR/Copia	452
1041	utg7180000000010	25091	25131	LTR/Copia	41
1042	utg7180000000010	25160	25454	LTR/Copia	295
1043	utg7180000000010	26312	26479	LTR/Copia	168
1044	utg7180000000011	1	5634	LTR/Copia	5634
1045	utg7180000000013	3955	8500	LTR/Copia	4546
1046	utg7180000000014	1	604	LTR/Copia	604
1047	utg7180000000014	603	7011	LTR/Copia	6409
1048	utg7180000000014	7012	9236	LTR/Copia	2225
1049	utg7180000000014	9357	12057	LTR/Copia	2701
1050	utg7180000000014	14115	14232	LTR/Copia	118
1051	utg7180000000014	25831	26224	LTR/Copia	394
1052	utg7180000000014	42698	42797	LTR/Copia	100
1053	utg7180000000014	43228	43368	LTR/Copia	141
1054	utg7180000000014	44143	45128	LTR/Copia	986
1055	utg7180000000014	49364	51176	LTR/Copia	1813
1056	utg7180000000014	51169	54404	LTR/Copia	3236
1057	utg7180000000015	2	3487	LTR/Copia	3486
1058	utg7180000000015	3488	9832	LTR/Copia	6345
1059	utg7180000000015	9836	10293	LTR/Copia	458
1060	utg7180000000015	10292	16453	LTR/Copia	6162
1061	utg7180000000015	16454	16999	LTR/Copia	546
1062	utg7180000000016	3107	3160	LTR/Copia	54
1063	utg7180000000016	3143	3168	LTR/Copia	26
1064	utg7180000000016	3823	3916	LTR/Copia	94
1065	utg7180000000016	3941	4202	LTR/Copia	262
1066	utg7180000000016	4727	5019	LTR/Copia	293
1067	utg7180000000016	5055	6329	LTR/Copia	1275
1068	utg7180000000016	15114	21999	LTR/Copia	6886
1069	utg7180000000016	21995	22576	LTR/Copia	582
1070	utg7180000000016	22746	24183	LTR/Copia	1438
1071	utg7180000000016	24184	24625	LTR/Copia	442
1072	utg7180000000016	24727	28804	LTR/Copia	4078
1073	utg7180000000016	28817	30719	LTR/Copia	1903
1074	utg7180000000016	30976	31336	LTR/Copia	361
1075	utg7180000000016	31940	32178	LTR/Copia	239
1076	utg7180000000016	32473	34643	LTR/Copia	2171
1077	utg7180000000016	41448	43041	LTR/Copia	1594
1078	utg7180000000016	42984	43311	LTR/Copia	328
1079	utg7180000000016	49886	50087	LTR/Copia	202
1080	utg7180000000016	51331	52293	LTR/Copia	963
1081	utg7180000000016	52294	52370	LTR/Copia	77
1082	utg7180000000016	62224	62358	LTR/Copia	135
1083	utg7180000000016	62748	62953	LTR/Copia	206
1084	utg7180000000016	63109	68277	LTR/Copia	5169
1085	utg7180000000016	68445	68873	LTR/Copia	429
1086	utg7180000000016	69725	70085	LTR/Copia	361
1087	utg7180000000016	70556	70570	LTR/Copia	15
1088	utg7180000000016	71741	71858	LTR/Copia	118
1089	utg7180000000016	72091	72294	LTR/Copia	204
1090	utg7180000000016	72746	72937	LTR/Copia	192
1091	utg7180000000016	78829	85418	LTR/Copia	6590
1092	utg7180000000016	85695	86632	LTR/Copia	938
1093	utg7180000000016	86629	87528	LTR/Copia	900
1094	utg7180000000016	87539	87675	LTR/Copia	137
1095	utg7180000000016	87700	87953	LTR/Copia	254
1096	utg7180000000016	87983	88057	LTR/Copia	75
1097	utg7180000000016	88026	88106	LTR/Copia	81
1098	utg7180000000016	88173	89124	LTR/Copia	952
1099	utg7180000000016	89120	90023	LTR/Copia	904
1100	utg7180000000016	90139	90879	LTR/Copia	741
1101	utg7180000000016	90873	91165	LTR/Copia	293
1102	utg7180000000016	91193	91689	LTR/Copia	497
1103	utg7180000000016	92020	92255	LTR/Copia	236
1104	utg7180000000016	92282	92321	LTR/Copia	40
1105	utg7180000000016	92590	92658	LTR/Copia	69
1106	utg7180000000016	92636	92791	LTR/Copia	156
1107	utg7180000000016	99722	99875	LTR/Copia	154
1108	utg7180000000016	99876	99900	LTR/Copia	25
1109	utg7180000000016	99986	100091	LTR/Copia	106
1110	utg7180000000016	100210	101849	LTR/Copia	1640
1111	utg7180000000016	101890	103790	LTR/Copia	1901
1112	utg7180000000016	103873	104172	LTR/Copia	300
1113	utg7180000000016	104296	105106	LTR/Copia	811
1114	utg7180000000016	107333	119618	LTR/Copia	12286
1115	utg7180000000016	119639	119845	LTR/Copia	207
1116	utg7180000000016	120170	120879	LTR/Copia	710
1117	utg7180000000016	126778	132956	LTR/Copia	6179
1118	utg7180000000016	141818	148148	LTR/Copia	6331
1119	utg7180000000016	149499	149588	LTR/Copia	90
1120	utg7180000000016	155276	155853	LTR/Copia	578
1121	utg7180000000016	155961	156383	LTR/Copia	423
1122	utg7180000000016	156542	156651	LTR/Copia	110
1123	utg7180000000016	159344	159488	LTR/Copia	145
1124	utg7180000000016	176992	177322	LTR/Copia	331
1125	utg7180000000016	197137	197284	LTR/Copia	148
1126	utg7180000000016	197303	201804	LTR/Copia	4502
1127	utg7180000000016	201809	202142	LTR/Copia	334
1128	utg7180000000016	211370	211791	LTR/Copia	422
1129	utg7180000000016	216837	222611	LTR/Copia	5775
1130	utg7180000000016	225380	226251	LTR/Copia	872
1131	utg7180000000016	226764	226842	LTR/Copia	79
1132	utg7180000000016	234155	234324	LTR/Copia	170
1133	utg7180000000016	234343	234906	LTR/Copia	564
1134	utg7180000000016	235119	240776	LTR/Copia	5658
1135	utg7180000000016	252805	254834	LTR/Copia	2030
1136	utg7180000000016	255092	256594	LTR/Copia	1503
1137	utg7180000000016	256596	257719	LTR/Copia	1124
1138	utg7180000000016	282018	283062	LTR/Copia	1045
1139	utg7180000000016	290411	291380	LTR/Copia	970
1140	utg7180000000016	297542	297786	LTR/Copia	245
1141	utg7180000000016	298097	298454	LTR/Copia	358
1142	utg7180000000016	303954	304144	LTR/Copia	191
1143	utg7180000000016	304737	304845	LTR/Copia	109
1144	utg7180000000016	312144	312447	LTR/Copia	304
1145	utg7180000000016	312447	312679	LTR/Copia	233
1146	utg7180000000016	325763	331522	LTR/Copia	5760
1147	utg7180000000016	346282	346551	LTR/Copia	270
1148	utg7180000000016	346325	346335	LTR/Copia	11
1149	utg7180000000016	346823	347291	LTR/Copia	469
1150	utg7180000000016	355489	359898	LTR/Copia	4410
1151	utg7180000000016	359881	361039	LTR/Copia	1159
1152	utg7180000000016	361040	361349	LTR/Copia	310
1153	utg7180000000016	361572	364486	LTR/Copia	2915
1154	utg7180000000016	364578	364745	LTR/Copia	168
1155	utg7180000000016	364904	366374	LTR/Copia	1471
1156	utg7180000000016	366373	371591	LTR/Copia	5219
1157	utg7180000000016	371587	372592	LTR/Copia	1006
1158	utg7180000000016	372602	372689	LTR/Copia	88
1159	utg7180000000016	372661	372914	LTR/Copia	254
1160	utg7180000000016	372939	373091	LTR/Copia	153
1161	utg7180000000016	373086	374000	LTR/Copia	915
1162	utg7180000000016	375061	375163	LTR/Copia	103
1163	utg7180000000017	622	687	LTR/Copia	66
1164	utg7180000000017	847	1148	LTR/Copia	302
1165	utg7180000000017	7110	13582	LTR/Copia	6473
1166	utg7180000000017	19263	19472	LTR/Copia	210
1167	utg7180000000017	19527	19787	LTR/Copia	261
1168	utg7180000000017	27403	27991	LTR/Copia	589
1169	utg7180000000017	44726	44862	LTR/Copia	137
1170	utg7180000000017	44760	44895	LTR/Copia	136
1171	utg7180000000017	45352	45577	LTR/Copia	226
1172	utg7180000000017	48292	49776	LTR/Copia	1485
1173	utg7180000000017	49784	49997	LTR/Copia	214
1174	utg7180000000017	50116	50393	LTR/Copia	278
1175	utg7180000000017	50430	51408	LTR/Copia	979
1176	utg7180000000017	51407	53007	LTR/Copia	1601
1177	utg7180000000017	53523	54007	LTR/Copia	485
1178	utg7180000000017	54510	54609	LTR/Copia	100
1179	utg7180000000017	54608	56547	LTR/Copia	1940
1180	utg7180000000017	56548	57163	LTR/Copia	616
1181	utg7180000000017	57149	57279	LTR/Copia	131
1182	utg7180000000017	58513	58678	LTR/Copia	166
1183	utg7180000000017	60393	64860	LTR/Copia	4468
1184	utg7180000000017	65467	66869	LTR/Copia	1403
1185	utg7180000000017	69242	69343	LTR/Copia	102
1186	utg7180000000017	69782	71934	LTR/Copia	2153
1187	utg7180000000017	73182	73709	LTR/Copia	528
1188	utg7180000000017	74281	76076	LTR/Copia	1796
1189	utg7180000000017	76604	76858	LTR/Copia	255
1190	utg7180000000017	80192	80533	LTR/Copia	342
1191	utg7180000000017	81876	83738	LTR/Copia	1863
1192	utg7180000000017	84391	85725	LTR/Copia	1335
1193	utg7180000000017	85728	86029	LTR/Copia	302
1194	utg7180000000017	93260	94865	LTR/Copia	1606
1195	utg7180000000017	105249	109120	LTR/Copia	3872
1196	utg7180000000017	113478	113670	LTR/Copia	193
1197	utg7180000000017	113718	114517	LTR/Copia	800
1198	utg7180000000017	114517	114773	LTR/Copia	257
1199	utg7180000000017	114777	120576	LTR/Copia	5800
1200	utg7180000000017	120574	121487	LTR/Copia	914
1201	utg7180000000017	121498	121634	LTR/Copia	137
1202	utg7180000000017	121659	121911	LTR/Copia	253
1203	utg7180000000017	121984	122986	LTR/Copia	1003
1204	utg7180000000017	122986	123835	LTR/Copia	850
1205	utg7180000000017	123838	124776	LTR/Copia	939
1206	utg7180000000017	124774	125277	LTR/Copia	504
1207	utg7180000000017	127175	127905	LTR/Copia	731
1208	utg7180000000017	128187	128734	LTR/Copia	548
1209	utg7180000000017	129221	129322	LTR/Copia	102
1210	utg7180000000017	129608	129785	LTR/Copia	178
1211	utg7180000000017	130820	131756	LTR/Copia	937
1212	utg7180000000017	131747	134274	LTR/Copia	2528
1213	utg7180000000017	137141	139877	LTR/Copia	2737
1214	utg7180000000017	139871	143340	LTR/Copia	3470
1215	utg7180000000017	147038	147168	LTR/Copia	131
1216	utg7180000000017	147804	148067	LTR/Copia	264
1217	utg7180000000017	150525	151085	LTR/Copia	561
1218	utg7180000000017	156429	156489	LTR/Copia	61
1219	utg7180000000017	156722	156979	LTR/Copia	258
1220	utg7180000000017	170581	170912	LTR/Copia	332
1221	utg7180000000017	172158	173237	LTR/Copia	1080
1222	utg7180000000017	173473	178555	LTR/Copia	5083
1223	utg7180000000017	182129	182255	LTR/Copia	127
1224	utg7180000000017	182250	182266	LTR/Copia	17
1225	utg7180000000017	182799	182958	LTR/Copia	160
1226	utg7180000000017	183150	183864	LTR/Copia	715
1227	utg7180000000017	185298	185355	LTR/Copia	58
1228	utg7180000000017	185367	186365	LTR/Copia	999
1229	utg7180000000017	187553	194242	LTR/Copia	6690
1230	utg7180000000017	194250	194586	LTR/Copia	337
1231	utg7180000000017	201092	202978	LTR/Copia	1887
1232	utg7180000000017	206212	206961	LTR/Copia	750
1233	utg7180000000017	210456	210534	LTR/Copia	79
1234	utg7180000000017	211443	211753	LTR/Copia	311
1235	utg7180000000017	212061	212079	LTR/Copia	19
1236	utg7180000000017	212227	217080	LTR/Copia	4854
1237	utg7180000000017	217081	218558	LTR/Copia	1478
1238	utg7180000000017	219139	219211	LTR/Copia	73
1239	utg7180000000017	223445	223614	LTR/Copia	170
1240	utg7180000000017	223880	224242	LTR/Copia	363
1241	utg7180000000017	224206	224271	LTR/Copia	66
1242	utg7180000000017	224253	226028	LTR/Copia	1776
1243	utg7180000000017	226017	228501	LTR/Copia	2485
1244	utg7180000000017	258843	259042	LTR/Copia	200
1245	utg7180000000017	259020	260090	LTR/Copia	1071
1246	utg7180000000017	265500	265809	LTR/Copia	310
1247	utg7180000000017	272451	272620	LTR/Copia	170
1248	utg7180000000017	273137	273268	LTR/Copia	132
1249	utg7180000000017	273168	273547	LTR/Copia	380
1250	utg7180000000017	274864	275169	LTR/Copia	306
1251	utg7180000000017	276330	277455	LTR/Copia	1126
1252	utg7180000000017	278501	278777	LTR/Copia	277
1253	utg7180000000017	279950	283035	LTR/Copia	3086
1254	utg7180000000017	283252	283332	LTR/Copia	81
1255	utg7180000000017	283319	285484	LTR/Copia	2166
1256	utg7180000000017	285947	287190	LTR/Copia	1244
1257	utg7180000000017	287181	287377	LTR/Copia	197
1258	utg7180000000017	287378	287623	LTR/Copia	246
1259	utg7180000000017	301982	302150	LTR/Copia	169
1260	utg7180000000017	302196	302716	LTR/Copia	521
1261	utg7180000000017	303847	303963	LTR/Copia	117
1262	utg7180000000017	304244	304342	LTR/Copia	99
1263	utg7180000000017	304865	305163	LTR/Copia	299
1264	utg7180000000017	307675	308701	LTR/Copia	1027
1265	utg7180000000017	311015	311485	LTR/Copia	471
1266	utg7180000000017	311699	312046	LTR/Copia	348
1267	utg7180000000017	319452	319547	LTR/Copia	96
1268	utg7180000000017	319535	321332	LTR/Copia	1798
1269	utg7180000000017	321379	323010	LTR/Copia	1632
1270	utg7180000000017	323217	323230	LTR/Copia	14
1271	utg7180000000017	323350	323418	LTR/Copia	69
1272	utg7180000000018	151430	151532	LTR/Copia	103
1273	utg7180000000018	166063	169264	LTR/Copia	3202
1274	utg7180000000018	169400	172274	LTR/Copia	2875
1275	utg7180000000018	172278	172702	LTR/Copia	425
1276	utg7180000000018	172865	174585	LTR/Copia	1721
1277	utg7180000000018	191015	192098	LTR/Copia	1084
1278	utg7180000000018	194316	196615	LTR/Copia	2300
1279	utg7180000000018	196865	197974	LTR/Copia	1110
1280	utg7180000000018	364213	364525	LTR/Copia	313
1281	utg7180000000018	364655	364742	LTR/Copia	88
1282	utg7180000000018	364743	370490	LTR/Copia	5748
1283	utg7180000000018	526750	526862	LTR/Copia	113
1284	utg7180000000018	528844	529018	LTR/Copia	175
1285	utg7180000000018	565460	566536	LTR/Copia	1077
1286	utg7180000000018	582931	584789	LTR/Copia	1859
1287	utg7180000000018	635278	635443	LTR/Copia	166
1288	utg7180000000018	635936	639777	LTR/Copia	3842
1289	utg7180000000018	640774	641367	LTR/Copia	594
1290	utg7180000000018	645549	645632	LTR/Copia	84
1291	utg7180000000018	689822	690068	LTR/Copia	247
1292	utg7180000000018	700164	700568	LTR/Copia	405
1293	utg7180000000018	700569	701369	LTR/Copia	801
1294	utg7180000000018	702366	703137	LTR/Copia	772
1295	utg7180000000018	703136	703724	LTR/Copia	589
1296	utg7180000000018	703725	705712	LTR/Copia	1988
1297	utg7180000000018	705822	706043	LTR/Copia	222
1298	utg7180000000018	706109	706257	LTR/Copia	149
1299	utg7180000000018	706241	710618	LTR/Copia	4378
1300	utg7180000000018	711550	711852	LTR/Copia	303
1301	utg7180000000018	719263	719730	LTR/Copia	468
1302	utg7180000000018	722052	728432	LTR/Copia	6381
1303	utg7180000000018	728866	728920	LTR/Copia	55
1304	utg7180000000018	755722	756049	LTR/Copia	328
1305	utg7180000000018	764473	770095	LTR/Copia	5623
1306	utg7180000000018	791976	792419	LTR/Copia	444
1307	utg7180000000018	792903	794870	LTR/Copia	1968
1308	utg7180000000018	794871	798222	LTR/Copia	3352
1309	utg7180000000018	799655	799669	LTR/Copia	15
1310	utg7180000000018	799670	799971	LTR/Copia	302
1311	utg7180000000018	799972	806361	LTR/Copia	6390
1312	utg7180000000018	818411	819356	LTR/Copia	946
1313	utg7180000000018	819573	819731	LTR/Copia	159
1314	utg7180000000018	819671	825140	LTR/Copia	5470
1315	utg7180000000018	833927	834120	LTR/Copia	194
1316	utg7180000000018	834296	840670	LTR/Copia	6375
1317	utg7180000000018	922108	922359	LTR/Copia	252
1318	utg7180000000018	922643	922755	LTR/Copia	113
1319	utg7180000000018	1036001	1036307	LTR/Copia	307
1320	utg7180000000018	1036541	1041687	LTR/Copia	5147
1321	utg7180000000018	1041975	1047137	LTR/Copia	5163
1322	utg7180000000018	1047249	1047694	LTR/Copia	446
1323	utg7180000000018	1055449	1056536	LTR/Copia	1088
1324	utg7180000000018	1056542	1056804	LTR/Copia	263
1325	utg7180000000018	1056731	1056855	LTR/Copia	125
1326	utg7180000000018	1056845	1056886	LTR/Copia	42
1327	utg7180000000018	1056876	1060102	LTR/Copia	3227
1328	utg7180000000018	1060387	1060512	LTR/Copia	126
1329	utg7180000000018	1060485	1061282	LTR/Copia	798
1330	utg7180000000018	1061051	1061542	LTR/Copia	492
1331	utg7180000000018	1157772	1157865	LTR/Copia	94
1332	utg7180000000018	1158589	1159649	LTR/Copia	1061
1333	utg7180000000018	1159650	1160696	LTR/Copia	1047
1334	utg7180000000018	1164886	1165592	LTR/Copia	707
1335	utg7180000000018	1165682	1165927	LTR/Copia	246
1336	utg7180000000018	1165899	1165911	LTR/Copia	13
1337	utg7180000000018	1165912	1166012	LTR/Copia	101
1338	utg7180000000018	1166220	1166513	LTR/Copia	294
1339	utg7180000000018	1166232	1166397	LTR/Copia	166
1340	utg7180000000018	1167124	1168542	LTR/Copia	1419
1341	utg7180000000018	1176021	1176549	LTR/Copia	529
1342	utg7180000000018	1176973	1177180	LTR/Copia	208
1343	utg7180000000018	1177163	1182305	LTR/Copia	5143
1344	utg7180000000018	1182740	1182898	LTR/Copia	159
1345	utg7180000000018	1183256	1184459	LTR/Copia	1204
1346	utg7180000000018	1184707	1184933	LTR/Copia	227
1347	utg7180000000018	1186174	1186416	LTR/Copia	243
1348	utg7180000000018	1189085	1191001	LTR/Copia	1917
1349	utg7180000000018	1191038	1191095	LTR/Copia	58
1350	utg7180000000018	1191280	1191783	LTR/Copia	504
1351	utg7180000000018	1200096	1202500	LTR/Copia	2405
1352	utg7180000000018	1202636	1202926	LTR/Copia	291
1353	utg7180000000018	1202920	1208208	LTR/Copia	5289
1354	utg7180000000018	1208209	1208827	LTR/Copia	619
1355	utg7180000000018	1209436	1210412	LTR/Copia	977
1356	utg7180000000018	1210405	1211395	LTR/Copia	991
1357	utg7180000000018	1211897	1212386	LTR/Copia	490
1358	utg7180000000018	1212209	1212374	LTR/Copia	166
1359	utg7180000000018	1212591	1212724	LTR/Copia	134
1360	utg7180000000018	1212722	1213005	LTR/Copia	284
1361	utg7180000000018	1214323	1214498	LTR/Copia	176
1362	utg7180000000018	1216402	1216597	LTR/Copia	196
1363	utg7180000000019	2562	4977	LTR/Copia	2416
1364	utg7180000000019	5563	10562	LTR/Copia	5000
1365	utg7180000000019	11615	12278	LTR/Copia	664
1366	utg7180000000019	12278	12503	LTR/Copia	226
1367	utg7180000000019	12856	14078	LTR/Copia	1223
1368	utg7180000000019	14114	14339	LTR/Copia	226
1369	utg7180000000019	15310	16016	LTR/Copia	707
1370	utg7180000000019	22679	24648	LTR/Copia	1970
1371	utg7180000000019	24689	26236	LTR/Copia	1548
1372	utg7180000000019	26221	26582	LTR/Copia	362
1373	utg7180000000019	27103	27457	LTR/Copia	355
1374	utg7180000000019	27448	32574	LTR/Copia	5127
1375	utg7180000000019	32855	32998	LTR/Copia	144
1376	utg7180000000019	32993	33101	LTR/Copia	109
1377	utg7180000000019	34060	34104	LTR/Copia	45
1378	utg7180000000019	34766	41372	LTR/Copia	6607
1379	utg7180000000019	42375	42886	LTR/Copia	512
1380	utg7180000000019	51974	52276	LTR/Copia	303
1381	utg7180000000019	52277	55085	LTR/Copia	2809
1382	utg7180000000019	54849	55325	LTR/Copia	477
1383	utg7180000000019	55291	57218	LTR/Copia	1928
1384	utg7180000000019	57219	58930	LTR/Copia	1712
1385	utg7180000000019	61803	61937	LTR/Copia	135
1386	utg7180000000019	61937	66700	LTR/Copia	4764
1387	utg7180000000019	66680	68945	LTR/Copia	2266
1388	utg7180000000019	69741	70252	LTR/Copia	512
1389	utg7180000000019	70241	70781	LTR/Copia	541
1390	utg7180000000019	70779	74548	LTR/Copia	3770
1391	utg7180000000019	74542	74965	LTR/Copia	424
1392	utg7180000000019	76065	76113	LTR/Copia	49
1393	utg7180000000019	83665	84384	LTR/Copia	720
1394	utg7180000000019	85546	85865	LTR/Copia	320
1395	utg7180000000019	85866	86004	LTR/Copia	139
1396	utg7180000000019	88783	88865	LTR/Copia	83
1397	utg7180000000019	88993	89443	LTR/Copia	451
1398	utg7180000000019	96424	96654	LTR/Copia	231
1399	utg7180000000019	96668	100291	LTR/Copia	3624
1400	utg7180000000019	100294	100928	LTR/Copia	635
1401	utg7180000000019	101695	101836	LTR/Copia	142
1402	utg7180000000019	101883	102820	LTR/Copia	938
1403	utg7180000000019	103240	109688	LTR/Copia	6449
1404	utg7180000000019	110431	110723	LTR/Copia	293
1405	utg7180000000019	118757	119322	LTR/Copia	566
1406	utg7180000000019	124985	125504	LTR/Copia	520
1407	utg7180000000019	135296	135423	LTR/Copia	128
1408	utg7180000000019	136096	136245	LTR/Copia	150
1409	utg7180000000019	136291	137069	LTR/Copia	779
1410	utg7180000000019	137059	137199	LTR/Copia	141
1411	utg7180000000019	137224	137360	LTR/Copia	137
1412	utg7180000000019	145170	145942	LTR/Copia	773
1413	utg7180000000019	146141	148781	LTR/Copia	2641
1414	utg7180000000019	149222	149279	LTR/Copia	58
1415	utg7180000000019	149598	149732	LTR/Copia	135
1416	utg7180000000019	161526	163373	LTR/Copia	1848
1417	utg7180000000019	163853	164354	LTR/Copia	502
1418	utg7180000000019	164359	164440	LTR/Copia	82
1419	utg7180000000019	164433	164554	LTR/Copia	122
1420	utg7180000000019	164548	164799	LTR/Copia	252
1421	utg7180000000019	164813	165032	LTR/Copia	220
1422	utg7180000000019	165447	170622	LTR/Copia	5176
1423	utg7180000000019	170623	177125	LTR/Copia	6503
1424	utg7180000000019	177120	177531	LTR/Copia	412
1425	utg7180000000019	177532	183303	LTR/Copia	5772
1426	utg7180000000019	198162	198597	LTR/Copia	436
1427	utg7180000000019	200977	201402	LTR/Copia	426
1428	utg7180000000019	201534	206692	LTR/Copia	5159
1429	utg7180000000019	208571	208883	LTR/Copia	313
1430	utg7180000000019	209013	209100	LTR/Copia	88
1431	utg7180000000019	209101	209403	LTR/Copia	303
1432	utg7180000000019	209838	209961	LTR/Copia	124
1433	utg7180000000019	209932	211003	LTR/Copia	1072
1434	utg7180000000019	211004	211838	LTR/Copia	835
1435	utg7180000000019	213515	213975	LTR/Copia	461
1436	utg7180000000019	214182	214471	LTR/Copia	290
1437	utg7180000000019	214611	217503	LTR/Copia	2893
1438	utg7180000000019	217498	217793	LTR/Copia	296
1439	utg7180000000019	224452	228796	LTR/Copia	4345
1440	utg7180000000019	229801	231942	LTR/Copia	2142
1441	utg7180000000019	236095	237021	LTR/Copia	927
1442	utg7180000000019	241677	241824	LTR/Copia	148
1443	utg7180000000019	242320	243092	LTR/Copia	773
1444	utg7180000000019	254602	255252	LTR/Copia	651
1445	utg7180000000019	255254	256053	LTR/Copia	800
1446	utg7180000000019	256064	256199	LTR/Copia	136
1447	utg7180000000019	256224	256477	LTR/Copia	254
1448	utg7180000000019	256507	256580	LTR/Copia	74
1449	utg7180000000019	256610	256683	LTR/Copia	74
1450	utg7180000000019	256713	256787	LTR/Copia	75
1451	utg7180000000019	259878	260828	LTR/Copia	951
1452	utg7180000000019	262314	266870	LTR/Copia	4557
1453	utg7180000000019	271315	271469	LTR/Copia	155
1454	utg7180000000019	271553	271760	LTR/Copia	208
1455	utg7180000000019	271866	272292	LTR/Copia	427
1456	utg7180000000019	272454	276466	LTR/Copia	4013
1457	utg7180000000019	276511	277619	LTR/Copia	1109
1458	utg7180000000019	277621	277859	LTR/Copia	239
1459	utg7180000000019	288078	289178	LTR/Copia	1101
1460	utg7180000000019	290129	290322	LTR/Copia	194
1461	utg7180000000019	290362	294800	LTR/Copia	4439
1462	utg7180000000019	295294	295312	LTR/Copia	19
1463	utg7180000000019	295467	295482	LTR/Copia	16
1464	utg7180000000019	295538	300737	LTR/Copia	5200
1465	utg7180000000019	306649	307379	LTR/Copia	731
1466	utg7180000000019	309771	313921	LTR/Copia	4151
1467	utg7180000000019	314776	314920	LTR/Copia	145
1468	utg7180000000019	314817	314936	LTR/Copia	120
1469	utg7180000000019	315080	315853	LTR/Copia	774
1470	utg7180000000019	316651	316799	LTR/Copia	149
1471	utg7180000000019	316810	316833	LTR/Copia	24
1472	utg7180000000019	316984	317003	LTR/Copia	20
1473	utg7180000000019	317417	317433	LTR/Copia	17
1474	utg7180000000019	323079	323334	LTR/Copia	256
1475	utg7180000000019	337079	337331	LTR/Copia	253
1476	utg7180000000019	337324	343794	LTR/Copia	6471
1477	utg7180000000019	343788	344135	LTR/Copia	348
1478	utg7180000000019	346208	346990	LTR/Copia	783
1479	utg7180000000019	347282	349648	LTR/Copia	2367
1480	utg7180000000019	367927	368140	LTR/Copia	214
1481	utg7180000000019	368371	368495	LTR/Copia	125
1482	utg7180000000019	368503	368639	LTR/Copia	137
1483	utg7180000000019	403466	403709	LTR/Copia	244
1484	utg7180000000019	409343	409681	LTR/Copia	339
1485	utg7180000000019	409872	413059	LTR/Copia	3188
1486	utg7180000000019	414618	414778	LTR/Copia	161
1487	utg7180000000019	415074	415435	LTR/Copia	362
1488	utg7180000000019	424676	426804	LTR/Copia	2129
1489	utg7180000000019	440358	440846	LTR/Copia	489
1490	utg7180000000019	442658	442730	LTR/Copia	73
1491	utg7180000000019	443695	443888	LTR/Copia	194
1492	utg7180000000019	443884	444353	LTR/Copia	470
1493	utg7180000000019	444457	450945	LTR/Copia	6489
1494	utg7180000000019	451837	458369	LTR/Copia	6533
1495	utg7180000000019	467948	470559	LTR/Copia	2612
1496	utg7180000000019	471123	472356	LTR/Copia	1234
1497	utg7180000000019	472734	475397	LTR/Copia	2664
1498	utg7180000000019	475437	475498	LTR/Copia	62
1499	utg7180000000019	475514	475791	LTR/Copia	278
1500	utg7180000000019	475866	476131	LTR/Copia	266
1501	utg7180000000019	476142	476443	LTR/Copia	302
1502	utg7180000000019	482974	483219	LTR/Copia	246
1503	utg7180000000019	510072	513390	LTR/Copia	3319
1504	utg7180000000019	513369	513816	LTR/Copia	448
1505	utg7180000000019	513903	514062	LTR/Copia	160
1506	utg7180000000019	514432	515735	LTR/Copia	1304
1507	utg7180000000019	517108	517322	LTR/Copia	215
1508	utg7180000000019	517528	518376	LTR/Copia	849
1509	utg7180000000019	518368	519572	LTR/Copia	1205
1510	utg7180000000019	519574	520859	LTR/Copia	1286
1511	utg7180000000019	521532	522227	LTR/Copia	696
1512	utg7180000000019	522227	522934	LTR/Copia	708
1513	utg7180000000019	522907	523484	LTR/Copia	578
1514	utg7180000000019	535011	535093	LTR/Copia	83
1515	utg7180000000019	535186	535596	LTR/Copia	411
1516	utg7180000000019	535578	536831	LTR/Copia	1254
1517	utg7180000000019	539359	540173	LTR/Copia	815
1518	utg7180000000019	547738	548384	LTR/Copia	647
1519	utg7180000000019	551816	551946	LTR/Copia	131
1520	utg7180000000019	552523	554305	LTR/Copia	1783
1521	utg7180000000019	554538	554828	LTR/Copia	291
1522	utg7180000000019	555001	555153	LTR/Copia	153
1523	utg7180000000019	558267	558308	LTR/Copia	42
1524	utg7180000000019	558530	558575	LTR/Copia	46
1525	utg7180000000020	2	1896	LTR/Copia	1895
1526	utg7180000000021	2	755	LTR/Copia	754
1527	utg7180000000021	765	821	LTR/Copia	57
1528	utg7180000000021	5300	5356	LTR/Copia	57
1529	utg7180000000021	5366	6118	LTR/Copia	753
1530	utg7180000000022	470	6963	LTR/Copia	6494
1531	utg7180000000022	27068	27320	LTR/Copia	253
1532	utg7180000000022	27376	27687	LTR/Copia	312
1533	utg7180000000022	27729	27871	LTR/Copia	143
1534	utg7180000000022	80224	80308	LTR/Copia	85
1535	utg7180000000022	131338	131585	LTR/Copia	248
1536	utg7180000000022	139154	145622	LTR/Copia	6469
1537	utg7180000000022	174564	174692	LTR/Copia	129
1538	utg7180000000022	270620	270823	LTR/Copia	204
1539	utg7180000000022	397220	397364	LTR/Copia	145
1540	utg7180000000022	430980	431092	LTR/Copia	113
1541	utg7180000000022	435495	435727	LTR/Copia	233
1542	utg7180000000022	543007	543107	LTR/Copia	101
1543	utg7180000000022	545446	545489	LTR/Copia	44
1544	utg7180000000022	590059	590094	LTR/Copia	36
1545	utg7180000000022	590095	590203	LTR/Copia	109
1546	utg7180000000022	590204	590269	LTR/Copia	66
1547	utg7180000000022	591019	591087	LTR/Copia	69
1548	utg7180000000022	591334	591406	LTR/Copia	73
1549	utg7180000000022	591650	591781	LTR/Copia	132
1550	utg7180000000022	591751	592260	LTR/Copia	510
1551	utg7180000000022	592332	599012	LTR/Copia	6681
1552	utg7180000000022	599055	599296	LTR/Copia	242
1553	utg7180000000022	599289	599598	LTR/Copia	310
1554	utg7180000000022	600016	601811	LTR/Copia	1796
1555	utg7180000000022	601839	602340	LTR/Copia	502
1556	utg7180000000022	602511	602672	LTR/Copia	162
1557	utg7180000000022	602673	603108	LTR/Copia	436
1558	utg7180000000022	603156	603277	LTR/Copia	122
1559	utg7180000000022	616496	617249	LTR/Copia	754
1560	utg7180000000022	618290	618559	LTR/Copia	270
1561	utg7180000000022	618561	618971	LTR/Copia	411
1562	utg7180000000022	619142	619370	LTR/Copia	229
1563	utg7180000000022	621566	622146	LTR/Copia	581
1564	utg7180000000022	622133	622226	LTR/Copia	94
1565	utg7180000000022	622162	622237	LTR/Copia	76
1566	utg7180000000022	622227	622683	LTR/Copia	457
1567	utg7180000000022	623355	626685	LTR/Copia	3331
1568	utg7180000000022	639682	640370	LTR/Copia	689
1569	utg7180000000022	640366	641123	LTR/Copia	758
1570	utg7180000000023	33101	33266	LTR/Copia	166
1571	utg7180000000023	137707	143333	LTR/Copia	5627
1572	utg7180000000023	177712	179088	LTR/Copia	1377
1573	utg7180000000023	179136	179471	LTR/Copia	336
1574	utg7180000000023	179486	185190	LTR/Copia	5705
1575	utg7180000000023	185187	185418	LTR/Copia	232
1576	utg7180000000023	185910	188164	LTR/Copia	2255
1577	utg7180000000023	188336	188487	LTR/Copia	152
1578	utg7180000000023	188483	189266	LTR/Copia	784
1579	utg7180000000023	269320	271172	LTR/Copia	1853
1580	utg7180000000023	271300	274576	LTR/Copia	3277
1581	utg7180000000023	274577	274648	LTR/Copia	72
1582	utg7180000000023	319296	319446	LTR/Copia	151
1583	utg7180000000023	402756	402812	LTR/Copia	57
1584	utg7180000000023	423226	426378	LTR/Copia	3153
1585	utg7180000000023	426576	429440	LTR/Copia	2865
1586	utg7180000000023	429490	430474	LTR/Copia	985
1587	utg7180000000023	431796	431994	LTR/Copia	199
1588	utg7180000000023	432203	432229	LTR/Copia	27
1589	utg7180000000023	434122	434395	LTR/Copia	274
1590	utg7180000000023	437255	437325	LTR/Copia	71
1591	utg7180000000023	437487	437571	LTR/Copia	85
1592	utg7180000000023	445939	448127	LTR/Copia	2189
1593	utg7180000000023	448209	448452	LTR/Copia	244
1594	utg7180000000023	448770	448910	LTR/Copia	141
1595	utg7180000000023	449105	449178	LTR/Copia	74
1596	utg7180000000023	449214	449238	LTR/Copia	25
1597	utg7180000000023	449486	451720	LTR/Copia	2235
1598	utg7180000000023	451892	452056	LTR/Copia	165
1599	utg7180000000023	464893	465807	LTR/Copia	915
1600	utg7180000000023	468890	471548	LTR/Copia	2659
1601	utg7180000000023	471522	472268	LTR/Copia	747
1602	utg7180000000023	472457	475705	LTR/Copia	3249
1603	utg7180000000023	475968	476439	LTR/Copia	472
1604	utg7180000000023	476152	476733	LTR/Copia	582
1605	utg7180000000023	477421	477818	LTR/Copia	398
1606	utg7180000000023	478127	478203	LTR/Copia	77
1607	utg7180000000023	478212	478643	LTR/Copia	432
1608	utg7180000000023	478474	478674	LTR/Copia	201
1609	utg7180000000023	478714	478810	LTR/Copia	97
1610	utg7180000000023	478942	479414	LTR/Copia	473
1611	utg7180000000023	479127	479709	LTR/Copia	583
1612	utg7180000000023	480129	480600	LTR/Copia	472
1613	utg7180000000023	480313	480895	LTR/Copia	583
1614	utg7180000000023	481622	482092	LTR/Copia	471
1615	utg7180000000023	481806	483336	LTR/Copia	1531
1616	utg7180000000023	483352	486281	LTR/Copia	2930
1617	utg7180000000023	494005	498460	LTR/Copia	4456
1618	utg7180000000023	503856	510428	LTR/Copia	6573
1619	utg7180000000023	514602	514916	LTR/Copia	315
1620	utg7180000000023	515479	515714	LTR/Copia	236
1621	utg7180000000023	518762	518895	LTR/Copia	134
1622	utg7180000000023	526266	527993	LTR/Copia	1728
1623	utg7180000000023	528341	528491	LTR/Copia	151
1624	utg7180000000023	528378	528539	LTR/Copia	162
1625	utg7180000000023	534617	539785	LTR/Copia	5169
1626	utg7180000000023	539953	540379	LTR/Copia	427
1627	utg7180000000023	542362	542523	LTR/Copia	162
1628	utg7180000000023	546558	547248	LTR/Copia	691
1629	utg7180000000023	556934	557642	LTR/Copia	709
1630	utg7180000000023	557638	558437	LTR/Copia	800
1631	utg7180000000024	5353	5365	LTR/Copia	13
1632	utg7180000000024	5366	5419	LTR/Copia	54
1633	utg7180000000024	7234	7284	LTR/Copia	51
1634	utg7180000000024	7795	8190	LTR/Copia	396
1635	utg7180000000024	8209	9060	LTR/Copia	852
1636	utg7180000000024	11867	12457	LTR/Copia	591
1637	utg7180000000024	12421	12530	LTR/Copia	110
1638	utg7180000000024	12445	12545	LTR/Copia	101
1639	utg7180000000024	12524	17569	LTR/Copia	5046
1640	utg7180000000024	17565	18618	LTR/Copia	1054
1641	utg7180000000024	18619	19328	LTR/Copia	710
1642	utg7180000000024	19328	20983	LTR/Copia	1656
1643	utg7180000000024	21392	21710	LTR/Copia	319
1644	utg7180000000024	21697	21944	LTR/Copia	248
1645	utg7180000000024	39262	40706	LTR/Copia	1445
1646	utg7180000000024	56901	61225	LTR/Copia	4325
1647	utg7180000000024	122623	129121	LTR/Copia	6499
1648	utg7180000000024	141697	146807	LTR/Copia	5111
1649	utg7180000000024	146808	147446	LTR/Copia	639
1650	utg7180000000024	150881	151335	LTR/Copia	455
1651	utg7180000000024	151304	151561	LTR/Copia	258
1652	utg7180000000024	159633	159705	LTR/Copia	73
1653	utg7180000000024	165246	165287	LTR/Copia	42
1654	utg7180000000024	165540	165598	LTR/Copia	59
1655	utg7180000000024	165585	165832	LTR/Copia	248
1656	utg7180000000024	283551	283744	LTR/Copia	194
1657	utg7180000000024	283777	283901	LTR/Copia	125
1658	utg7180000000024	284069	284437	LTR/Copia	369
1659	utg7180000000024	346896	346952	LTR/Copia	57
1660	utg7180000000024	441451	441732	LTR/Copia	282
1661	utg7180000000024	460132	460744	LTR/Copia	613
1662	utg7180000000024	500104	506282	LTR/Copia	6179
1663	utg7180000000024	668297	668635	LTR/Copia	339
1664	utg7180000000024	669020	671370	LTR/Copia	2351
1665	utg7180000000024	671443	671597	LTR/Copia	155
1666	utg7180000000024	673017	673407	LTR/Copia	391
1667	utg7180000000024	673486	674302	LTR/Copia	817
1668	utg7180000000024	674259	674461	LTR/Copia	203
1669	utg7180000000024	687402	687939	LTR/Copia	538
1670	utg7180000000024	704757	704880	LTR/Copia	124
1671	utg7180000000024	857550	857621	LTR/Copia	72
1672	utg7180000000024	896951	897086	LTR/Copia	136
1673	utg7180000000024	946542	946558	LTR/Copia	17
1674	utg7180000000024	946559	946700	LTR/Copia	142
1675	utg7180000000024	946722	947061	LTR/Copia	340
1676	utg7180000000024	947206	950175	LTR/Copia	2970
1677	utg7180000000024	950249	950430	LTR/Copia	182
1678	utg7180000000024	950713	952815	LTR/Copia	2103
1679	utg7180000000024	998879	998938	LTR/Copia	60
1680	utg7180000000024	1008774	1008928	LTR/Copia	155
1681	utg7180000000024	1009239	1009887	LTR/Copia	649
1682	utg7180000000024	1009886	1011016	LTR/Copia	1131
1683	utg7180000000024	1022618	1023559	LTR/Copia	942
1684	utg7180000000024	1030298	1031056	LTR/Copia	759
1685	utg7180000000024	1123783	1128950	LTR/Copia	5168
1686	utg7180000000024	1129118	1129544	LTR/Copia	427
1687	utg7180000000024	1132118	1133962	LTR/Copia	1845
1688	utg7180000000024	1134173	1134393	LTR/Copia	221
1689	utg7180000000024	1134182	1134341	LTR/Copia	160
1690	utg7180000000024	1134906	1136768	LTR/Copia	1863
1691	utg7180000000024	1137231	1143606	LTR/Copia	6376
1692	utg7180000000024	1143591	1143605	LTR/Copia	15
1693	utg7180000000024	1143805	1143829	LTR/Copia	25
1694	utg7180000000024	1143806	1148430	LTR/Copia	4625
1695	utg7180000000024	1148612	1148808	LTR/Copia	197
1696	utg7180000000024	1149176	1149461	LTR/Copia	286
1697	utg7180000000024	1149439	1149639	LTR/Copia	201
1698	utg7180000000024	1167354	1171356	LTR/Copia	4003
1699	utg7180000000026	2811	8578	LTR/Copia	5768
1700	utg7180000000026	8700	8745	LTR/Copia	46
1701	utg7180000000026	40045	40522	LTR/Copia	478
1702	utg7180000000026	43579	44092	LTR/Copia	514
1703	utg7180000000026	59288	59747	LTR/Copia	460
1704	utg7180000000026	59748	66107	LTR/Copia	6360
1705	utg7180000000026	66105	66549	LTR/Copia	445
1706	utg7180000000026	66669	71503	LTR/Copia	4835
1707	utg7180000000026	71504	71581	LTR/Copia	78
1708	utg7180000000026	71721	72041	LTR/Copia	321
1709	utg7180000000026	72991	73332	LTR/Copia	342
1710	utg7180000000026	74632	74883	LTR/Copia	252
1711	utg7180000000026	74875	74921	LTR/Copia	47
1712	utg7180000000026	79834	80736	LTR/Copia	903
1713	utg7180000000026	81664	87981	LTR/Copia	6318
1714	utg7180000000026	96078	101281	LTR/Copia	5204
1715	utg7180000000026	101399	101504	LTR/Copia	106
1716	utg7180000000026	101505	101554	LTR/Copia	50
1717	utg7180000000026	106887	110134	LTR/Copia	3248
1718	utg7180000000026	110132	110364	LTR/Copia	233
1719	utg7180000000026	111394	112223	LTR/Copia	830
1720	utg7180000000026	112192	112248	LTR/Copia	57
1721	utg7180000000026	112231	112256	LTR/Copia	26
1722	utg7180000000026	112416	112684	LTR/Copia	269
1723	utg7180000000026	113042	113058	LTR/Copia	17
1724	utg7180000000026	128113	128195	LTR/Copia	83
1725	utg7180000000026	128257	128267	LTR/Copia	11
1726	utg7180000000026	128575	128602	LTR/Copia	28
1727	utg7180000000026	129672	129756	LTR/Copia	85
1728	utg7180000000026	148881	151696	LTR/Copia	2816
1729	utg7180000000026	151740	152030	LTR/Copia	291
1730	utg7180000000026	160709	163972	LTR/Copia	3264
1731	utg7180000000026	167676	168204	LTR/Copia	529
1732	utg7180000000026	169590	170299	LTR/Copia	710
1733	utg7180000000026	170402	170745	LTR/Copia	344
1734	utg7180000000026	172482	174146	LTR/Copia	1665
1735	utg7180000000026	174977	175641	LTR/Copia	665
1736	utg7180000000026	175744	176316	LTR/Copia	573
1737	utg7180000000026	182091	182538	LTR/Copia	448
1738	utg7180000000026	194906	195413	LTR/Copia	508
1739	utg7180000000026	196421	201476	LTR/Copia	5056
1740	utg7180000000026	210626	217189	LTR/Copia	6564
1741	utg7180000000026	225827	225933	LTR/Copia	107
1742	utg7180000000026	225924	226013	LTR/Copia	90
1743	utg7180000000026	234534	234635	LTR/Copia	102
1744	utg7180000000026	240775	241152	LTR/Copia	378
1745	utg7180000000026	241672	241874	LTR/Copia	203
1746	utg7180000000026	242195	242681	LTR/Copia	487
1747	utg7180000000026	243157	243433	LTR/Copia	277
1748	utg7180000000026	244736	251058	LTR/Copia	6323
1749	utg7180000000026	264614	264864	LTR/Copia	251
1750	utg7180000000026	265131	265198	LTR/Copia	68
1751	utg7180000000026	265587	265615	LTR/Copia	29
1752	utg7180000000026	265798	266099	LTR/Copia	302
1753	utg7180000000026	265810	265986	LTR/Copia	177
1754	utg7180000000026	266539	268426	LTR/Copia	1888
1755	utg7180000000026	268835	269031	LTR/Copia	197
1756	utg7180000000026	269109	269454	LTR/Copia	346
1757	utg7180000000026	269455	270319	LTR/Copia	865
1758	utg7180000000026	270330	270466	LTR/Copia	137
1759	utg7180000000026	270491	270744	LTR/Copia	254
1760	utg7180000000026	270774	270848	LTR/Copia	75
1761	utg7180000000026	270911	271869	LTR/Copia	959
1762	utg7180000000026	272387	272884	LTR/Copia	498
1763	utg7180000000026	275696	276246	LTR/Copia	551
1764	utg7180000000026	276252	278586	LTR/Copia	2335
1765	utg7180000000026	285330	285799	LTR/Copia	470
1766	utg7180000000026	285781	292198	LTR/Copia	6418
1767	utg7180000000026	292194	294853	LTR/Copia	2660
1768	utg7180000000026	300987	300998	LTR/Copia	12
1769	utg7180000000026	302175	303112	LTR/Copia	938
1770	utg7180000000026	303114	309572	LTR/Copia	6459
1771	utg7180000000026	309573	314353	LTR/Copia	4781
1772	utg7180000000026	315330	315395	LTR/Copia	66
1773	utg7180000000026	315548	316264	LTR/Copia	717
1774	utg7180000000026	316891	317623	LTR/Copia	733
1775	utg7180000000026	318032	318393	LTR/Copia	362
1776	utg7180000000026	319089	321124	LTR/Copia	2036
1777	utg7180000000026	321124	325912	LTR/Copia	4789
1778	utg7180000000026	326059	327637	LTR/Copia	1579
1779	utg7180000000026	328964	329113	LTR/Copia	150
1780	utg7180000000026	339078	339800	LTR/Copia	723
1781	utg7180000000026	339790	339969	LTR/Copia	180
1782	utg7180000000026	339983	340033	LTR/Copia	51
1783	utg7180000000026	340176	340258	LTR/Copia	83
1784	utg7180000000026	340328	340636	LTR/Copia	309
1785	utg7180000000026	341058	341724	LTR/Copia	667
1786	utg7180000000026	343841	345576	LTR/Copia	1736
1787	utg7180000000026	345982	346025	LTR/Copia	44
1788	utg7180000000026	346020	352404	LTR/Copia	6385
1789	utg7180000000026	373748	373781	LTR/Copia	34
1790	utg7180000000026	374023	374044	LTR/Copia	22
1791	utg7180000000026	374138	374178	LTR/Copia	41
1792	utg7180000000026	377739	377845	LTR/Copia	107
1793	utg7180000000026	378199	378254	LTR/Copia	56
1794	utg7180000000026	381260	387674	LTR/Copia	6415
1795	utg7180000000026	389802	390005	LTR/Copia	204
1796	utg7180000000026	395107	397711	LTR/Copia	2605
1797	utg7180000000026	404418	408027	LTR/Copia	3610
1798	utg7180000000026	408060	410558	LTR/Copia	2499
1799	utg7180000000026	410555	413348	LTR/Copia	2794
1800	utg7180000000026	413558	413983	LTR/Copia	426
1801	utg7180000000026	414067	414256	LTR/Copia	190
1802	utg7180000000026	415433	415475	LTR/Copia	43
1803	utg7180000000026	415544	418393	LTR/Copia	2850
1804	utg7180000000026	423371	427485	LTR/Copia	4115
1805	utg7180000000026	434138	436818	LTR/Copia	2681
1806	utg7180000000026	436799	437876	LTR/Copia	1078
1807	utg7180000000026	442165	442795	LTR/Copia	631
1808	utg7180000000026	453063	455014	LTR/Copia	1952
1809	utg7180000000026	455009	455380	LTR/Copia	372
1810	utg7180000000026	456291	462542	LTR/Copia	6252
1811	utg7180000000026	462773	462860	LTR/Copia	88
1812	utg7180000000026	462967	463049	LTR/Copia	83
1813	utg7180000000026	463063	463602	LTR/Copia	540
1814	utg7180000000026	470153	470292	LTR/Copia	140
1815	utg7180000000026	470270	470370	LTR/Copia	101
1816	utg7180000000026	472138	478493	LTR/Copia	6356
1817	utg7180000000026	481831	481956	LTR/Copia	126
1818	utg7180000000026	481957	483203	LTR/Copia	1247
1819	utg7180000000026	483757	489132	LTR/Copia	5376
1820	utg7180000000026	489239	489367	LTR/Copia	129
1821	utg7180000000026	490019	490062	LTR/Copia	44
1822	utg7180000000026	490065	490560	LTR/Copia	496
1823	utg7180000000026	500256	503985	LTR/Copia	3730
1824	utg7180000000026	503985	507102	LTR/Copia	3118
1825	utg7180000000026	510481	510675	LTR/Copia	195
1826	utg7180000000026	510678	510818	LTR/Copia	141
1827	utg7180000000026	510863	511097	LTR/Copia	235
1828	utg7180000000026	514291	520372	LTR/Copia	6082
1829	utg7180000000026	520750	520991	LTR/Copia	242
1830	utg7180000000026	535771	535896	LTR/Copia	126
1831	utg7180000000026	536356	536372	LTR/Copia	17
1832	utg7180000000026	536519	536544	LTR/Copia	26
1833	utg7180000000026	545059	545359	LTR/Copia	301
1834	utg7180000000026	573091	573722	LTR/Copia	632
1835	utg7180000000026	576930	577668	LTR/Copia	739
1836	utg7180000000026	578011	578157	LTR/Copia	147
1837	utg7180000000026	579435	579685	LTR/Copia	251
1838	utg7180000000026	580540	581241	LTR/Copia	702
1839	utg7180000000026	581691	581711	LTR/Copia	21
1840	utg7180000000026	581979	582005	LTR/Copia	27
1841	utg7180000000026	583964	584848	LTR/Copia	885
1842	utg7180000000026	584995	590745	LTR/Copia	5751
1843	utg7180000000026	603906	604048	LTR/Copia	143
1844	utg7180000000026	604061	608682	LTR/Copia	4622
1845	utg7180000000026	608938	609173	LTR/Copia	236
1846	utg7180000000026	610758	611012	LTR/Copia	255
1847	utg7180000000026	611013	612007	LTR/Copia	995
1848	utg7180000000026	612008	613001	LTR/Copia	994
1849	utg7180000000026	613032	613098	LTR/Copia	67
1850	utg7180000000026	613537	613721	LTR/Copia	185
1851	utg7180000000026	613807	613933	LTR/Copia	127
1852	utg7180000000026	613928	614035	LTR/Copia	108
1853	utg7180000000026	614012	614136	LTR/Copia	125
1854	utg7180000000026	614555	615309	LTR/Copia	755
1855	utg7180000000026	615306	618144	LTR/Copia	2839
1856	utg7180000000026	621608	623095	LTR/Copia	1488
1857	utg7180000000026	629835	630550	LTR/Copia	716
1858	utg7180000000026	630534	630551	LTR/Copia	18
1859	utg7180000000026	630552	631727	LTR/Copia	1176
1860	utg7180000000026	632886	635061	LTR/Copia	2176
1861	utg7180000000026	635049	638459	LTR/Copia	3411
1862	utg7180000000026	647270	647517	LTR/Copia	248
1863	utg7180000000026	647506	647910	LTR/Copia	405
1864	utg7180000000026	649106	650254	LTR/Copia	1149
1865	utg7180000000026	650256	650448	LTR/Copia	193
1866	utg7180000000026	653431	654864	LTR/Copia	1434
1867	utg7180000000026	655885	656061	LTR/Copia	177
1868	utg7180000000026	662515	662592	LTR/Copia	78
1869	utg7180000000026	662577	662731	LTR/Copia	155
1870	utg7180000000026	691573	697851	LTR/Copia	6279
1871	utg7180000000026	697967	698103	LTR/Copia	137
1872	utg7180000000026	698001	699048	LTR/Copia	1048
1873	utg7180000000026	698968	699059	LTR/Copia	92
1874	utg7180000000026	699625	702905	LTR/Copia	3281
1875	utg7180000000026	703071	705924	LTR/Copia	2854
1876	utg7180000000026	705925	705958	LTR/Copia	34
1877	utg7180000000026	707180	707399	LTR/Copia	220
1878	utg7180000000026	707448	707464	LTR/Copia	17
1879	utg7180000000026	708241	708359	LTR/Copia	119
1880	utg7180000000026	708546	708583	LTR/Copia	38
1881	utg7180000000026	708921	709334	LTR/Copia	414
1882	utg7180000000026	709336	710335	LTR/Copia	1000
1883	utg7180000000026	710381	711039	LTR/Copia	659
1884	utg7180000000026	711039	711393	LTR/Copia	355
1885	utg7180000000026	711449	712578	LTR/Copia	1130
1886	utg7180000000026	712395	713268	LTR/Copia	874
1887	utg7180000000026	714301	714629	LTR/Copia	329
1888	utg7180000000026	714628	715248	LTR/Copia	621
1889	utg7180000000026	715233	716327	LTR/Copia	1095
1890	utg7180000000026	716326	716633	LTR/Copia	308
1891	utg7180000000026	716824	719772	LTR/Copia	2949
1892	utg7180000000026	719864	720033	LTR/Copia	170
1893	utg7180000000026	720256	722376	LTR/Copia	2121
1894	utg7180000000026	722376	727791	LTR/Copia	5416
1895	utg7180000000026	727792	727916	LTR/Copia	125
1896	utg7180000000026	727888	727913	LTR/Copia	26
1897	utg7180000000026	728623	728793	LTR/Copia	171
1898	utg7180000000026	728773	729045	LTR/Copia	273
1899	utg7180000000026	729369	729622	LTR/Copia	254
1900	utg7180000000026	737088	737468	LTR/Copia	381
1901	utg7180000000026	737468	743934	LTR/Copia	6467
1902	utg7180000000026	744546	745561	LTR/Copia	1016
1903	utg7180000000026	745873	745998	LTR/Copia	126
1904	utg7180000000026	745981	746094	LTR/Copia	114
1905	utg7180000000026	747783	747910	LTR/Copia	128
1906	utg7180000000026	749326	749503	LTR/Copia	178
1907	utg7180000000026	750431	750747	LTR/Copia	317
1908	utg7180000000026	751156	751892	LTR/Copia	737
1909	utg7180000000026	752515	753194	LTR/Copia	680
1910	utg7180000000026	753221	753390	LTR/Copia	170
1911	utg7180000000026	753524	753653	LTR/Copia	130
1912	utg7180000000026	753656	753772	LTR/Copia	117
1913	utg7180000000026	753984	759991	LTR/Copia	6008
1914	utg7180000000026	759919	760096	LTR/Copia	178
1915	utg7180000000026	760162	760239	LTR/Copia	78
1916	utg7180000000026	761709	762135	LTR/Copia	427
1917	utg7180000000026	762303	767470	LTR/Copia	5168
1918	utg7180000000026	769886	770277	LTR/Copia	392
1919	utg7180000000026	775126	775257	LTR/Copia	132
1920	utg7180000000026	782341	783947	LTR/Copia	1607
1921	utg7180000000026	784347	785318	LTR/Copia	972
1922	utg7180000000026	785362	785520	LTR/Copia	159
1923	utg7180000000026	785929	786019	LTR/Copia	91
1924	utg7180000000026	786679	786925	LTR/Copia	247
1925	utg7180000000026	787944	792613	LTR/Copia	4670
1926	utg7180000000026	792614	799019	LTR/Copia	6406
1927	utg7180000000026	799012	799891	LTR/Copia	880
1928	utg7180000000026	801155	803217	LTR/Copia	2063
1929	utg7180000000026	805454	809928	LTR/Copia	4475
1930	utg7180000000026	817398	819447	LTR/Copia	2050
1931	utg7180000000026	824144	824266	LTR/Copia	123
1932	utg7180000000026	851793	851836	LTR/Copia	44
1933	utg7180000000026	857552	857764	LTR/Copia	213
1934	utg7180000000026	857747	860956	LTR/Copia	3210
1935	utg7180000000026	861287	861331	LTR/Copia	45
1936	utg7180000000026	861327	864100	LTR/Copia	2774
1937	utg7180000000026	864572	864958	LTR/Copia	387
1938	utg7180000000026	864959	865438	LTR/Copia	480
1939	utg7180000000026	865438	870899	LTR/Copia	5462
1940	utg7180000000026	870872	871680	LTR/Copia	809
1941	utg7180000000026	871848	872629	LTR/Copia	782
1942	utg7180000000026	872633	874632	LTR/Copia	2000
1943	utg7180000000026	874768	874947	LTR/Copia	180
1944	utg7180000000026	874949	875744	LTR/Copia	796
1945	utg7180000000026	882331	888007	LTR/Copia	5677
1946	utg7180000000026	888013	894665	LTR/Copia	6653
1947	utg7180000000026	894944	895412	LTR/Copia	469
1948	utg7180000000026	895403	898659	LTR/Copia	3257
1949	utg7180000000026	905356	905828	LTR/Copia	473
1950	utg7180000000026	906966	907060	LTR/Copia	95
1951	utg7180000000026	907386	907474	LTR/Copia	89
1952	utg7180000000026	909762	911349	LTR/Copia	1588
1953	utg7180000000026	911493	911562	LTR/Copia	70
1954	utg7180000000026	911941	912141	LTR/Copia	201
1955	utg7180000000026	912142	917309	LTR/Copia	5168
1956	utg7180000000026	917472	917897	LTR/Copia	426
1957	utg7180000000026	917918	919455	LTR/Copia	1538
1958	utg7180000000026	919834	925823	LTR/Copia	5990
1959	utg7180000000026	925824	927921	LTR/Copia	2098
1960	utg7180000000026	933195	933272	LTR/Copia	78
1961	utg7180000000026	939309	939734	LTR/Copia	426
1962	utg7180000000026	939897	942821	LTR/Copia	2925
1963	utg7180000000026	943936	946178	LTR/Copia	2243
1964	utg7180000000026	950649	951608	LTR/Copia	960
1965	utg7180000000026	951693	951834	LTR/Copia	142
1966	utg7180000000026	951842	952078	LTR/Copia	237
1967	utg7180000000026	952900	953576	LTR/Copia	677
1968	utg7180000000026	960901	961037	LTR/Copia	137
1969	utg7180000000026	962269	968265	LTR/Copia	5997
1970	utg7180000000026	968746	969185	LTR/Copia	440
1971	utg7180000000026	972774	978542	LTR/Copia	5769
1972	utg7180000000026	978546	978575	LTR/Copia	30
1973	utg7180000000026	980875	980963	LTR/Copia	89
1974	utg7180000000026	981157	981367	LTR/Copia	211
1975	utg7180000000026	982534	982637	LTR/Copia	104
1976	utg7180000000026	984453	984552	LTR/Copia	100
1977	utg7180000000026	984560	985035	LTR/Copia	476
1978	utg7180000000026	986094	986449	LTR/Copia	356
1979	utg7180000000026	997374	998245	LTR/Copia	872
1980	utg7180000000026	998528	1000555	LTR/Copia	2028
1981	utg7180000000026	1000676	1003548	LTR/Copia	2873
1982	utg7180000000026	1011823	1012032	LTR/Copia	210
1983	utg7180000000026	1014929	1015176	LTR/Copia	248
1984	utg7180000000026	1021268	1024427	LTR/Copia	3160
1985	utg7180000000026	1024554	1027869	LTR/Copia	3316
1986	utg7180000000026	1033137	1035157	LTR/Copia	2021
1987	utg7180000000026	1049193	1053565	LTR/Copia	4373
1988	utg7180000000026	1053789	1057990	LTR/Copia	4202
1989	utg7180000000027	4725	5976	LTR/Copia	1252
1990	utg7180000000027	5970	7758	LTR/Copia	1789
1991	utg7180000000027	8483	9959	LTR/Copia	1477
1992	utg7180000000027	10289	10767	LTR/Copia	479
1993	utg7180000000027	10829	10998	LTR/Copia	170
1994	utg7180000000027	10968	12451	LTR/Copia	1484
1995	utg7180000000027	12820	14322	LTR/Copia	1503
1996	utg7180000000027	17214	21500	LTR/Copia	4287
1997	utg7180000000027	21501	21578	LTR/Copia	78
1998	utg7180000000027	21718	22032	LTR/Copia	315
1999	utg7180000000027	22099	24127	LTR/Copia	2029
[truncated: 25,700 more rows]

## Sheet: ERV1
No.	Contigs	Start	End	Type	Length
1	utg7180000000001	70972	71334	LTR/ERV1	363
2	utg7180000000001	303844	304346	LTR/ERV1	503
3	utg7180000000001	654027	654104	LTR/ERV1	78
4	utg7180000000001	1215483	1215873	LTR/ERV1	391
5	utg7180000000001	1300547	1300624	LTR/ERV1	78
6	utg7180000000001	1665802	1666967	LTR/ERV1	1166
7	utg7180000000005	123210	123616	LTR/ERV1	407
8	utg7180000000009	219464	219522	LTR/ERV1	59
9	utg7180000000009	528430	528502	LTR/ERV1	73
10	utg7180000000009	528596	528659	LTR/ERV1	64
11	utg7180000000022	599862	599920	LTR/ERV1	59
12	utg7180000000023	437820	437878	LTR/ERV1	59
13	utg7180000000024	21079	21151	LTR/ERV1	73
14	utg7180000000024	668866	668923	LTR/ERV1	58
15	utg7180000000026	631728	632885	LTR/ERV1	1158
16	utg7180000000026	647911	649105	LTR/ERV1	1195
17	utg7180000000026	760775	761631	LTR/ERV1	857
18	utg7180000000026	767481	768365	LTR/ERV1	885
19	utg7180000000036	8214	9371	LTR/ERV1	1158
20	utg7180000000037	463632	463690	LTR/ERV1	59
21	utg7180000000039	34497	35013	LTR/ERV1	517
22	utg7180000000039	39533	40650	LTR/ERV1	1118
23	utg7180000000043	632436	633633	LTR/ERV1	1198
24	utg7180000000043	891617	892021	LTR/ERV1	405
25	utg7180000000043	907049	907120	LTR/ERV1	72
26	utg7180000000047	379622	381148	LTR/ERV1	1527
27	utg7180000000048	39856	40671	LTR/ERV1	816
28	utg7180000000049	135462	135519	LTR/ERV1	58
29	utg7180000000049	146359	146845	LTR/ERV1	487
30	utg7180000000051	134521	135736	LTR/ERV1	1216
31	utg7180000000059	183223	183633	LTR/ERV1	411
32	utg7180000000059	247992	249852	LTR/ERV1	1861
33	utg7180000000063	639625	641444	LTR/ERV1	1820
34	utg7180000000076	45100	45158	LTR/ERV1	59
35	utg7180000000078	112517	112626	LTR/ERV1	110
36	utg7180000000078	183222	184370	LTR/ERV1	1149
37	utg7180000000078	314113	314144	LTR/ERV1	32
38	utg7180000000078	502918	503383	LTR/ERV1	466
39	utg7180000000081	53325	53787	LTR/ERV1	463
40	utg7180000000087	30533	30880	LTR/ERV1	348
41	utg7180000000088	36836	37256	LTR/ERV1	421
42	utg7180000000088	159526	160096	LTR/ERV1	571
43	utg7180000000088	273224	274410	LTR/ERV1	1187
44	utg7180000000092	27960	28025	LTR/ERV1	66
45	utg7180000000096	6940	7400	LTR/ERV1	461
46	utg7180000000096	95469	97330	LTR/ERV1	1862
47	utg7180000000098	67991	69820	LTR/ERV1	1830
48	utg7180000000098	239050	239068	LTR/ERV1	19
49	utg7180000000101	44344	44401	LTR/ERV1	58
50	utg7180000000105	9179	9304	LTR/ERV1	126
51	utg7180000000105	71155	71218	LTR/ERV1	64
52	utg7180000000105	71312	71384	LTR/ERV1	73
53	utg7180000000116	493901	495043	LTR/ERV1	1143
54	utg7180000000130	106986	108146	LTR/ERV1	1161
55	utg7180000000130	108962	110514	LTR/ERV1	1553
56	utg7180000000130	206523	207392	LTR/ERV1	870
57	utg7180000000130	561162	562300	LTR/ERV1	1139
58	utg7180000000133	601811	602136	LTR/ERV1	326
59	utg7180000000133	604742	605691	LTR/ERV1	950
60	utg7180000000133	606668	608069	LTR/ERV1	1402
61	utg7180000000141	4268	6114	LTR/ERV1	1847
62	utg7180000000141	228688	229884	LTR/ERV1	1197
63	utg7180000000141	528290	528772	LTR/ERV1	483
64	utg7180000000141	535057	536373	LTR/ERV1	1317
65	utg7180000000145	134910	135373	LTR/ERV1	464
66	utg7180000000148	317611	317643	LTR/ERV1	33
67	utg7180000000148	464145	464532	LTR/ERV1	388
68	utg7180000000150	391725	391768	LTR/ERV1	44
69	utg7180000000150	392009	392030	LTR/ERV1	22
70	utg7180000000150	392133	392239	LTR/ERV1	107
71	utg7180000000155	42176	42293	LTR/ERV1	118
72	utg7180000000155	55975	56426	LTR/ERV1	452
73	utg7180000000157	17108	17978	LTR/ERV1	871
74	utg7180000000157	18689	19101	LTR/ERV1	413
75	utg7180000000157	186518	187781	LTR/ERV1	1264
76	utg7180000000157	187786	188457	LTR/ERV1	672
77	utg7180000000161	161247	161305	LTR/ERV1	59
78	utg7180000000161	193978	193996	LTR/ERV1	19
79	utg7180000000161	194143	194234	LTR/ERV1	92
80	utg7180000000177	56698	56738	LTR/ERV1	41
81	utg7180000000188	21739	23546	LTR/ERV1	1808
82	utg7180000000193	87630	87710	LTR/ERV1	81
83	utg7180000000193	87867	87959	LTR/ERV1	93
84	utg7180000000195	197035	198189	LTR/ERV1	1155
85	utg7180000000206	249268	250138	LTR/ERV1	871
86	utg7180000000206	255625	257371	LTR/ERV1	1747
87	utg7180000000224	51486	52607	LTR/ERV1	1122
88	utg7180000000224	214757	214825	LTR/ERV1	69
89	utg7180000000229	96932	98196	LTR/ERV1	1265
90	utg7180000000230	74980	75023	LTR/ERV1	44
91	utg7180000000230	78382	78441	LTR/ERV1	60
92	utg7180000000230	81199	81649	LTR/ERV1	451
93	utg7180000000233	106909	108195	LTR/ERV1	1287
94	utg7180000000253	237914	239732	LTR/ERV1	1819
95	utg7180000000253	246948	248386	LTR/ERV1	1439
96	utg7180000000253	251641	251856	LTR/ERV1	216
97	utg7180000000255	3958	4024	LTR/ERV1	67
98	utg7180000000256	243568	244580	LTR/ERV1	1013
99	utg7180000000257	111805	111863	LTR/ERV1	59
100	utg7180000000259	441	498	LTR/ERV1	58
101	utg7180000000268	139668	139707	LTR/ERV1	40
102	utg7180000000286	2793	3296	LTR/ERV1	504
103	utg7180000000293	182599	183509	LTR/ERV1	911
104	utg7180000000293	378549	379437	LTR/ERV1	889
105	utg7180000000294	227482	227943	LTR/ERV1	462
106	utg7180000000300	41425	41482	LTR/ERV1	58
107	utg7180000000316	87638	88869	LTR/ERV1	1232
108	utg7180000000342	24779	24822	LTR/ERV1	44
109	utg7180000000342	33185	35079	LTR/ERV1	1895
110	utg7180000000364	24620	25439	LTR/ERV1	820
111	utg7180000000373	226095	226163	LTR/ERV1	69
112	utg7180000000404	115287	116875	LTR/ERV1	1589
113	utg7180000000405	56194	57373	LTR/ERV1	1180
114	utg7180000000412	39817	41074	LTR/ERV1	1258
115	utg7180000000415	19153	20157	LTR/ERV1	1005
116	utg7180000000446	260717	260794	LTR/ERV1	78
117	utg7180000000446	286485	287646	LTR/ERV1	1162
118	utg7180000000447	73493	74846	LTR/ERV1	1354
119	utg7180000000447	101464	101876	LTR/ERV1	413
120	utg7180000000447	273837	275705	LTR/ERV1	1869
121	utg7180000000455	31623	32759	LTR/ERV1	1137
122	utg7180000000456	64844	64900	LTR/ERV1	57
123	utg7180000000482	9007	9509	LTR/ERV1	503
124	utg7180000000482	9488	9953	LTR/ERV1	466
125	utg7180000000482	9884	10806	LTR/ERV1	923
126	utg7180000000482	70735	72308	LTR/ERV1	1574
127	utg7180000000482	166560	167719	LTR/ERV1	1160
128	utg7180000000482	171439	171533	LTR/ERV1	95
129	utg7180000000482	178117	178307	LTR/ERV1	191
130	utg7180000000500	56	488	LTR/ERV1	433
131	utg7180000000500	1634	2072	LTR/ERV1	439
132	utg7180000000501	235521	236028	LTR/ERV1	508
133	utg7180000000511	48019	48037	LTR/ERV1	19
134	utg7180000000513	81079	81193	LTR/ERV1	115
135	utg7180000000524	666	780	LTR/ERV1	115
136	utg7180000000553	5409	5911	LTR/ERV1	503
137	utg7180000000553	5890	6355	LTR/ERV1	466
138	utg7180000000553	203000	204160	LTR/ERV1	1161
139	utg7180000000556	180120	180960	LTR/ERV1	841
140	utg7180000000580	22812	23693	LTR/ERV1	882
141	utg7180000000589	67322	67380	LTR/ERV1	59
142	utg7180000000602	31715	31761	LTR/ERV1	47
143	utg7180000000647	14491	14552	LTR/ERV1	62
144	utg7180000000651	29913	29970	LTR/ERV1	58
145	utg7180000000652	17516	17629	LTR/ERV1	114
146	utg7180000000661	61892	63737	LTR/ERV1	1846
147	utg7180000000678	64881	64991	LTR/ERV1	111
148	utg7180000000678	65127	65203	LTR/ERV1	77
149	utg7180000000684	155047	155111	LTR/ERV1	65
150	utg7180000000687	15050	16326	LTR/ERV1	1277
151	utg7180000000709	13215	13232	LTR/ERV1	18
152	utg7180000000711	73496	75508	LTR/ERV1	2013
153	utg7180000000713	57269	59095	LTR/ERV1	1827
154	utg7180000000728	36795	36915	LTR/ERV1	121
155	utg7180000000728	36970	37012	LTR/ERV1	43
156	utg7180000000741	11071	11129	LTR/ERV1	59
157	utg7180000000741	18895	19712	LTR/ERV1	818
158	utg7180000000774	5369	5427	LTR/ERV1	59
159	utg7180000000827	34047	34507	LTR/ERV1	461
160	utg7180000000827	35142	35835	LTR/ERV1	694
161	utg7180000000832	10116	11019	LTR/ERV1	904
162	utg7180000000883	68322	68379	LTR/ERV1	58
163	utg7180000000883	73498	73555	LTR/ERV1	58
164	utg7180000000939	14243	14741	LTR/ERV1	499
165	utg7180000000975	1207	2378	LTR/ERV1	1172
166	utg7180000000975	35766	36230	LTR/ERV1	465
167	utg7180000000991	9113	9971	LTR/ERV1	859
168	utg7180000001001	2850	2908	LTR/ERV1	59
169	utg7180000001375	82552	82671	LTR/ERV1	120
170	utg7180000001379	81620	82809	LTR/ERV1	1190
171	utg7180000001389	43968	44034	LTR/ERV1	67
172	utg7180000001395	20079	21222	LTR/ERV1	1144
173	utg7180000001395	128802	129010	LTR/ERV1	209
174	utg7180000001407	113864	114684	LTR/ERV1	821
175	utg7180000001408	5704	5850	LTR/ERV1	147
176	utg7180000001408	6085	6095	LTR/ERV1	11
177	utg7180000001408	245420	246632	LTR/ERV1	1213
178	utg7180000001422	12808	13360	LTR/ERV1	553
179	utg7180000001422	14473	14661	LTR/ERV1	189
180	utg7180000001467	19525	21246	LTR/ERV1	1722
181	utg7180000001467	110800	110868	LTR/ERV1	69
182	utg7180000001469	64165	64261	LTR/ERV1	97
183	utg7180000001469	64355	64475	LTR/ERV1	121
184	utg7180000001478	14708	15678	LTR/ERV1	971
185	utg7180000001483	45211	45323	LTR/ERV1	113
186	utg7180000001505	130122	131056	LTR/ERV1	935
187	utg7180000001510	35408	35484	LTR/ERV1	77
188	utg7180000001510	50935	51449	LTR/ERV1	515
189	utg7180000001510	64498	64687	LTR/ERV1	190
190	utg7180000001510	323116	323153	LTR/ERV1	38
191	utg7180000001521	77318	77391	LTR/ERV1	74
192	utg7180000001527	97440	97497	LTR/ERV1	58
193	utg7180000001528	49941	51621	LTR/ERV1	1681
194	utg7180000001528	65240	65617	LTR/ERV1	378
195	utg7180000001551	337953	339114	LTR/ERV1	1162
196	utg7180000001551	394346	395571	LTR/ERV1	1226
197	utg7180000001555	52761	54261	LTR/ERV1	1501
198	utg7180000001558	70157	70214	LTR/ERV1	58
199	utg7180000001564	584292	585185	LTR/ERV1	894
200	utg7180000001569	1246	1304	LTR/ERV1	59
201	utg7180000001569	163491	163684	LTR/ERV1	194
202	utg7180000001571	234873	236626	LTR/ERV1	1754
203	utg7180000001571	570242	571431	LTR/ERV1	1190
204	utg7180000001575	124278	125424	LTR/ERV1	1147
205	utg7180000001575	228363	228775	LTR/ERV1	413
206	utg7180000001575	271537	271707	LTR/ERV1	171
207	utg7180000001575	271684	272049	LTR/ERV1	366
208	utg7180000001578	161771	163722	LTR/ERV1	1952
209	utg7180000001578	264605	264615	LTR/ERV1	11
210	utg7180000001578	264711	264723	LTR/ERV1	13
211	utg7180000001584	301512	301570	LTR/ERV1	59
212	utg7180000001584	394660	395830	LTR/ERV1	1171
213	utg7180000001584	575668	576865	LTR/ERV1	1198
214	utg7180000001584	677037	677068	LTR/ERV1	32
215	utg7180000001584	677191	677991	LTR/ERV1	801
216	utg7180000001584	1114095	1114141	LTR/ERV1	47
217	utg7180000001584	1143243	1144349	LTR/ERV1	1107
218	utg7180000001585	89841	89954	LTR/ERV1	114
219	utg7180000001588	120086	121863	LTR/ERV1	1778
220	utg7180000001590	105806	105863	LTR/ERV1	58
221	utg7180000001590	118534	119445	LTR/ERV1	912
222	utg7180000001590	226376	226434	LTR/ERV1	59
223	utg7180000001590	253922	255106	LTR/ERV1	1185
224	utg7180000001591	140584	142036	LTR/ERV1	1453
225	utg7180000001591	146291	147074	LTR/ERV1	784
226	utg7180000001591	147078	147208	LTR/ERV1	131
227	utg7180000001591	147758	148006	LTR/ERV1	249
228	utg7180000001591	455952	457031	LTR/ERV1	1080
229	utg7180000001591	550454	550830	LTR/ERV1	377
230	utg7180000001593	65397	65455	LTR/ERV1	59
231	utg7180000001595	188643	188701	LTR/ERV1	59
232	utg7180000001599	9911	10906	LTR/ERV1	996
233	utg7180000001602	68196	68977	LTR/ERV1	782
234	utg7180000001605	139220	141075	LTR/ERV1	1856
235	utg7180000001605	147330	148523	LTR/ERV1	1194
236	utg7180000001605	174962	175510	LTR/ERV1	549
237	utg7180000001606	541642	543469	LTR/ERV1	1828
238	utg7180000001606	683843	684201	LTR/ERV1	359
239	utg7180000001606	727937	729091	LTR/ERV1	1155
240	utg7180000001606	958354	960133	LTR/ERV1	1780
241	utg7180000001606	1050817	1052036	LTR/ERV1	1220
242	utg7180000001607	52422	52504	LTR/ERV1	83
243	utg7180000001612	27555	27613	LTR/ERV1	59
244	utg7180000001612	27790	27847	LTR/ERV1	58
245	utg7180000001612	164337	166044	LTR/ERV1	1708
246	utg7180000001613	440195	440675	LTR/ERV1	481
247	utg7180000001616	64274	64894	LTR/ERV1	621
248	utg7180000001625	224466	224880	LTR/ERV1	415
249	utg7180000001639	110750	111209	LTR/ERV1	460
250	utg7180000001643	37972	39700	LTR/ERV1	1729
251	utg7180000001645	63028	64230	LTR/ERV1	1203
252	utg7180000001645	225391	226343	LTR/ERV1	953
253	utg7180000001647	152540	152978	LTR/ERV1	439
254	utg7180000001647	224324	224768	LTR/ERV1	445
255	utg7180000001649	214289	214365	LTR/ERV1	77
256	utg7180000001649	475194	475269	LTR/ERV1	76
257	utg7180000001653	377378	377455	LTR/ERV1	78
258	utg7180000001653	377605	377705	LTR/ERV1	101
259	utg7180000001658	133404	133462	LTR/ERV1	59
260	utg7180000001663	11309	12467	LTR/ERV1	1159
261	utg7180000001665	515138	515582	LTR/ERV1	445
262	utg7180000001666	513277	513472	LTR/ERV1	196
263	utg7180000001666	589538	591357	LTR/ERV1	1820
264	utg7180000001671	344768	346186	LTR/ERV1	1419
265	utg7180000001672	322775	323590	LTR/ERV1	816
266	utg7180000001674	40449	42133	LTR/ERV1	1685
267	utg7180000001674	100290	100348	LTR/ERV1	59
268	utg7180000001674	449326	450862	LTR/ERV1	1537
269	utg7180000001677	47980	48038	LTR/ERV1	59

## Sheet: Gyspy
No.	Contigs	Start	End	Type	Length
1	utg7180000000001	14400	14669	LTR/Gypsy	270
2	utg7180000000001	15832	16508	LTR/Gypsy	677
3	utg7180000000001	16695	17292	LTR/Gypsy	598
4	utg7180000000001	17855	18279	LTR/Gypsy	425
5	utg7180000000001	18332	21745	LTR/Gypsy	3414
6	utg7180000000001	21829	22033	LTR/Gypsy	205
7	utg7180000000001	25219	25271	LTR/Gypsy	53
8	utg7180000000001	28046	28123	LTR/Gypsy	78
9	utg7180000000001	35437	42870	LTR/Gypsy	7434
10	utg7180000000001	46352	47388	LTR/Gypsy	1037
11	utg7180000000001	47389	47709	LTR/Gypsy	321
12	utg7180000000001	47687	51220	LTR/Gypsy	3534
13	utg7180000000001	51213	53792	LTR/Gypsy	2580
14	utg7180000000001	53778	54085	LTR/Gypsy	308
15	utg7180000000001	54085	56213	LTR/Gypsy	2129
16	utg7180000000001	56214	56783	LTR/Gypsy	570
17	utg7180000000001	57042	57784	LTR/Gypsy	743
18	utg7180000000001	57791	60517	LTR/Gypsy	2727
19	utg7180000000001	60558	61381	LTR/Gypsy	824
20	utg7180000000001	61382	69767	LTR/Gypsy	8386
21	utg7180000000001	69760	69825	LTR/Gypsy	66
22	utg7180000000001	70546	71083	LTR/Gypsy	538
23	utg7180000000001	74196	74307	LTR/Gypsy	112
24	utg7180000000001	74366	74509	LTR/Gypsy	144
25	utg7180000000001	75305	75366	LTR/Gypsy	62
26	utg7180000000001	75346	75508	LTR/Gypsy	163
27	utg7180000000001	75773	76241	LTR/Gypsy	469
28	utg7180000000001	83059	86910	LTR/Gypsy	3852
29	utg7180000000001	89285	95951	LTR/Gypsy	6667
30	utg7180000000001	106400	109011	LTR/Gypsy	2612
31	utg7180000000001	109189	109337	LTR/Gypsy	149
32	utg7180000000001	111161	117738	LTR/Gypsy	6578
33	utg7180000000001	117739	121443	LTR/Gypsy	3705
34	utg7180000000001	122114	125272	LTR/Gypsy	3159
35	utg7180000000001	125273	128064	LTR/Gypsy	2792
36	utg7180000000001	129578	132959	LTR/Gypsy	3382
37	utg7180000000001	132960	135932	LTR/Gypsy	2973
38	utg7180000000001	138227	138296	LTR/Gypsy	70
39	utg7180000000001	139456	145590	LTR/Gypsy	6135
40	utg7180000000001	145758	146324	LTR/Gypsy	567
41	utg7180000000001	146309	146320	LTR/Gypsy	12
42	utg7180000000001	146650	147123	LTR/Gypsy	474
43	utg7180000000001	147112	147679	LTR/Gypsy	568
44	utg7180000000001	148190	148219	LTR/Gypsy	30
45	utg7180000000001	151992	158587	LTR/Gypsy	6596
46	utg7180000000001	158586	159259	LTR/Gypsy	674
47	utg7180000000001	159602	160090	LTR/Gypsy	489
48	utg7180000000001	160074	162864	LTR/Gypsy	2791
49	utg7180000000001	198270	198372	LTR/Gypsy	103
50	utg7180000000001	198365	198568	LTR/Gypsy	204
51	utg7180000000001	200857	200998	LTR/Gypsy	142
52	utg7180000000001	210379	210790	LTR/Gypsy	412
53	utg7180000000001	210790	212248	LTR/Gypsy	1459
54	utg7180000000001	212249	217562	LTR/Gypsy	5314
55	utg7180000000001	222615	222699	LTR/Gypsy	85
56	utg7180000000001	222700	223030	LTR/Gypsy	331
57	utg7180000000001	223208	223254	LTR/Gypsy	47
58	utg7180000000001	224774	229368	LTR/Gypsy	4595
59	utg7180000000001	233364	233604	LTR/Gypsy	241
60	utg7180000000001	233595	237222	LTR/Gypsy	3628
61	utg7180000000001	239715	239884	LTR/Gypsy	170
62	utg7180000000001	239888	240492	LTR/Gypsy	605
63	utg7180000000001	240493	242128	LTR/Gypsy	1636
64	utg7180000000001	242129	247342	LTR/Gypsy	5214
65	utg7180000000001	248344	248633	LTR/Gypsy	290
66	utg7180000000001	248634	252298	LTR/Gypsy	3665
67	utg7180000000001	252316	252552	LTR/Gypsy	237
68	utg7180000000001	252553	252580	LTR/Gypsy	28
69	utg7180000000001	252892	253094	LTR/Gypsy	203
70	utg7180000000001	253170	259853	LTR/Gypsy	6684
71	utg7180000000001	259854	260411	LTR/Gypsy	558
72	utg7180000000001	265037	265180	LTR/Gypsy	144
73	utg7180000000001	265810	268831	LTR/Gypsy	3022
74	utg7180000000001	270147	270237	LTR/Gypsy	91
75	utg7180000000001	275951	276558	LTR/Gypsy	608
76	utg7180000000001	279390	284620	LTR/Gypsy	5231
77	utg7180000000001	285626	285915	LTR/Gypsy	290
78	utg7180000000001	289863	295134	LTR/Gypsy	5272
79	utg7180000000001	297166	297260	LTR/Gypsy	95
80	utg7180000000001	302067	302213	LTR/Gypsy	147
81	utg7180000000001	302214	302696	LTR/Gypsy	483
82	utg7180000000001	302551	303601	LTR/Gypsy	1051
83	utg7180000000001	303686	304080	LTR/Gypsy	395
84	utg7180000000001	305139	305321	LTR/Gypsy	183
85	utg7180000000001	305333	311212	LTR/Gypsy	5880
86	utg7180000000001	311213	317793	LTR/Gypsy	6581
87	utg7180000000001	317794	317840	LTR/Gypsy	47
88	utg7180000000001	317835	318438	LTR/Gypsy	604
89	utg7180000000001	325051	325152	LTR/Gypsy	102
90	utg7180000000001	332332	332465	LTR/Gypsy	134
91	utg7180000000001	336182	336254	LTR/Gypsy	73
92	utg7180000000001	336200	342797	LTR/Gypsy	6598
93	utg7180000000001	342795	344816	LTR/Gypsy	2022
94	utg7180000000001	344817	350202	LTR/Gypsy	5386
95	utg7180000000001	350204	352205	LTR/Gypsy	2002
96	utg7180000000001	352206	352488	LTR/Gypsy	283
97	utg7180000000001	352482	353706	LTR/Gypsy	1225
98	utg7180000000001	353707	353809	LTR/Gypsy	103
99	utg7180000000001	353802	354000	LTR/Gypsy	199
100	utg7180000000001	354096	355735	LTR/Gypsy	1640
101	utg7180000000001	363479	365601	LTR/Gypsy	2123
102	utg7180000000001	365601	368059	LTR/Gypsy	2459
103	utg7180000000001	372352	373505	LTR/Gypsy	1154
104	utg7180000000001	373503	379594	LTR/Gypsy	6092
105	utg7180000000001	379843	379911	LTR/Gypsy	69
106	utg7180000000001	379944	380769	LTR/Gypsy	826
107	utg7180000000001	381268	381534	LTR/Gypsy	267
108	utg7180000000001	381581	381687	LTR/Gypsy	107
109	utg7180000000001	381691	381844	LTR/Gypsy	154
110	utg7180000000001	381871	382117	LTR/Gypsy	247
111	utg7180000000001	382091	382730	LTR/Gypsy	640
112	utg7180000000001	382731	383074	LTR/Gypsy	344
113	utg7180000000001	383519	383697	LTR/Gypsy	179
114	utg7180000000001	383698	383772	LTR/Gypsy	75
115	utg7180000000001	384984	385898	LTR/Gypsy	915
116	utg7180000000001	392851	392903	LTR/Gypsy	53
117	utg7180000000001	393103	393463	LTR/Gypsy	361
118	utg7180000000001	393923	393964	LTR/Gypsy	42
119	utg7180000000001	401183	403304	LTR/Gypsy	2122
120	utg7180000000001	404477	404672	LTR/Gypsy	196
121	utg7180000000001	404922	409403	LTR/Gypsy	4482
122	utg7180000000001	419180	419297	LTR/Gypsy	118
123	utg7180000000001	419256	424803	LTR/Gypsy	5548
124	utg7180000000001	425541	426187	LTR/Gypsy	647
125	utg7180000000001	432327	432643	LTR/Gypsy	317
126	utg7180000000001	435515	435733	LTR/Gypsy	219
127	utg7180000000001	438570	438834	LTR/Gypsy	265
128	utg7180000000001	438824	444968	LTR/Gypsy	6145
129	utg7180000000001	444969	445136	LTR/Gypsy	168
130	utg7180000000001	445378	445497	LTR/Gypsy	120
131	utg7180000000001	445705	446005	LTR/Gypsy	301
132	utg7180000000001	446113	446195	LTR/Gypsy	83
133	utg7180000000001	446188	446250	LTR/Gypsy	63
134	utg7180000000001	447130	447314	LTR/Gypsy	185
135	utg7180000000001	447312	447469	LTR/Gypsy	158
136	utg7180000000001	449535	453829	LTR/Gypsy	4295
137	utg7180000000001	453798	459660	LTR/Gypsy	5863
138	utg7180000000001	459960	462471	LTR/Gypsy	2512
139	utg7180000000001	463410	463685	LTR/Gypsy	276
140	utg7180000000001	463935	464538	LTR/Gypsy	604
141	utg7180000000001	468193	468339	LTR/Gypsy	147
142	utg7180000000001	468337	468747	LTR/Gypsy	411
143	utg7180000000001	468729	469905	LTR/Gypsy	1177
144	utg7180000000001	470240	472016	LTR/Gypsy	1777
145	utg7180000000001	472014	472196	LTR/Gypsy	183
146	utg7180000000001	472375	472506	LTR/Gypsy	132
147	utg7180000000001	472507	472591	LTR/Gypsy	85
148	utg7180000000001	472592	472863	LTR/Gypsy	272
149	utg7180000000001	472836	473961	LTR/Gypsy	1126
150	utg7180000000001	496079	496334	LTR/Gypsy	256
151	utg7180000000001	496373	496698	LTR/Gypsy	326
152	utg7180000000001	496889	501836	LTR/Gypsy	4948
153	utg7180000000001	508517	509057	LTR/Gypsy	541
154	utg7180000000001	511660	513564	LTR/Gypsy	1905
155	utg7180000000001	513565	519879	LTR/Gypsy	6315
156	utg7180000000001	526239	526357	LTR/Gypsy	119
157	utg7180000000001	526333	526498	LTR/Gypsy	166
158	utg7180000000001	527006	527624	LTR/Gypsy	619
159	utg7180000000001	528399	528496	LTR/Gypsy	98
160	utg7180000000001	533480	533637	LTR/Gypsy	158
161	utg7180000000001	533605	533809	LTR/Gypsy	205
162	utg7180000000001	533805	534199	LTR/Gypsy	395
163	utg7180000000001	534194	534372	LTR/Gypsy	179
164	utg7180000000001	535024	543324	LTR/Gypsy	8301
165	utg7180000000001	543325	543453	LTR/Gypsy	129
166	utg7180000000001	543608	544173	LTR/Gypsy	566
167	utg7180000000001	544884	546312	LTR/Gypsy	1429
168	utg7180000000001	546313	548097	LTR/Gypsy	1785
169	utg7180000000001	548072	548165	LTR/Gypsy	94
170	utg7180000000001	548141	548464	LTR/Gypsy	324
171	utg7180000000001	548460	548977	LTR/Gypsy	518
172	utg7180000000001	549340	550967	LTR/Gypsy	1628
173	utg7180000000001	552894	559540	LTR/Gypsy	6647
174	utg7180000000001	559541	560284	LTR/Gypsy	744
175	utg7180000000001	560686	561459	LTR/Gypsy	774
176	utg7180000000001	561450	561854	LTR/Gypsy	405
177	utg7180000000001	561908	562140	LTR/Gypsy	233
178	utg7180000000001	562133	562235	LTR/Gypsy	103
179	utg7180000000001	562236	566166	LTR/Gypsy	3931
180	utg7180000000001	566170	566363	LTR/Gypsy	194
181	utg7180000000001	566625	567245	LTR/Gypsy	621
182	utg7180000000001	567253	567452	LTR/Gypsy	200
183	utg7180000000001	569387	569478	LTR/Gypsy	92
184	utg7180000000001	569633	569910	LTR/Gypsy	278
185	utg7180000000001	570036	576622	LTR/Gypsy	6587
186	utg7180000000001	577199	577357	LTR/Gypsy	159
187	utg7180000000001	577374	577570	LTR/Gypsy	197
188	utg7180000000001	579299	584872	LTR/Gypsy	5574
189	utg7180000000001	584871	585488	LTR/Gypsy	618
190	utg7180000000001	594896	595205	LTR/Gypsy	310
191	utg7180000000001	595223	595309	LTR/Gypsy	87
192	utg7180000000001	595362	595446	LTR/Gypsy	85
193	utg7180000000001	597529	599450	LTR/Gypsy	1922
194	utg7180000000001	599440	599994	LTR/Gypsy	555
195	utg7180000000001	606676	614117	LTR/Gypsy	7442
196	utg7180000000001	620512	620693	LTR/Gypsy	182
197	utg7180000000001	620911	625175	LTR/Gypsy	4265
198	utg7180000000001	625178	625260	LTR/Gypsy	83
199	utg7180000000001	625376	626949	LTR/Gypsy	1574
200	utg7180000000001	634870	634925	LTR/Gypsy	56
201	utg7180000000001	635803	640729	LTR/Gypsy	4927
202	utg7180000000001	645736	645815	LTR/Gypsy	80
203	utg7180000000001	654225	654376	LTR/Gypsy	152
204	utg7180000000001	656631	661312	LTR/Gypsy	4682
205	utg7180000000001	667588	669597	LTR/Gypsy	2010
206	utg7180000000001	670452	670595	LTR/Gypsy	144
207	utg7180000000001	671288	671503	LTR/Gypsy	216
208	utg7180000000001	671592	676731	LTR/Gypsy	5140
209	utg7180000000001	677891	678108	LTR/Gypsy	218
210	utg7180000000001	678098	684165	LTR/Gypsy	6068
211	utg7180000000001	684910	687903	LTR/Gypsy	2994
212	utg7180000000001	701622	701785	LTR/Gypsy	164
213	utg7180000000001	701778	701880	LTR/Gypsy	103
214	utg7180000000001	704537	704599	LTR/Gypsy	63
215	utg7180000000001	706136	709776	LTR/Gypsy	3641
216	utg7180000000001	713614	716165	LTR/Gypsy	2552
217	utg7180000000001	716525	716733	LTR/Gypsy	209
218	utg7180000000001	716557	716720	LTR/Gypsy	164
219	utg7180000000001	716948	716999	LTR/Gypsy	52
220	utg7180000000001	738218	738426	LTR/Gypsy	209
221	utg7180000000001	739239	739919	LTR/Gypsy	681
222	utg7180000000001	740413	740550	LTR/Gypsy	138
223	utg7180000000001	743838	743971	LTR/Gypsy	134
224	utg7180000000001	743971	744155	LTR/Gypsy	185
225	utg7180000000001	745011	746585	LTR/Gypsy	1575
226	utg7180000000001	746581	747581	LTR/Gypsy	1001
227	utg7180000000001	747581	747636	LTR/Gypsy	56
228	utg7180000000001	747637	747836	LTR/Gypsy	200
229	utg7180000000001	747794	747861	LTR/Gypsy	68
230	utg7180000000001	747947	748193	LTR/Gypsy	247
231	utg7180000000001	748598	748772	LTR/Gypsy	175
232	utg7180000000001	755270	755631	LTR/Gypsy	362
233	utg7180000000001	755664	757709	LTR/Gypsy	2046
234	utg7180000000001	758207	758220	LTR/Gypsy	14
235	utg7180000000001	764305	770467	LTR/Gypsy	6163
236	utg7180000000001	776218	776377	LTR/Gypsy	160
237	utg7180000000001	777018	777163	LTR/Gypsy	146
238	utg7180000000001	777228	784371	LTR/Gypsy	7144
239	utg7180000000001	784391	784614	LTR/Gypsy	224
240	utg7180000000001	791357	791675	LTR/Gypsy	319
241	utg7180000000001	791674	791704	LTR/Gypsy	31
242	utg7180000000001	797056	797281	LTR/Gypsy	226
243	utg7180000000001	797563	802396	LTR/Gypsy	4834
244	utg7180000000001	804810	804926	LTR/Gypsy	117
245	utg7180000000001	807846	808051	LTR/Gypsy	206
246	utg7180000000001	810730	810850	LTR/Gypsy	121
247	utg7180000000001	810853	811708	LTR/Gypsy	856
248	utg7180000000001	811708	812124	LTR/Gypsy	417
249	utg7180000000001	829804	832556	LTR/Gypsy	2753
250	utg7180000000001	832555	833119	LTR/Gypsy	565
251	utg7180000000001	833120	834101	LTR/Gypsy	982
252	utg7180000000001	834094	834437	LTR/Gypsy	344
253	utg7180000000001	834723	835310	LTR/Gypsy	588
254	utg7180000000001	840523	840867	LTR/Gypsy	345
255	utg7180000000001	840849	841906	LTR/Gypsy	1058
256	utg7180000000001	841991	842188	LTR/Gypsy	198
257	utg7180000000001	842181	842283	LTR/Gypsy	103
258	utg7180000000001	842284	842650	LTR/Gypsy	367
259	utg7180000000001	842645	843002	LTR/Gypsy	358
260	utg7180000000001	842999	843284	LTR/Gypsy	286
261	utg7180000000001	843286	843678	LTR/Gypsy	393
262	utg7180000000001	843653	852019	LTR/Gypsy	8367
263	utg7180000000001	852020	854630	LTR/Gypsy	2611
264	utg7180000000001	852631	855712	LTR/Gypsy	3082
265	utg7180000000001	855713	861853	LTR/Gypsy	6141
266	utg7180000000001	861854	864891	LTR/Gypsy	3038
267	utg7180000000001	864901	865657	LTR/Gypsy	757
268	utg7180000000001	865667	867182	LTR/Gypsy	1516
269	utg7180000000001	869066	872979	LTR/Gypsy	3914
270	utg7180000000001	872974	873337	LTR/Gypsy	364
271	utg7180000000001	873338	873620	LTR/Gypsy	283
272	utg7180000000001	873621	875025	LTR/Gypsy	1405
273	utg7180000000001	875026	877019	LTR/Gypsy	1994
274	utg7180000000001	877549	881706	LTR/Gypsy	4158
275	utg7180000000001	881704	883408	LTR/Gypsy	1705
276	utg7180000000001	884300	884516	LTR/Gypsy	217
277	utg7180000000001	884511	891124	LTR/Gypsy	6614
278	utg7180000000001	892974	893442	LTR/Gypsy	469
279	utg7180000000001	897722	899920	LTR/Gypsy	2199
280	utg7180000000001	899912	904602	LTR/Gypsy	4691
281	utg7180000000001	911000	912342	LTR/Gypsy	1343
282	utg7180000000001	912740	912918	LTR/Gypsy	179
283	utg7180000000001	912919	913017	LTR/Gypsy	99
284	utg7180000000001	913194	913536	LTR/Gypsy	343
285	utg7180000000001	917602	924281	LTR/Gypsy	6680
286	utg7180000000001	926549	926975	LTR/Gypsy	427
287	utg7180000000001	927023	927093	LTR/Gypsy	71
288	utg7180000000001	927851	927923	LTR/Gypsy	73
289	utg7180000000001	927853	928845	LTR/Gypsy	993
290	utg7180000000001	929225	929356	LTR/Gypsy	132
291	utg7180000000001	930623	931139	LTR/Gypsy	517
292	utg7180000000001	931218	933016	LTR/Gypsy	1799
293	utg7180000000001	935532	936174	LTR/Gypsy	643
294	utg7180000000001	939911	943725	LTR/Gypsy	3815
295	utg7180000000001	943728	951212	LTR/Gypsy	7485
296	utg7180000000001	951213	953255	LTR/Gypsy	2043
297	utg7180000000001	953534	953722	LTR/Gypsy	189
298	utg7180000000001	954123	954260	LTR/Gypsy	138
299	utg7180000000001	955088	955521	LTR/Gypsy	434
300	utg7180000000001	960214	962356	LTR/Gypsy	2143
301	utg7180000000001	968733	972493	LTR/Gypsy	3761
302	utg7180000000001	972494	972774	LTR/Gypsy	281
303	utg7180000000001	972774	973018	LTR/Gypsy	245
304	utg7180000000001	985769	985909	LTR/Gypsy	141
305	utg7180000000001	985966	985994	LTR/Gypsy	29
306	utg7180000000001	986098	986271	LTR/Gypsy	174
307	utg7180000000001	992239	992281	LTR/Gypsy	43
308	utg7180000000001	992708	992949	LTR/Gypsy	242
309	utg7180000000001	992943	993017	LTR/Gypsy	75
310	utg7180000000001	993021	996133	LTR/Gypsy	3113
311	utg7180000000001	996212	996278	LTR/Gypsy	67
312	utg7180000000001	996360	998587	LTR/Gypsy	2228
313	utg7180000000001	1001118	1004613	LTR/Gypsy	3496
314	utg7180000000001	1005130	1005208	LTR/Gypsy	79
315	utg7180000000001	1005209	1005387	LTR/Gypsy	179
316	utg7180000000001	1006264	1006377	LTR/Gypsy	114
317	utg7180000000001	1008106	1008449	LTR/Gypsy	344
318	utg7180000000001	1008998	1009172	LTR/Gypsy	175
319	utg7180000000001	1009187	1009248	LTR/Gypsy	62
320	utg7180000000001	1009450	1009932	LTR/Gypsy	483
321	utg7180000000001	1009922	1012090	LTR/Gypsy	2169
322	utg7180000000001	1012667	1017128	LTR/Gypsy	4462
323	utg7180000000001	1017117	1018918	LTR/Gypsy	1802
324	utg7180000000001	1018916	1019502	LTR/Gypsy	587
325	utg7180000000001	1019593	1020061	LTR/Gypsy	469
326	utg7180000000001	1021214	1022037	LTR/Gypsy	824
327	utg7180000000001	1023321	1023774	LTR/Gypsy	454
328	utg7180000000001	1023852	1024167	LTR/Gypsy	316
329	utg7180000000001	1024610	1029857	LTR/Gypsy	5248
330	utg7180000000001	1029999	1030475	LTR/Gypsy	477
331	utg7180000000001	1030437	1030824	LTR/Gypsy	388
332	utg7180000000001	1032094	1038785	LTR/Gypsy	6692
333	utg7180000000001	1039070	1039333	LTR/Gypsy	264
334	utg7180000000001	1039583	1040434	LTR/Gypsy	852
335	utg7180000000001	1041381	1041682	LTR/Gypsy	302
336	utg7180000000001	1043240	1043682	LTR/Gypsy	443
337	utg7180000000001	1043809	1049054	LTR/Gypsy	5246
338	utg7180000000001	1050226	1050371	LTR/Gypsy	146
339	utg7180000000001	1052522	1052587	LTR/Gypsy	66
340	utg7180000000001	1052588	1052637	LTR/Gypsy	50
341	utg7180000000001	1053154	1053701	LTR/Gypsy	548
342	utg7180000000001	1054661	1055153	LTR/Gypsy	493
343	utg7180000000001	1055156	1055837	LTR/Gypsy	682
344	utg7180000000001	1055838	1056072	LTR/Gypsy	235
345	utg7180000000001	1056230	1056527	LTR/Gypsy	298
346	utg7180000000001	1057538	1064772	LTR/Gypsy	7235
347	utg7180000000001	1064768	1065300	LTR/Gypsy	533
348	utg7180000000001	1065478	1065694	LTR/Gypsy	217
349	utg7180000000001	1065695	1067913	LTR/Gypsy	2219
350	utg7180000000001	1067926	1069590	LTR/Gypsy	1665
351	utg7180000000001	1070747	1070872	LTR/Gypsy	126
352	utg7180000000001	1070898	1077087	LTR/Gypsy	6190
353	utg7180000000001	1077089	1077298	LTR/Gypsy	210
354	utg7180000000001	1077295	1078273	LTR/Gypsy	979
355	utg7180000000001	1078268	1078330	LTR/Gypsy	63
356	utg7180000000001	1080700	1080762	LTR/Gypsy	63
357	utg7180000000001	1083264	1083551	LTR/Gypsy	288
358	utg7180000000001	1088889	1088941	LTR/Gypsy	53
359	utg7180000000001	1090078	1090239	LTR/Gypsy	162
360	utg7180000000001	1090733	1090800	LTR/Gypsy	68
361	utg7180000000001	1091211	1091428	LTR/Gypsy	218
362	utg7180000000001	1091540	1091931	LTR/Gypsy	392
363	utg7180000000001	1099151	1099843	LTR/Gypsy	693
364	utg7180000000001	1099835	1099884	LTR/Gypsy	50
365	utg7180000000001	1100992	1102332	LTR/Gypsy	1341
366	utg7180000000001	1102334	1102952	LTR/Gypsy	619
367	utg7180000000001	1102950	1107063	LTR/Gypsy	4114
368	utg7180000000001	1110854	1110930	LTR/Gypsy	77
369	utg7180000000001	1110931	1113291	LTR/Gypsy	2361
370	utg7180000000001	1113292	1120747	LTR/Gypsy	7456
371	utg7180000000001	1120750	1124966	LTR/Gypsy	4217
372	utg7180000000001	1134269	1135129	LTR/Gypsy	861
373	utg7180000000001	1135283	1136089	LTR/Gypsy	807
374	utg7180000000001	1135726	1136158	LTR/Gypsy	433
375	utg7180000000001	1136684	1138698	LTR/Gypsy	2015
376	utg7180000000001	1138699	1138982	LTR/Gypsy	284
377	utg7180000000001	1138983	1139221	LTR/Gypsy	239
378	utg7180000000001	1145532	1145847	LTR/Gypsy	316
379	utg7180000000001	1153126	1153280	LTR/Gypsy	155
380	utg7180000000001	1162411	1167570	LTR/Gypsy	5160
381	utg7180000000001	1167562	1167730	LTR/Gypsy	169
382	utg7180000000001	1169028	1169189	LTR/Gypsy	162
383	utg7180000000001	1169191	1175955	LTR/Gypsy	6765
384	utg7180000000001	1178626	1179650	LTR/Gypsy	1025
385	utg7180000000001	1185256	1185398	LTR/Gypsy	143
386	utg7180000000001	1185521	1185679	LTR/Gypsy	159
387	utg7180000000001	1188963	1190735	LTR/Gypsy	1773
388	utg7180000000001	1190735	1197436	LTR/Gypsy	6702
389	utg7180000000001	1197422	1201798	LTR/Gypsy	4377
390	utg7180000000001	1201802	1201951	LTR/Gypsy	150
391	utg7180000000001	1201953	1203285	LTR/Gypsy	1333
392	utg7180000000001	1203286	1206440	LTR/Gypsy	3155
393	utg7180000000001	1206967	1207322	LTR/Gypsy	356
394	utg7180000000001	1207318	1207867	LTR/Gypsy	550
395	utg7180000000001	1213756	1213850	LTR/Gypsy	95
396	utg7180000000001	1214142	1214355	LTR/Gypsy	214
397	utg7180000000001	1215264	1215458	LTR/Gypsy	195
398	utg7180000000001	1215531	1215604	LTR/Gypsy	74
399	utg7180000000001	1217303	1217654	LTR/Gypsy	352
400	utg7180000000001	1218133	1218598	LTR/Gypsy	466
401	utg7180000000001	1219589	1220509	LTR/Gypsy	921
402	utg7180000000001	1220506	1222129	LTR/Gypsy	1624
403	utg7180000000001	1226888	1226943	LTR/Gypsy	56
404	utg7180000000001	1226944	1233565	LTR/Gypsy	6622
405	utg7180000000001	1234151	1234872	LTR/Gypsy	722
406	utg7180000000001	1234958	1235527	LTR/Gypsy	570
407	utg7180000000001	1236003	1236188	LTR/Gypsy	186
408	utg7180000000001	1243635	1243811	LTR/Gypsy	177
409	utg7180000000001	1245874	1250146	LTR/Gypsy	4273
410	utg7180000000001	1250124	1250501	LTR/Gypsy	378
411	utg7180000000001	1250498	1251029	LTR/Gypsy	532
412	utg7180000000001	1255416	1259657	LTR/Gypsy	4242
413	utg7180000000001	1261709	1261726	LTR/Gypsy	18
414	utg7180000000001	1261880	1261916	LTR/Gypsy	37
415	utg7180000000001	1267709	1267948	LTR/Gypsy	240
416	utg7180000000001	1267941	1268043	LTR/Gypsy	103
417	utg7180000000001	1270135	1270282	LTR/Gypsy	148
418	utg7180000000001	1274915	1275136	LTR/Gypsy	222
419	utg7180000000001	1280342	1281076	LTR/Gypsy	735
420	utg7180000000001	1281077	1282148	LTR/Gypsy	1072
421	utg7180000000001	1282149	1282245	LTR/Gypsy	97
422	utg7180000000001	1282244	1282461	LTR/Gypsy	218
423	utg7180000000001	1289028	1289175	LTR/Gypsy	148
424	utg7180000000001	1289179	1292232	LTR/Gypsy	3054
425	utg7180000000001	1292593	1293238	LTR/Gypsy	646
426	utg7180000000001	1293229	1294865	LTR/Gypsy	1637
427	utg7180000000001	1294864	1295030	LTR/Gypsy	167
428	utg7180000000001	1295178	1295318	LTR/Gypsy	141
429	utg7180000000001	1295319	1297703	LTR/Gypsy	2385
430	utg7180000000001	1300345	1300423	LTR/Gypsy	79
431	utg7180000000001	1300625	1300719	LTR/Gypsy	95
432	utg7180000000001	1300958	1301396	LTR/Gypsy	439
433	utg7180000000001	1301397	1305496	LTR/Gypsy	4100
434	utg7180000000001	1307391	1307517	LTR/Gypsy	127
435	utg7180000000001	1307511	1307627	LTR/Gypsy	117
436	utg7180000000001	1311247	1311448	LTR/Gypsy	202
437	utg7180000000001	1311441	1311543	LTR/Gypsy	103
438	utg7180000000001	1317134	1318169	LTR/Gypsy	1036
439	utg7180000000001	1324080	1324237	LTR/Gypsy	158
440	utg7180000000001	1331898	1334546	LTR/Gypsy	2649
441	utg7180000000001	1334511	1334658	LTR/Gypsy	148
442	utg7180000000001	1343273	1350253	LTR/Gypsy	6981
443	utg7180000000001	1350254	1354465	LTR/Gypsy	4212
444	utg7180000000001	1356065	1360298	LTR/Gypsy	4234
445	utg7180000000001	1363672	1364353	LTR/Gypsy	682
446	utg7180000000001	1364353	1366991	LTR/Gypsy	2639
447	utg7180000000001	1373297	1376282	LTR/Gypsy	2986
448	utg7180000000001	1379207	1379321	LTR/Gypsy	115
449	utg7180000000001	1379959	1382174	LTR/Gypsy	2216
450	utg7180000000001	1382679	1386599	LTR/Gypsy	3921
451	utg7180000000001	1386600	1392756	LTR/Gypsy	6157
452	utg7180000000001	1392745	1393228	LTR/Gypsy	484
453	utg7180000000001	1393557	1393730	LTR/Gypsy	174
454	utg7180000000001	1400550	1401561	LTR/Gypsy	1012
455	utg7180000000001	1401558	1406864	LTR/Gypsy	5307
456	utg7180000000001	1407312	1407351	LTR/Gypsy	40
457	utg7180000000001	1415260	1415354	LTR/Gypsy	95
458	utg7180000000001	1439679	1441810	LTR/Gypsy	2132
459	utg7180000000001	1441310	1441993	LTR/Gypsy	684
460	utg7180000000001	1443321	1443682	LTR/Gypsy	362
461	utg7180000000001	1443678	1444007	LTR/Gypsy	330
462	utg7180000000001	1443978	1444199	LTR/Gypsy	222
463	utg7180000000001	1444180	1444768	LTR/Gypsy	589
464	utg7180000000001	1444757	1445197	LTR/Gypsy	441
465	utg7180000000001	1445273	1445353	LTR/Gypsy	81
466	utg7180000000001	1447573	1447978	LTR/Gypsy	406
467	utg7180000000001	1448093	1448353	LTR/Gypsy	261
468	utg7180000000001	1448327	1448446	LTR/Gypsy	120
469	utg7180000000001	1448429	1448448	LTR/Gypsy	20
470	utg7180000000001	1449033	1449535	LTR/Gypsy	503
471	utg7180000000001	1449631	1449731	LTR/Gypsy	101
472	utg7180000000001	1449726	1449899	LTR/Gypsy	174
473	utg7180000000001	1455466	1462238	LTR/Gypsy	6773
474	utg7180000000001	1466297	1466616	LTR/Gypsy	320
475	utg7180000000001	1475535	1479827	LTR/Gypsy	4293
476	utg7180000000001	1480322	1483114	LTR/Gypsy	2793
477	utg7180000000001	1483531	1490271	LTR/Gypsy	6741
478	utg7180000000001	1496081	1496575	LTR/Gypsy	495
479	utg7180000000001	1498393	1499090	LTR/Gypsy	698
480	utg7180000000001	1504794	1512261	LTR/Gypsy	7468
481	utg7180000000001	1519128	1522388	LTR/Gypsy	3261
482	utg7180000000001	1522370	1523183	LTR/Gypsy	814
483	utg7180000000001	1529003	1530812	LTR/Gypsy	1810
484	utg7180000000001	1530813	1531485	LTR/Gypsy	673
485	utg7180000000001	1530980	1539382	LTR/Gypsy	8403
486	utg7180000000001	1539388	1546074	LTR/Gypsy	6687
487	utg7180000000001	1546072	1547217	LTR/Gypsy	1146
488	utg7180000000001	1547220	1547648	LTR/Gypsy	429
489	utg7180000000001	1547777	1549089	LTR/Gypsy	1313
490	utg7180000000001	1550075	1550188	LTR/Gypsy	114
491	utg7180000000001	1550108	1550345	LTR/Gypsy	238
492	utg7180000000001	1550324	1550548	LTR/Gypsy	225
493	utg7180000000001	1551704	1553380	LTR/Gypsy	1677
494	utg7180000000001	1553433	1556844	LTR/Gypsy	3412
495	utg7180000000001	1556933	1557136	LTR/Gypsy	204
496	utg7180000000001	1557137	1557326	LTR/Gypsy	190
497	utg7180000000001	1558276	1561591	LTR/Gypsy	3316
498	utg7180000000001	1561588	1565237	LTR/Gypsy	3650
499	utg7180000000001	1565223	1565971	LTR/Gypsy	749
500	utg7180000000001	1570524	1570654	LTR/Gypsy	131
501	utg7180000000001	1571140	1576388	LTR/Gypsy	5249
502	utg7180000000001	1576838	1577168	LTR/Gypsy	331
503	utg7180000000001	1579552	1579703	LTR/Gypsy	152
504	utg7180000000001	1579947	1581147	LTR/Gypsy	1201
505	utg7180000000001	1581462	1582094	LTR/Gypsy	633
506	utg7180000000001	1596430	1596706	LTR/Gypsy	277
507	utg7180000000001	1603984	1607704	LTR/Gypsy	3721
508	utg7180000000001	1607944	1608684	LTR/Gypsy	741
509	utg7180000000001	1608684	1610721	LTR/Gypsy	2038
510	utg7180000000001	1611672	1618239	LTR/Gypsy	6568
511	utg7180000000001	1618240	1624117	LTR/Gypsy	5878
512	utg7180000000001	1624114	1624282	LTR/Gypsy	169
513	utg7180000000001	1624284	1626090	LTR/Gypsy	1807
514	utg7180000000001	1636301	1636328	LTR/Gypsy	28
515	utg7180000000001	1636329	1636497	LTR/Gypsy	169
516	utg7180000000001	1642512	1642749	LTR/Gypsy	238
517	utg7180000000001	1649987	1650128	LTR/Gypsy	142
518	utg7180000000001	1650127	1650237	LTR/Gypsy	111
519	utg7180000000001	1650799	1650901	LTR/Gypsy	103
520	utg7180000000001	1650895	1651151	LTR/Gypsy	257
521	utg7180000000001	1651573	1651631	LTR/Gypsy	59
522	utg7180000000001	1651624	1655208	LTR/Gypsy	3585
523	utg7180000000001	1656361	1658606	LTR/Gypsy	2246
524	utg7180000000001	1658607	1660836	LTR/Gypsy	2230
525	utg7180000000001	1670238	1670424	LTR/Gypsy	187
526	utg7180000000001	1672227	1674512	LTR/Gypsy	2286
527	utg7180000000001	1675375	1675470	LTR/Gypsy	96
528	utg7180000000001	1678188	1679672	LTR/Gypsy	1485
529	utg7180000000001	1681192	1682218	LTR/Gypsy	1027
530	utg7180000000001	1688512	1688788	LTR/Gypsy	277
531	utg7180000000001	1689845	1690622	LTR/Gypsy	778
532	utg7180000000001	1690798	1690971	LTR/Gypsy	174
533	utg7180000000001	1691483	1691834	LTR/Gypsy	352
534	utg7180000000001	1705211	1705260	LTR/Gypsy	50
535	utg7180000000001	1708599	1708693	LTR/Gypsy	95
536	utg7180000000001	1708694	1715087	LTR/Gypsy	6394
537	utg7180000000001	1721140	1721453	LTR/Gypsy	314
538	utg7180000000001	1721456	1721963	LTR/Gypsy	508
539	utg7180000000001	1723133	1723572	LTR/Gypsy	440
540	utg7180000000001	1723897	1725460	LTR/Gypsy	1564
541	utg7180000000001	1726388	1727582	LTR/Gypsy	1195
542	utg7180000000001	1728434	1728885	LTR/Gypsy	452
543	utg7180000000001	1728881	1730540	LTR/Gypsy	1660
544	utg7180000000001	1732257	1732334	LTR/Gypsy	78
545	utg7180000000001	1732493	1736652	LTR/Gypsy	4160
546	utg7180000000001	1740231	1740466	LTR/Gypsy	236
547	utg7180000000001	1753376	1754236	LTR/Gypsy	861
548	utg7180000000002	1	1100	LTR/Gypsy	1100
549	utg7180000000002	1101	7789	LTR/Gypsy	6689
550	utg7180000000002	7780	8213	LTR/Gypsy	434
551	utg7180000000002	8214	8261	LTR/Gypsy	48
552	utg7180000000002	8217	8269	LTR/Gypsy	53
553	utg7180000000002	9170	10241	LTR/Gypsy	1072
554	utg7180000000003	1	1100	LTR/Gypsy	1100
555	utg7180000000003	6869	9886	LTR/Gypsy	3018
556	utg7180000000003	9888	10183	LTR/Gypsy	296
557	utg7180000000004	16631	16719	LTR/Gypsy	89
558	utg7180000000004	16816	16839	LTR/Gypsy	24
559	utg7180000000004	16943	16992	LTR/Gypsy	50
560	utg7180000000004	17543	17610	LTR/Gypsy	68
561	utg7180000000004	17836	17949	LTR/Gypsy	114
562	utg7180000000004	18240	18457	LTR/Gypsy	218
563	utg7180000000004	18536	18632	LTR/Gypsy	97
564	utg7180000000004	18626	18675	LTR/Gypsy	50
565	utg7180000000004	18671	18739	LTR/Gypsy	69
566	utg7180000000004	35334	35418	LTR/Gypsy	85
567	utg7180000000004	108559	108798	LTR/Gypsy	240
568	utg7180000000004	108791	108893	LTR/Gypsy	103
569	utg7180000000004	174140	174206	LTR/Gypsy	67
570	utg7180000000004	174292	175448	LTR/Gypsy	1157
571	utg7180000000004	176444	177477	LTR/Gypsy	1034
572	utg7180000000004	177478	178497	LTR/Gypsy	1020
573	utg7180000000004	178490	184044	LTR/Gypsy	5555
574	utg7180000000004	184046	191514	LTR/Gypsy	7469
575	utg7180000000004	191515	194566	LTR/Gypsy	3052
576	utg7180000000004	221933	223315	LTR/Gypsy	1383
577	utg7180000000004	223314	230024	LTR/Gypsy	6711
578	utg7180000000004	230025	230684	LTR/Gypsy	660
579	utg7180000000004	230685	230748	LTR/Gypsy	64
580	utg7180000000004	247537	249705	LTR/Gypsy	2169
581	utg7180000000004	249780	250071	LTR/Gypsy	292
582	utg7180000000004	255953	256056	LTR/Gypsy	104
583	utg7180000000004	274079	274181	LTR/Gypsy	103
584	utg7180000000004	274174	274406	LTR/Gypsy	233
585	utg7180000000004	315094	320988	LTR/Gypsy	5895
586	utg7180000000004	321163	321453	LTR/Gypsy	291
587	utg7180000000004	329856	340132	LTR/Gypsy	10277
588	utg7180000000004	341449	341705	LTR/Gypsy	257
589	utg7180000000004	416638	416854	LTR/Gypsy	217
590	utg7180000000004	416855	417138	LTR/Gypsy	284
591	utg7180000000004	417137	421109	LTR/Gypsy	3973
592	utg7180000000004	423248	423432	LTR/Gypsy	185
593	utg7180000000005	2223	2300	LTR/Gypsy	78
594	utg7180000000005	2347	2609	LTR/Gypsy	263
595	utg7180000000005	2602	2704	LTR/Gypsy	103
596	utg7180000000005	2705	2735	LTR/Gypsy	31
597	utg7180000000005	2728	2833	LTR/Gypsy	106
598	utg7180000000005	5333	5359	LTR/Gypsy	27
599	utg7180000000005	5521	6008	LTR/Gypsy	488
600	utg7180000000005	6356	12993	LTR/Gypsy	6638
601	utg7180000000005	14942	21527	LTR/Gypsy	6586
602	utg7180000000005	27135	29067	LTR/Gypsy	1933
603	utg7180000000005	29068	34297	LTR/Gypsy	5230
604	utg7180000000005	35315	35615	LTR/Gypsy	301
605	utg7180000000005	35604	36114	LTR/Gypsy	511
606	utg7180000000005	41182	41348	LTR/Gypsy	167
607	utg7180000000005	41648	42669	LTR/Gypsy	1022
608	utg7180000000005	49620	53093	LTR/Gypsy	3474
609	utg7180000000005	81046	82053	LTR/Gypsy	1008
610	utg7180000000005	104818	107217	LTR/Gypsy	2400
611	utg7180000000005	107216	107685	LTR/Gypsy	470
612	utg7180000000005	107978	108577	LTR/Gypsy	600
613	utg7180000000005	113971	120103	LTR/Gypsy	6133
614	utg7180000000005	120104	120170	LTR/Gypsy	67
615	utg7180000000005	121580	121909	LTR/Gypsy	330
616	utg7180000000005	124672	124954	LTR/Gypsy	283
617	utg7180000000005	125191	125248	LTR/Gypsy	58
618	utg7180000000005	128692	128741	LTR/Gypsy	50
619	utg7180000000005	182865	183100	LTR/Gypsy	236
620	utg7180000000005	183137	183375	LTR/Gypsy	239
621	utg7180000000005	183359	183898	LTR/Gypsy	540
622	utg7180000000005	183884	184507	LTR/Gypsy	624
623	utg7180000000005	185129	185330	LTR/Gypsy	202
624	utg7180000000005	191948	192048	LTR/Gypsy	101
625	utg7180000000005	198429	204953	LTR/Gypsy	6525
626	utg7180000000005	209288	209461	LTR/Gypsy	174
627	utg7180000000006	1	239	LTR/Gypsy	239
628	utg7180000000006	431	901	LTR/Gypsy	471
629	utg7180000000006	1095	1582	LTR/Gypsy	488
630	utg7180000000006	1568	1916	LTR/Gypsy	349
631	utg7180000000006	1919	2536	LTR/Gypsy	618
632	utg7180000000006	2537	8793	LTR/Gypsy	6257
633	utg7180000000006	8790	14498	LTR/Gypsy	5709
634	utg7180000000006	14490	21931	LTR/Gypsy	7442
635	utg7180000000006	21933	23309	LTR/Gypsy	1377
636	utg7180000000006	23313	23370	LTR/Gypsy	58
637	utg7180000000006	23963	25743	LTR/Gypsy	1781
638	utg7180000000006	25746	25896	LTR/Gypsy	151
639	utg7180000000006	33787	38559	LTR/Gypsy	4773
640	utg7180000000006	39251	39318	LTR/Gypsy	68
641	utg7180000000006	41303	47813	LTR/Gypsy	6511
642	utg7180000000006	47814	47860	LTR/Gypsy	47
643	utg7180000000006	47854	47951	LTR/Gypsy	98
644	utg7180000000006	47945	49553	LTR/Gypsy	1609
645	utg7180000000006	50936	57684	LTR/Gypsy	6749
646	utg7180000000006	57751	58752	LTR/Gypsy	1002
647	utg7180000000006	59710	60392	LTR/Gypsy	683
648	utg7180000000006	64924	65090	LTR/Gypsy	167
649	utg7180000000006	65070	65595	LTR/Gypsy	526
650	utg7180000000006	65596	66294	LTR/Gypsy	699
651	utg7180000000006	66266	66772	LTR/Gypsy	507
652	utg7180000000006	67091	67256	LTR/Gypsy	166
653	utg7180000000006	67247	72743	LTR/Gypsy	5497
654	utg7180000000006	72735	73525	LTR/Gypsy	791
655	utg7180000000006	77345	77709	LTR/Gypsy	365
656	utg7180000000006	78771	86249	LTR/Gypsy	7479
657	utg7180000000006	90543	92247	LTR/Gypsy	1705
658	utg7180000000006	92246	98960	LTR/Gypsy	6715
659	utg7180000000006	98961	99127	LTR/Gypsy	167
660	utg7180000000006	105361	106967	LTR/Gypsy	1607
661	utg7180000000006	109976	110424	LTR/Gypsy	449
662	utg7180000000006	119554	125675	LTR/Gypsy	6122
663	utg7180000000006	127595	127758	LTR/Gypsy	164
664	utg7180000000006	130650	134262	LTR/Gypsy	3613
665	utg7180000000006	142281	144703	LTR/Gypsy	2423
666	utg7180000000006	144707	145435	LTR/Gypsy	729
667	utg7180000000006	151260	151299	LTR/Gypsy	40
668	utg7180000000006	151300	151465	LTR/Gypsy	166
669	utg7180000000006	156095	156550	LTR/Gypsy	456
670	utg7180000000006	159712	160234	LTR/Gypsy	523
671	utg7180000000006	175827	175940	LTR/Gypsy	114
672	utg7180000000006	182245	182413	LTR/Gypsy	169
673	utg7180000000007	3	68	LTR/Gypsy	66
674	utg7180000000007	2127	6367	LTR/Gypsy	4241
675	utg7180000000007	6355	10054	LTR/Gypsy	3700
676	utg7180000000007	10055	10234	LTR/Gypsy	180
677	utg7180000000007	10220	15786	LTR/Gypsy	5567
678	utg7180000000007	15844	16021	LTR/Gypsy	178
679	utg7180000000007	21614	21869	LTR/Gypsy	256
680	utg7180000000007	21854	22894	LTR/Gypsy	1041
681	utg7180000000007	22908	23318	LTR/Gypsy	411
682	utg7180000000007	23315	24900	LTR/Gypsy	1586
683	utg7180000000007	24898	25030	LTR/Gypsy	133
684	utg7180000000007	25032	25085	LTR/Gypsy	54
685	utg7180000000007	25083	25349	LTR/Gypsy	267
686	utg7180000000007	25671	27046	LTR/Gypsy	1376
687	utg7180000000007	27053	29675	LTR/Gypsy	2623
688	utg7180000000007	30638	31159	LTR/Gypsy	522
689	utg7180000000007	31143	31779	LTR/Gypsy	637
690	utg7180000000007	41839	42326	LTR/Gypsy	488
691	utg7180000000007	42464	44013	LTR/Gypsy	1550
692	utg7180000000007	44112	44370	LTR/Gypsy	259
693	utg7180000000007	49661	49816	LTR/Gypsy	156
694	utg7180000000007	51882	56112	LTR/Gypsy	4231
695	utg7180000000007	64797	68808	LTR/Gypsy	4012
696	utg7180000000007	68804	68886	LTR/Gypsy	83
697	utg7180000000007	69861	70353	LTR/Gypsy	493
698	utg7180000000007	78434	78583	LTR/Gypsy	150
699	utg7180000000007	91547	91723	LTR/Gypsy	177
700	utg7180000000007	95176	95456	LTR/Gypsy	281
701	utg7180000000007	95457	96359	LTR/Gypsy	903
702	utg7180000000007	96355	96824	LTR/Gypsy	470
703	utg7180000000007	97357	99398	LTR/Gypsy	2042
704	utg7180000000007	109443	109579	LTR/Gypsy	137
705	utg7180000000007	109566	110059	LTR/Gypsy	494
706	utg7180000000007	111064	111254	LTR/Gypsy	191
707	utg7180000000007	111612	113617	LTR/Gypsy	2006
708	utg7180000000007	113619	119740	LTR/Gypsy	6122
709	utg7180000000007	119741	124433	LTR/Gypsy	4693
710	utg7180000000007	125494	126416	LTR/Gypsy	923
711	utg7180000000007	126406	126809	LTR/Gypsy	404
712	utg7180000000007	127639	127836	LTR/Gypsy	198
713	utg7180000000007	127990	133497	LTR/Gypsy	5508
714	utg7180000000007	133498	133677	LTR/Gypsy	180
715	utg7180000000007	136730	136913	LTR/Gypsy	184
716	utg7180000000007	144797	151612	LTR/Gypsy	6816
717	utg7180000000007	158320	163749	LTR/Gypsy	5430
718	utg7180000000007	163747	165717	LTR/Gypsy	1971
719	utg7180000000007	165714	165855	LTR/Gypsy	142
720	utg7180000000007	165856	169124	LTR/Gypsy	3269
721	utg7180000000007	169124	169705	LTR/Gypsy	582
722	utg7180000000007	173893	173986	LTR/Gypsy	94
723	utg7180000000007	173972	174059	LTR/Gypsy	88
724	utg7180000000007	174050	180350	LTR/Gypsy	6301
725	utg7180000000007	181766	181837	LTR/Gypsy	72
726	utg7180000000007	183581	183626	LTR/Gypsy	46
727	utg7180000000007	185775	193345	LTR/Gypsy	7571
728	utg7180000000007	199154	199317	LTR/Gypsy	164
729	utg7180000000007	199318	199400	LTR/Gypsy	83
730	utg7180000000007	199486	200069	LTR/Gypsy	584
731	utg7180000000007	200051	206383	LTR/Gypsy	6333
732	utg7180000000007	206374	206642	LTR/Gypsy	269
733	utg7180000000007	206652	206957	LTR/Gypsy	306
734	utg7180000000007	208517	214675	LTR/Gypsy	6159
735	utg7180000000007	214659	215318	LTR/Gypsy	660
736	utg7180000000007	228235	228713	LTR/Gypsy	479
737	utg7180000000007	238420	238921	LTR/Gypsy	502
738	utg7180000000007	239908	241043	LTR/Gypsy	1136
739	utg7180000000007	243982	244723	LTR/Gypsy	742
740	utg7180000000007	244724	249778	LTR/Gypsy	5055
741	utg7180000000007	253691	260385	LTR/Gypsy	6695
742	utg7180000000007	268747	269851	LTR/Gypsy	1105
743	utg7180000000007	269850	270227	LTR/Gypsy	378
744	utg7180000000007	270228	270333	LTR/Gypsy	106
745	utg7180000000007	289738	292476	LTR/Gypsy	2739
746	utg7180000000007	296238	297344	LTR/Gypsy	1107
747	utg7180000000007	297806	297918	LTR/Gypsy	113
748	utg7180000000007	297963	306166	LTR/Gypsy	8204
749	utg7180000000007	306170	306220	LTR/Gypsy	51
750	utg7180000000007	306601	306765	LTR/Gypsy	165
751	utg7180000000007	307418	309919	LTR/Gypsy	2502
752	utg7180000000007	309920	310081	LTR/Gypsy	162
753	utg7180000000007	310082	313686	LTR/Gypsy	3605
754	utg7180000000007	314827	315245	LTR/Gypsy	419
755	utg7180000000007	320345	326069	LTR/Gypsy	5725
756	utg7180000000007	326245	326538	LTR/Gypsy	294
757	utg7180000000007	326538	326705	LTR/Gypsy	168
758	utg7180000000007	326823	326914	LTR/Gypsy	92
759	utg7180000000007	329640	330773	LTR/Gypsy	1134
760	utg7180000000007	330773	334911	LTR/Gypsy	4139
761	utg7180000000007	338369	338548	LTR/Gypsy	180
762	utg7180000000007	340215	340605	LTR/Gypsy	391
763	utg7180000000007	340457	340627	LTR/Gypsy	171
764	utg7180000000007	343533	344067	LTR/Gypsy	535
765	utg7180000000007	344068	344227	LTR/Gypsy	160
766	utg7180000000007	344884	345717	LTR/Gypsy	834
767	utg7180000000007	345702	349428	LTR/Gypsy	3727
768	utg7180000000007	349933	350735	LTR/Gypsy	803
769	utg7180000000007	350736	355122	LTR/Gypsy	4387
770	utg7180000000007	355113	355303	LTR/Gypsy	191
771	utg7180000000007	355304	355406	LTR/Gypsy	103
772	utg7180000000007	355999	362302	LTR/Gypsy	6304
773	utg7180000000007	362279	362781	LTR/Gypsy	503
774	utg7180000000007	362780	365871	LTR/Gypsy	3092
775	utg7180000000007	369886	370174	LTR/Gypsy	289
776	utg7180000000007	372370	374842	LTR/Gypsy	2473
777	utg7180000000007	379323	381064	LTR/Gypsy	1742
778	utg7180000000007	381465	382186	LTR/Gypsy	722
779	utg7180000000007	382186	388033	LTR/Gypsy	5848
780	utg7180000000007	387977	388017	LTR/Gypsy	41
781	utg7180000000007	388018	388184	LTR/Gypsy	167
782	utg7180000000007	393138	393546	LTR/Gypsy	409
783	utg7180000000007	396468	396540	LTR/Gypsy	73
784	utg7180000000007	396608	397379	LTR/Gypsy	772
785	utg7180000000007	409391	412183	LTR/Gypsy	2793
786	utg7180000000007	412708	412996	LTR/Gypsy	289
787	utg7180000000007	413493	416473	LTR/Gypsy	2981
788	utg7180000000007	422254	422376	LTR/Gypsy	123
789	utg7180000000007	435774	435906	LTR/Gypsy	133
790	utg7180000000007	436343	439925	LTR/Gypsy	3583
791	utg7180000000007	439926	439986	LTR/Gypsy	61
792	utg7180000000007	439956	440031	LTR/Gypsy	76
793	utg7180000000007	440031	443160	LTR/Gypsy	3130
794	utg7180000000007	446748	446938	LTR/Gypsy	191
795	utg7180000000007	446958	447093	LTR/Gypsy	136
796	utg7180000000007	447593	447883	LTR/Gypsy	291
797	utg7180000000007	451704	451724	LTR/Gypsy	21
798	utg7180000000007	455044	456192	LTR/Gypsy	1149
799	utg7180000000007	467526	467699	LTR/Gypsy	174
800	utg7180000000007	467692	467794	LTR/Gypsy	103
801	utg7180000000007	472534	472895	LTR/Gypsy	362
802	utg7180000000007	481674	488264	LTR/Gypsy	6591
803	utg7180000000007	489027	489694	LTR/Gypsy	668
804	utg7180000000007	489194	498649	LTR/Gypsy	9456
805	utg7180000000007	504467	511190	LTR/Gypsy	6724
806	utg7180000000007	520697	521008	LTR/Gypsy	312
807	utg7180000000007	521320	522099	LTR/Gypsy	780
808	utg7180000000007	523161	523710	LTR/Gypsy	550
809	utg7180000000007	530181	530984	LTR/Gypsy	804
810	utg7180000000007	531297	535544	LTR/Gypsy	4248
811	utg7180000000007	537605	537766	LTR/Gypsy	162
812	utg7180000000007	540038	540073	LTR/Gypsy	36
813	utg7180000000007	541355	541401	LTR/Gypsy	47
814	utg7180000000007	542785	549530	LTR/Gypsy	6746
815	utg7180000000007	551309	551346	LTR/Gypsy	38
816	utg7180000000007	551392	551512	LTR/Gypsy	121
817	utg7180000000007	559385	559480	LTR/Gypsy	96
818	utg7180000000007	560694	560870	LTR/Gypsy	177
819	utg7180000000007	560904	561081	LTR/Gypsy	178
820	utg7180000000007	570283	570479	LTR/Gypsy	197
821	utg7180000000007	571227	571849	LTR/Gypsy	623
822	utg7180000000007	572445	572615	LTR/Gypsy	171
823	utg7180000000007	585453	587918	LTR/Gypsy	2466
824	utg7180000000007	587919	589178	LTR/Gypsy	1260
825	utg7180000000007	589176	589322	LTR/Gypsy	147
826	utg7180000000007	589727	592097	LTR/Gypsy	2371
827	utg7180000000007	597041	599899	LTR/Gypsy	2859
828	utg7180000000007	599900	599988	LTR/Gypsy	89
829	utg7180000000007	599989	600952	LTR/Gypsy	964
830	utg7180000000007	602110	606546	LTR/Gypsy	4437
831	utg7180000000007	611145	617614	LTR/Gypsy	6470
832	utg7180000000007	618661	619379	LTR/Gypsy	719
833	utg7180000000007	619916	620157	LTR/Gypsy	242
834	utg7180000000007	620382	620842	LTR/Gypsy	461
835	utg7180000000007	621215	627905	LTR/Gypsy	6691
836	utg7180000000007	628798	631912	LTR/Gypsy	3115
837	utg7180000000007	632920	635979	LTR/Gypsy	3060
838	utg7180000000007	638216	639966	LTR/Gypsy	1751
839	utg7180000000007	639967	640030	LTR/Gypsy	64
840	utg7180000000007	640137	640355	LTR/Gypsy	219
841	utg7180000000007	640357	642469	LTR/Gypsy	2113
842	utg7180000000007	642458	648262	LTR/Gypsy	5805
843	utg7180000000007	648267	648383	LTR/Gypsy	117
844	utg7180000000007	648384	649222	LTR/Gypsy	839
845	utg7180000000007	649214	651224	LTR/Gypsy	2011
846	utg7180000000007	651462	651650	LTR/Gypsy	189
847	utg7180000000007	651654	653236	LTR/Gypsy	1583
848	utg7180000000007	653258	654655	LTR/Gypsy	1398
849	utg7180000000007	654658	654943	LTR/Gypsy	286
850	utg7180000000007	658085	658264	LTR/Gypsy	180
851	utg7180000000007	658269	659061	LTR/Gypsy	793
852	utg7180000000007	659052	659154	LTR/Gypsy	103
853	utg7180000000007	662621	663055	LTR/Gypsy	435
854	utg7180000000007	663073	663253	LTR/Gypsy	181
855	utg7180000000007	664009	670129	LTR/Gypsy	6121
856	utg7180000000007	670116	670267	LTR/Gypsy	152
857	utg7180000000007	670244	671386	LTR/Gypsy	1143
858	utg7180000000007	671374	671626	LTR/Gypsy	253
859	utg7180000000007	671622	671907	LTR/Gypsy	286
860	utg7180000000007	671908	672930	LTR/Gypsy	1023
861	utg7180000000007	672916	673237	LTR/Gypsy	322
862	utg7180000000007	674869	674931	LTR/Gypsy	63
863	utg7180000000007	675318	681047	LTR/Gypsy	5730
864	utg7180000000007	682137	682304	LTR/Gypsy	168
865	utg7180000000007	684915	685058	LTR/Gypsy	144
866	utg7180000000007	685368	685628	LTR/Gypsy	261
867	utg7180000000007	685621	685723	LTR/Gypsy	103
868	utg7180000000007	690101	691998	LTR/Gypsy	1898
869	utg7180000000007	704916	708235	LTR/Gypsy	3320
870	utg7180000000007	709236	709525	LTR/Gypsy	290
871	utg7180000000007	709570	710617	LTR/Gypsy	1048
872	utg7180000000007	719624	719983	LTR/Gypsy	360
873	utg7180000000007	720284	720758	LTR/Gypsy	475
874	utg7180000000007	721153	721955	LTR/Gypsy	803
875	utg7180000000007	728815	729185	LTR/Gypsy	371
876	utg7180000000007	735647	735701	LTR/Gypsy	55
877	utg7180000000007	736375	736621	LTR/Gypsy	247
878	utg7180000000007	736906	740076	LTR/Gypsy	3171
879	utg7180000000007	740078	741149	LTR/Gypsy	1072
880	utg7180000000007	744584	744686	LTR/Gypsy	103
881	utg7180000000007	744683	744877	LTR/Gypsy	195
882	utg7180000000007	744973	746494	LTR/Gypsy	1522
883	utg7180000000007	758317	758356	LTR/Gypsy	40
884	utg7180000000007	764797	768952	LTR/Gypsy	4156
885	utg7180000000007	781035	783539	LTR/Gypsy	2505
886	utg7180000000007	784903	785002	LTR/Gypsy	100
887	utg7180000000007	784971	785093	LTR/Gypsy	123
888	utg7180000000007	788434	791197	LTR/Gypsy	2764
889	utg7180000000007	791197	792249	LTR/Gypsy	1053
890	utg7180000000007	792247	793506	LTR/Gypsy	1260
891	utg7180000000007	793503	793673	LTR/Gypsy	171
892	utg7180000000007	793672	794112	LTR/Gypsy	441
893	utg7180000000007	794099	794399	LTR/Gypsy	301
894	utg7180000000007	799203	799265	LTR/Gypsy	63
895	utg7180000000007	799268	799740	LTR/Gypsy	473
896	utg7180000000007	806459	812505	LTR/Gypsy	6047
897	utg7180000000007	812635	815119	LTR/Gypsy	2485
898	utg7180000000007	816127	817145	LTR/Gypsy	1019
899	utg7180000000007	824617	824680	LTR/Gypsy	64
900	utg7180000000007	824681	825623	LTR/Gypsy	943
901	utg7180000000007	825624	833079	LTR/Gypsy	7456
902	utg7180000000007	833082	838274	LTR/Gypsy	5193
903	utg7180000000007	838263	839126	LTR/Gypsy	864
904	utg7180000000008	1	165	LTR/Gypsy	165
905	utg7180000000008	6628	9157	LTR/Gypsy	2530
906	utg7180000000008	9154	15845	LTR/Gypsy	6692
907	utg7180000000008	15883	16751	LTR/Gypsy	869
908	utg7180000000008	17346	17666	LTR/Gypsy	321
909	utg7180000000008	17765	17867	LTR/Gypsy	103
910	utg7180000000008	18093	18234	LTR/Gypsy	142
911	utg7180000000009	1	683	LTR/Gypsy	683
912	utg7180000000009	4417	8790	LTR/Gypsy	4374
913	utg7180000000009	24425	28950	LTR/Gypsy	4526
914	utg7180000000009	38144	44921	LTR/Gypsy	6778
915	utg7180000000009	44939	49758	LTR/Gypsy	4820
916	utg7180000000009	49761	51674	LTR/Gypsy	1914
917	utg7180000000009	51678	52186	LTR/Gypsy	509
918	utg7180000000009	52185	56341	LTR/Gypsy	4157
919	utg7180000000009	58482	58639	LTR/Gypsy	158
920	utg7180000000009	58640	58841	LTR/Gypsy	202
921	utg7180000000009	59848	60135	LTR/Gypsy	288
922	utg7180000000009	68977	76139	LTR/Gypsy	7163
923	utg7180000000009	91703	92367	LTR/Gypsy	665
924	utg7180000000009	98788	102179	LTR/Gypsy	3392
925	utg7180000000009	104224	111820	LTR/Gypsy	7597
926	utg7180000000009	112660	113161	LTR/Gypsy	502
927	utg7180000000009	113489	113522	LTR/Gypsy	34
928	utg7180000000009	125359	126025	LTR/Gypsy	667
929	utg7180000000009	126026	127293	LTR/Gypsy	1268
930	utg7180000000009	130624	135169	LTR/Gypsy	4546
931	utg7180000000009	135172	135787	LTR/Gypsy	616
932	utg7180000000009	143301	150262	LTR/Gypsy	6962
933	utg7180000000009	150265	150584	LTR/Gypsy	320
934	utg7180000000009	151655	153550	LTR/Gypsy	1896
935	utg7180000000009	153531	154273	LTR/Gypsy	743
936	utg7180000000009	154509	154564	LTR/Gypsy	56
937	utg7180000000009	156663	156703	LTR/Gypsy	41
938	utg7180000000009	157194	160491	LTR/Gypsy	3298
939	utg7180000000009	160798	160814	LTR/Gypsy	17
940	utg7180000000009	160815	160878	LTR/Gypsy	64
941	utg7180000000009	160879	161225	LTR/Gypsy	347
942	utg7180000000009	161226	165950	LTR/Gypsy	4725
943	utg7180000000009	165947	167482	LTR/Gypsy	1536
944	utg7180000000009	167761	172403	LTR/Gypsy	4643
945	utg7180000000009	172865	172890	LTR/Gypsy	26
946	utg7180000000009	173504	173515	LTR/Gypsy	12
947	utg7180000000009	173654	173750	LTR/Gypsy	97
948	utg7180000000009	175141	176045	LTR/Gypsy	905
949	utg7180000000009	176038	176524	LTR/Gypsy	487
950	utg7180000000009	176809	177079	LTR/Gypsy	271
951	utg7180000000009	179368	179705	LTR/Gypsy	338
952	utg7180000000009	181444	182718	LTR/Gypsy	1275
953	utg7180000000009	188594	192141	LTR/Gypsy	3548
954	utg7180000000009	192131	193821	LTR/Gypsy	1691
955	utg7180000000009	197124	198731	LTR/Gypsy	1608
956	utg7180000000009	198704	202993	LTR/Gypsy	4290
957	utg7180000000009	216662	216761	LTR/Gypsy	100
958	utg7180000000009	216913	217302	LTR/Gypsy	390
959	utg7180000000009	219698	219901	LTR/Gypsy	204
960	utg7180000000009	221952	224472	LTR/Gypsy	2521
961	utg7180000000009	226041	227878	LTR/Gypsy	1838
962	utg7180000000009	227882	228660	LTR/Gypsy	779
963	utg7180000000009	228661	230648	LTR/Gypsy	1988
964	utg7180000000009	234572	234925	LTR/Gypsy	354
965	utg7180000000009	234928	235120	LTR/Gypsy	193
966	utg7180000000009	235624	236191	LTR/Gypsy	568
967	utg7180000000009	238941	239886	LTR/Gypsy	946
968	utg7180000000009	241236	241620	LTR/Gypsy	385
969	utg7180000000009	241620	242660	LTR/Gypsy	1041
970	utg7180000000009	242662	243833	LTR/Gypsy	1172
971	utg7180000000009	243802	249706	LTR/Gypsy	5905
972	utg7180000000009	249705	252486	LTR/Gypsy	2782
973	utg7180000000009	252487	253180	LTR/Gypsy	694
974	utg7180000000009	266763	266909	LTR/Gypsy	147
975	utg7180000000009	283598	284104	LTR/Gypsy	507
976	utg7180000000009	284172	289180	LTR/Gypsy	5009
977	utg7180000000009	289173	294654	LTR/Gypsy	5482
978	utg7180000000009	294644	295348	LTR/Gypsy	705
979	utg7180000000009	295349	295975	LTR/Gypsy	627
980	utg7180000000009	299165	299428	LTR/Gypsy	264
981	utg7180000000009	299601	299896	LTR/Gypsy	296
982	utg7180000000009	304583	309786	LTR/Gypsy	5204
983	utg7180000000009	315015	315096	LTR/Gypsy	82
984	utg7180000000009	315097	318671	LTR/Gypsy	3575
985	utg7180000000009	325003	325059	LTR/Gypsy	57
986	utg7180000000009	325044	325104	LTR/Gypsy	61
987	utg7180000000009	325089	325155	LTR/Gypsy	67
988	utg7180000000009	325144	328031	LTR/Gypsy	2888
989	utg7180000000009	328032	328227	LTR/Gypsy	196
990	utg7180000000009	328327	328568	LTR/Gypsy	242
991	utg7180000000009	328617	329912	LTR/Gypsy	1296
992	utg7180000000009	329913	332397	LTR/Gypsy	2485
993	utg7180000000009	338172	338870	LTR/Gypsy	699
994	utg7180000000009	339268	339490	LTR/Gypsy	223
995	utg7180000000009	339558	339737	LTR/Gypsy	180
996	utg7180000000009	341174	342667	LTR/Gypsy	1494
997	utg7180000000009	343187	349166	LTR/Gypsy	5980
998	utg7180000000009	350224	350422	LTR/Gypsy	199
999	utg7180000000009	356888	357526	LTR/Gypsy	639
1000	utg7180000000009	363538	364490	LTR/Gypsy	953
1001	utg7180000000009	367394	369390	LTR/Gypsy	1997
1002	utg7180000000009	369492	371555	LTR/Gypsy	2064
1003	utg7180000000009	372042	374771	LTR/Gypsy	2730
1004	utg7180000000009	375460	377728	LTR/Gypsy	2269
1005	utg7180000000009	377727	379661	LTR/Gypsy	1935
1006	utg7180000000009	387846	389619	LTR/Gypsy	1774
1007	utg7180000000009	389585	389803	LTR/Gypsy	219
1008	utg7180000000009	389762	390270	LTR/Gypsy	509
1009	utg7180000000009	390270	393126	LTR/Gypsy	2857
1010	utg7180000000009	393127	395976	LTR/Gypsy	2850
1011	utg7180000000009	398444	404563	LTR/Gypsy	6120
1012	utg7180000000009	418064	418208	LTR/Gypsy	145
1013	utg7180000000009	421888	422354	LTR/Gypsy	467
1014	utg7180000000009	422365	425033	LTR/Gypsy	2669
1015	utg7180000000009	425035	425296	LTR/Gypsy	262
1016	utg7180000000009	425296	425461	LTR/Gypsy	166
1017	utg7180000000009	425462	428857	LTR/Gypsy	3396
1018	utg7180000000009	428858	429520	LTR/Gypsy	663
1019	utg7180000000009	430026	430062	LTR/Gypsy	37
1020	utg7180000000009	431221	431591	LTR/Gypsy	371
1021	utg7180000000009	431648	431937	LTR/Gypsy	290
1022	utg7180000000009	432923	433625	LTR/Gypsy	703
1023	utg7180000000009	433617	434135	LTR/Gypsy	519
1024	utg7180000000009	445608	453225	LTR/Gypsy	7618
1025	utg7180000000009	455858	456301	LTR/Gypsy	444
1026	utg7180000000009	457731	459037	LTR/Gypsy	1307
1027	utg7180000000009	459039	459394	LTR/Gypsy	356
1028	utg7180000000009	462426	463771	LTR/Gypsy	1346
1029	utg7180000000009	464005	466775	LTR/Gypsy	2771
1030	utg7180000000009	466767	468797	LTR/Gypsy	2031
1031	utg7180000000009	468798	475530	LTR/Gypsy	6733
1032	utg7180000000009	475524	475781	LTR/Gypsy	258
1033	utg7180000000009	479656	480441	LTR/Gypsy	786
1034	utg7180000000009	484172	486087	LTR/Gypsy	1916
1035	utg7180000000009	486623	488736	LTR/Gypsy	2114
1036	utg7180000000009	488737	490457	LTR/Gypsy	1721
1037	utg7180000000009	490457	490529	LTR/Gypsy	73
1038	utg7180000000009	490525	492155	LTR/Gypsy	1631
1039	utg7180000000009	492548	499167	LTR/Gypsy	6620
1040	utg7180000000009	504929	506166	LTR/Gypsy	1238
1041	utg7180000000009	527003	527063	LTR/Gypsy	61
1042	utg7180000000009	527550	527896	LTR/Gypsy	347
1043	utg7180000000009	527944	528407	LTR/Gypsy	464
1044	utg7180000000009	529707	529813	LTR/Gypsy	107
1045	utg7180000000009	532861	537946	LTR/Gypsy	5086
1046	utg7180000000009	537947	538148	LTR/Gypsy	202
1047	utg7180000000009	538441	539903	LTR/Gypsy	1463
1048	utg7180000000009	541914	542053	LTR/Gypsy	140
1049	utg7180000000009	549013	549348	LTR/Gypsy	336
1050	utg7180000000009	549345	551043	LTR/Gypsy	1699
1051	utg7180000000009	551043	551527	LTR/Gypsy	485
1052	utg7180000000009	551391	551415	LTR/Gypsy	25
1053	utg7180000000009	551767	553935	LTR/Gypsy	2169
1054	utg7180000000009	560134	560551	LTR/Gypsy	418
1055	utg7180000000009	560552	568339	LTR/Gypsy	7788
1056	utg7180000000009	568454	568628	LTR/Gypsy	175
1057	utg7180000000009	568824	568961	LTR/Gypsy	138
1058	utg7180000000009	576083	576595	LTR/Gypsy	513
1059	utg7180000000009	576544	576742	LTR/Gypsy	199
1060	utg7180000000009	583067	583729	LTR/Gypsy	663
1061	utg7180000000009	583722	589900	LTR/Gypsy	6179
1062	utg7180000000009	594093	594765	LTR/Gypsy	673
1063	utg7180000000009	594767	604231	LTR/Gypsy	9465
1064	utg7180000000009	603726	604401	LTR/Gypsy	676
1065	utg7180000000009	604394	611190	LTR/Gypsy	6797
1066	utg7180000000009	615124	615300	LTR/Gypsy	177
1067	utg7180000000009	615392	615569	LTR/Gypsy	178
1068	utg7180000000009	615977	622659	LTR/Gypsy	6683
1069	utg7180000000009	627374	631197	LTR/Gypsy	3824
1070	utg7180000000009	634219	634356	LTR/Gypsy	138
1071	utg7180000000009	634333	634395	LTR/Gypsy	63
1072	utg7180000000009	634537	634617	LTR/Gypsy	81
1073	utg7180000000009	636704	637777	LTR/Gypsy	1074
1074	utg7180000000009	648076	653384	LTR/Gypsy	5309
1075	utg7180000000009	653385	658615	LTR/Gypsy	5231
1076	utg7180000000009	659633	659890	LTR/Gypsy	258
1077	utg7180000000009	659875	660193	LTR/Gypsy	319
1078	utg7180000000009	660179	660626	LTR/Gypsy	448
1079	utg7180000000009	660702	660880	LTR/Gypsy	179
1080	utg7180000000009	661063	663011	LTR/Gypsy	1949
1081	utg7180000000009	669640	669826	LTR/Gypsy	187
1082	utg7180000000009	669850	669998	LTR/Gypsy	149
1083	utg7180000000009	680593	680661	LTR/Gypsy	69
1084	utg7180000000009	681366	681521	LTR/Gypsy	156
1085	utg7180000000009	681565	681595	LTR/Gypsy	31
1086	utg7180000000009	695294	701879	LTR/Gypsy	6586
1087	utg7180000000009	703906	711360	LTR/Gypsy	7455
1088	utg7180000000009	711398	711951	LTR/Gypsy	554
1089	utg7180000000009	712481	712664	LTR/Gypsy	184
1090	utg7180000000009	713875	713956	LTR/Gypsy	82
1091	utg7180000000009	714354	714572	LTR/Gypsy	219
1092	utg7180000000009	714666	715549	LTR/Gypsy	884
1093	utg7180000000009	716564	716666	LTR/Gypsy	103
1094	utg7180000000009	716667	716741	LTR/Gypsy	75
1095	utg7180000000009	716742	716821	LTR/Gypsy	80
1096	utg7180000000009	723984	726110	LTR/Gypsy	2127
1097	utg7180000000009	726177	726476	LTR/Gypsy	300
1098	utg7180000000009	728362	728463	LTR/Gypsy	102
1099	utg7180000000009	728457	728666	LTR/Gypsy	210
1100	utg7180000000009	732697	732874	LTR/Gypsy	178
1101	utg7180000000009	732966	732979	LTR/Gypsy	14
1102	utg7180000000009	733035	733177	LTR/Gypsy	143
1103	utg7180000000009	736802	736987	LTR/Gypsy	186
1104	utg7180000000010	383	6262	LTR/Gypsy	5880
1105	utg7180000000010	6407	8058	LTR/Gypsy	1652
1106	utg7180000000010	8021	8126	LTR/Gypsy	106
1107	utg7180000000010	8105	11334	LTR/Gypsy	3230
1108	utg7180000000010	11363	18832	LTR/Gypsy	7470
1109	utg7180000000010	18837	19470	LTR/Gypsy	634
1110	utg7180000000010	19470	22483	LTR/Gypsy	3014
1111	utg7180000000010	23105	23157	LTR/Gypsy	53
1112	utg7180000000010	25594	25899	LTR/Gypsy	306
1113	utg7180000000010	25893	26330	LTR/Gypsy	438
1114	utg7180000000012	1	552	LTR/Gypsy	552
1115	utg7180000000012	553	2080	LTR/Gypsy	1528
1116	utg7180000000012	2044	2224	LTR/Gypsy	181
1117	utg7180000000014	12058	13719	LTR/Gypsy	1662
1118	utg7180000000014	13717	13929	LTR/Gypsy	213
1119	utg7180000000014	14063	14200	LTR/Gypsy	138
1120	utg7180000000014	14197	18218	LTR/Gypsy	4022
1121	utg7180000000014	18219	24335	LTR/Gypsy	6117
1122	utg7180000000014	24336	25830	LTR/Gypsy	1495
1123	utg7180000000014	27957	29112	LTR/Gypsy	1156
1124	utg7180000000014	29113	34343	LTR/Gypsy	5231
1125	utg7180000000014	34329	34722	LTR/Gypsy	394
1126	utg7180000000014	34937	41552	LTR/Gypsy	6616
1127	utg7180000000014	43586	44142	LTR/Gypsy	557
1128	utg7180000000014	45132	45726	LTR/Gypsy	595
1129	utg7180000000014	45728	45871	LTR/Gypsy	144
1130	utg7180000000014	45861	47150	LTR/Gypsy	1290
1131	utg7180000000014	47141	47615	LTR/Gypsy	475
1132	utg7180000000014	47591	47825	LTR/Gypsy	235
1133	utg7180000000014	47813	48082	LTR/Gypsy	270
1134	utg7180000000014	48083	49387	LTR/Gypsy	1305
1135	utg7180000000016	3161	3185	LTR/Gypsy	25
1136	utg7180000000016	3278	3822	LTR/Gypsy	545
1137	utg7180000000016	4203	4726	LTR/Gypsy	524
1138	utg7180000000016	6755	6788	LTR/Gypsy	34
1139	utg7180000000016	7371	8424	LTR/Gypsy	1054
1140	utg7180000000016	8425	15153	LTR/Gypsy	6729
1141	utg7180000000016	32043	32472	LTR/Gypsy	430
1142	utg7180000000016	41169	41274	LTR/Gypsy	106
1143	utg7180000000016	41267	41369	LTR/Gypsy	103
1144	utg7180000000016	41370	41447	LTR/Gypsy	78
1145	utg7180000000016	49712	49946	LTR/Gypsy	235
1146	utg7180000000016	49914	50542	LTR/Gypsy	629
1147	utg7180000000016	50662	51331	LTR/Gypsy	670
1148	utg7180000000016	52354	52894	LTR/Gypsy	541
1149	utg7180000000016	53436	55330	LTR/Gypsy	1895
1150	utg7180000000016	55323	55617	LTR/Gypsy	295
1151	utg7180000000016	55792	61650	LTR/Gypsy	5859
1152	utg7180000000016	61651	62191	LTR/Gypsy	541
1153	utg7180000000016	62359	62747	LTR/Gypsy	389
1154	utg7180000000016	68905	69041	LTR/Gypsy	137
1155	utg7180000000016	69570	69745	LTR/Gypsy	176
1156	utg7180000000016	70086	70555	LTR/Gypsy	470
1157	utg7180000000016	74386	75412	LTR/Gypsy	1027
1158	utg7180000000016	87925	88046	LTR/Gypsy	122
1159	utg7180000000016	88078	88158	LTR/Gypsy	81
1160	utg7180000000016	90003	90138	LTR/Gypsy	136
1161	utg7180000000016	91159	91201	LTR/Gypsy	43
1162	utg7180000000016	91690	92019	LTR/Gypsy	330
1163	utg7180000000016	92324	92589	LTR/Gypsy	266
1164	utg7180000000016	92655	96842	LTR/Gypsy	4188
1165	utg7180000000016	96843	97126	LTR/Gypsy	284
1166	utg7180000000016	97126	99701	LTR/Gypsy	2576
1167	utg7180000000016	104175	104317	LTR/Gypsy	143
1168	utg7180000000016	106086	106835	LTR/Gypsy	750
1169	utg7180000000016	106832	107332	LTR/Gypsy	501
1170	utg7180000000016	120048	120169	LTR/Gypsy	122
1171	utg7180000000016	120876	120971	LTR/Gypsy	96
1172	utg7180000000016	121037	125197	LTR/Gypsy	4161
1173	utg7180000000016	125198	126263	LTR/Gypsy	1066
1174	utg7180000000016	126232	126810	LTR/Gypsy	579
1175	utg7180000000016	132950	138485	LTR/Gypsy	5536
1176	utg7180000000016	138458	138600	LTR/Gypsy	143
1177	utg7180000000016	138523	141817	LTR/Gypsy	3295
1178	utg7180000000016	149541	153110	LTR/Gypsy	3570
1179	utg7180000000016	153094	154101	LTR/Gypsy	1008
1180	utg7180000000016	154095	154380	LTR/Gypsy	286
1181	utg7180000000016	154373	155279	LTR/Gypsy	907
1182	utg7180000000016	159489	159578	LTR/Gypsy	90
1183	utg7180000000016	161988	165587	LTR/Gypsy	3600
1184	utg7180000000016	173402	176991	LTR/Gypsy	3590
1185	utg7180000000016	177308	181753	LTR/Gypsy	4446
1186	utg7180000000016	181820	182386	LTR/Gypsy	567
1187	utg7180000000016	182885	183025	LTR/Gypsy	141
1188	utg7180000000016	183203	183374	LTR/Gypsy	172
1189	utg7180000000016	183384	188666	LTR/Gypsy	5283
1190	utg7180000000016	189173	193280	LTR/Gypsy	4108
1191	utg7180000000016	193281	197148	LTR/Gypsy	3868
1192	utg7180000000016	202143	205046	LTR/Gypsy	2904
1193	utg7180000000016	208009	208119	LTR/Gypsy	111
1194	utg7180000000016	208093	208307	LTR/Gypsy	215
1195	utg7180000000016	208286	211369	LTR/Gypsy	3084
1196	utg7180000000016	226843	233545	LTR/Gypsy	6703
1197	utg7180000000016	233613	234141	LTR/Gypsy	529
1198	utg7180000000016	234142	234195	LTR/Gypsy	54
1199	utg7180000000016	234943	235118	LTR/Gypsy	176
1200	utg7180000000016	240777	245343	LTR/Gypsy	4567
1201	utg7180000000016	245344	252086	LTR/Gypsy	6743
1202	utg7180000000016	252082	252805	LTR/Gypsy	724
1203	utg7180000000016	257717	258000	LTR/Gypsy	284
1204	utg7180000000016	259635	260309	LTR/Gypsy	675
1205	utg7180000000016	260406	263452	LTR/Gypsy	3047
1206	utg7180000000016	276457	278664	LTR/Gypsy	2208
1207	utg7180000000016	279875	280107	LTR/Gypsy	233
1208	utg7180000000016	280098	282028	LTR/Gypsy	1931
1209	utg7180000000016	283071	288063	LTR/Gypsy	4993
1210	utg7180000000016	288054	288304	LTR/Gypsy	251
1211	utg7180000000016	288303	288725	LTR/Gypsy	423
1212	utg7180000000016	289646	290007	LTR/Gypsy	362
1213	utg7180000000016	293306	293378	LTR/Gypsy	73
1214	utg7180000000016	293893	297507	LTR/Gypsy	3615
1215	utg7180000000016	297787	298096	LTR/Gypsy	310
1216	utg7180000000016	298620	303897	LTR/Gypsy	5278
1217	utg7180000000016	304145	304736	LTR/Gypsy	592
1218	utg7180000000016	304845	307934	LTR/Gypsy	3090
1219	utg7180000000016	309430	311505	LTR/Gypsy	2076
1220	utg7180000000016	311497	312143	LTR/Gypsy	647
1221	utg7180000000016	319432	319663	LTR/Gypsy	232
1222	utg7180000000016	319656	319758	LTR/Gypsy	103
1223	utg7180000000016	322781	322816	LTR/Gypsy	36
1224	utg7180000000016	322862	323920	LTR/Gypsy	1059
1225	utg7180000000016	323942	324077	LTR/Gypsy	136
1226	utg7180000000016	324107	325762	LTR/Gypsy	1656
1227	utg7180000000016	333914	340622	LTR/Gypsy	6709
1228	utg7180000000016	343573	344355	LTR/Gypsy	783
1229	utg7180000000016	344369	344504	LTR/Gypsy	136
1230	utg7180000000016	344863	346339	LTR/Gypsy	1477
1231	utg7180000000016	346336	346822	LTR/Gypsy	487
1232	utg7180000000016	347492	353508	LTR/Gypsy	6017
1233	utg7180000000016	374000	375140	LTR/Gypsy	1141
1234	utg7180000000017	775	850	LTR/Gypsy	76
1235	utg7180000000017	3363	5968	LTR/Gypsy	2606
1236	utg7180000000017	5965	6706	LTR/Gypsy	742
1237	utg7180000000017	6961	7108	LTR/Gypsy	148
1238	utg7180000000017	13583	18321	LTR/Gypsy	4739
1239	utg7180000000017	18433	18711	LTR/Gypsy	279
1240	utg7180000000017	19796	20347	LTR/Gypsy	552
1241	utg7180000000017	20330	24552	LTR/Gypsy	4223
1242	utg7180000000017	26605	26776	LTR/Gypsy	172
1243	utg7180000000017	26771	27416	LTR/Gypsy	646
1244	utg7180000000017	27400	27869	LTR/Gypsy	470
1245	utg7180000000017	28207	28545	LTR/Gypsy	339
1246	utg7180000000017	29006	30813	LTR/Gypsy	1808
1247	utg7180000000017	31400	31789	LTR/Gypsy	390
1248	utg7180000000017	31802	32062	LTR/Gypsy	261
1249	utg7180000000017	32067	39215	LTR/Gypsy	7149
1250	utg7180000000017	39217	39774	LTR/Gypsy	558
1251	utg7180000000017	39762	44734	LTR/Gypsy	4973
1252	utg7180000000017	44901	45351	LTR/Gypsy	451
1253	utg7180000000017	45911	45952	LTR/Gypsy	42
1254	utg7180000000017	45945	47627	LTR/Gypsy	1683
1255	utg7180000000017	47636	48292	LTR/Gypsy	657
1256	utg7180000000017	49921	50115	LTR/Gypsy	195
1257	utg7180000000017	50392	50436	LTR/Gypsy	45
1258	utg7180000000017	57552	58444	LTR/Gypsy	893
1259	utg7180000000017	58449	58549	LTR/Gypsy	101
1260	utg7180000000017	64811	65473	LTR/Gypsy	663
1261	utg7180000000017	67914	68051	LTR/Gypsy	138
1262	utg7180000000017	69344	69825	LTR/Gypsy	482
1263	utg7180000000017	71929	72191	LTR/Gypsy	263
1264	utg7180000000017	72211	72282	LTR/Gypsy	72
1265	utg7180000000017	72388	72504	LTR/Gypsy	117
1266	utg7180000000017	72505	73180	LTR/Gypsy	676
1267	utg7180000000017	76319	76425	LTR/Gypsy	107
1268	utg7180000000017	76813	80199	LTR/Gypsy	3387
1269	utg7180000000017	80534	80896	LTR/Gypsy	363
1270	utg7180000000017	85961	86268	LTR/Gypsy	308
1271	utg7180000000017	86269	92098	LTR/Gypsy	5830
1272	utg7180000000017	92623	93259	LTR/Gypsy	637
1273	utg7180000000017	109128	110329	LTR/Gypsy	1202
1274	utg7180000000017	110330	110672	LTR/Gypsy	343
1275	utg7180000000017	113670	113745	LTR/Gypsy	76
1276	utg7180000000017	121883	121970	LTR/Gypsy	88
1277	utg7180000000017	127907	128188	LTR/Gypsy	282
1278	utg7180000000017	129208	129498	LTR/Gypsy	291
1279	utg7180000000017	134266	137154	LTR/Gypsy	2889
1280	utg7180000000017	143328	144396	LTR/Gypsy	1069
1281	utg7180000000017	144397	144752	LTR/Gypsy	356
1282	utg7180000000017	144745	147043	LTR/Gypsy	2299
1283	utg7180000000017	147091	147177	LTR/Gypsy	87
1284	utg7180000000017	147169	147623	LTR/Gypsy	455
1285	utg7180000000017	147624	147802	LTR/Gypsy	179
1286	utg7180000000017	148465	150530	LTR/Gypsy	2066
1287	utg7180000000017	151084	156123	LTR/Gypsy	5040
1288	utg7180000000017	156980	157215	LTR/Gypsy	236
1289	utg7180000000017	157205	161350	LTR/Gypsy	4146
1290	utg7180000000017	161885	161959	LTR/Gypsy	75
1291	utg7180000000017	161960	168535	LTR/Gypsy	6576
1292	utg7180000000017	168535	170580	LTR/Gypsy	2046
1293	utg7180000000017	170574	170633	LTR/Gypsy	60
1294	utg7180000000017	170958	171739	LTR/Gypsy	782
1295	utg7180000000017	171744	172170	LTR/Gypsy	427
1296	utg7180000000017	179090	179146	LTR/Gypsy	57
1297	utg7180000000017	179149	180378	LTR/Gypsy	1230
1298	utg7180000000017	180354	180755	LTR/Gypsy	402
1299	utg7180000000017	180850	182129	LTR/Gypsy	1280
1300	utg7180000000017	182267	182798	LTR/Gypsy	532
1301	utg7180000000017	183864	184737	LTR/Gypsy	874
1302	utg7180000000017	184729	185297	LTR/Gypsy	569
1303	utg7180000000017	186359	186514	LTR/Gypsy	156
1304	utg7180000000017	195079	195143	LTR/Gypsy	65
1305	utg7180000000017	195144	196314	LTR/Gypsy	1171
1306	utg7180000000017	196313	197586	LTR/Gypsy	1274
1307	utg7180000000017	197971	198064	LTR/Gypsy	94
1308	utg7180000000017	199061	199207	LTR/Gypsy	147
1309	utg7180000000017	200882	201070	LTR/Gypsy	189
1310	utg7180000000017	202971	203260	LTR/Gypsy	290
1311	utg7180000000017	204264	206212	LTR/Gypsy	1949
1312	utg7180000000017	206202	206638	LTR/Gypsy	437
1313	utg7180000000017	207009	207182	LTR/Gypsy	174
1314	utg7180000000017	207157	210275	LTR/Gypsy	3119
1315	utg7180000000017	210535	211068	LTR/Gypsy	534
1316	utg7180000000017	211059	211234	LTR/Gypsy	176
1317	utg7180000000017	211754	211890	LTR/Gypsy	137
1318	utg7180000000017	221447	222068	LTR/Gypsy	622
1319	utg7180000000017	222069	222200	LTR/Gypsy	132
1320	utg7180000000017	222189	222245	LTR/Gypsy	57
1321	utg7180000000017	223322	223444	LTR/Gypsy	123
1322	utg7180000000017	228671	228786	LTR/Gypsy	116
1323	utg7180000000017	228844	229960	LTR/Gypsy	1117
1324	utg7180000000017	229938	231235	LTR/Gypsy	1298
1325	utg7180000000017	231229	231371	LTR/Gypsy	143
1326	utg7180000000017	231400	231460	LTR/Gypsy	61
1327	utg7180000000017	235270	235404	LTR/Gypsy	135
1328	utg7180000000017	235408	239928	LTR/Gypsy	4521
1329	utg7180000000017	239929	241261	LTR/Gypsy	1333
1330	utg7180000000017	241399	242714	LTR/Gypsy	1316
1331	utg7180000000017	242703	248357	LTR/Gypsy	5655
1332	utg7180000000017	248358	248679	LTR/Gypsy	322
1333	utg7180000000017	248679	248968	LTR/Gypsy	290
1334	utg7180000000017	249972	255202	LTR/Gypsy	5231
1335	utg7180000000017	255203	255853	LTR/Gypsy	651
1336	utg7180000000017	255854	258797	LTR/Gypsy	2944
1337	utg7180000000017	258791	258842	LTR/Gypsy	52
1338	utg7180000000017	258978	259286	LTR/Gypsy	309
1339	utg7180000000017	260124	264652	LTR/Gypsy	4529
1340	utg7180000000017	264649	265429	LTR/Gypsy	781
1341	utg7180000000017	265832	266405	LTR/Gypsy	574
1342	utg7180000000017	266376	266780	LTR/Gypsy	405
1343	utg7180000000017	266779	267073	LTR/Gypsy	295
1344	utg7180000000017	267075	272459	LTR/Gypsy	5385
1345	utg7180000000017	273562	274808	LTR/Gypsy	1247
1346	utg7180000000017	274803	275076	LTR/Gypsy	274
1347	utg7180000000017	275170	276044	LTR/Gypsy	875
1348	utg7180000000017	276052	276330	LTR/Gypsy	279
1349	utg7180000000017	283038	283321	LTR/Gypsy	284
1350	utg7180000000017	285486	285932	LTR/Gypsy	447
1351	utg7180000000017	287626	287726	LTR/Gypsy	101
1352	utg7180000000017	287724	287962	LTR/Gypsy	239
1353	utg7180000000017	289226	290085	LTR/Gypsy	860
1354	utg7180000000017	290088	291162	LTR/Gypsy	1075
1355	utg7180000000017	291163	297958	LTR/Gypsy	6796
1356	utg7180000000017	298475	299196	LTR/Gypsy	722
1357	utg7180000000017	300263	300344	LTR/Gypsy	82
1358	utg7180000000017	300344	300547	LTR/Gypsy	204
1359	utg7180000000017	300548	301493	LTR/Gypsy	946
1360	utg7180000000017	301484	301916	LTR/Gypsy	433
1361	utg7180000000017	302354	302793	LTR/Gypsy	440
1362	utg7180000000017	304535	304694	LTR/Gypsy	160
1363	utg7180000000017	306611	306746	LTR/Gypsy	136
1364	utg7180000000017	307456	307539	LTR/Gypsy	84
1365	utg7180000000017	307603	307671	LTR/Gypsy	69
1366	utg7180000000017	307625	307649	LTR/Gypsy	25
1367	utg7180000000017	309817	310833	LTR/Gypsy	1017
1368	utg7180000000017	312049	319535	LTR/Gypsy	7487
1369	utg7180000000017	323741	323908	LTR/Gypsy	168
1370	utg7180000000017	324683	324979	LTR/Gypsy	297
1371	utg7180000000017	325152	326647	LTR/Gypsy	1496
1372	utg7180000000018	174588	177260	LTR/Gypsy	2673
1373	utg7180000000018	177797	183321	LTR/Gypsy	5525
1374	utg7180000000018	183320	183528	LTR/Gypsy	209
1375	utg7180000000018	184688	186363	LTR/Gypsy	1676
1376	utg7180000000018	186416	189834	LTR/Gypsy	3419
1377	utg7180000000018	189914	190130	LTR/Gypsy	217
1378	utg7180000000018	190116	190153	LTR/Gypsy	38
1379	utg7180000000018	190168	191001	LTR/Gypsy	834
1380	utg7180000000018	191700	192561	LTR/Gypsy	862
1381	utg7180000000018	192865	194148	LTR/Gypsy	1284
1382	utg7180000000018	193647	194323	LTR/Gypsy	677
1383	utg7180000000018	207114	207612	LTR/Gypsy	499
1384	utg7180000000018	270570	270672	LTR/Gypsy	103
1385	utg7180000000018	270665	270882	LTR/Gypsy	218
1386	utg7180000000018	278235	280304	LTR/Gypsy	2070
1387	utg7180000000018	280267	289923	LTR/Gypsy	9657
1388	utg7180000000018	289924	293093	LTR/Gypsy	3170
1389	utg7180000000018	294097	294386	LTR/Gypsy	290
1390	utg7180000000018	330800	330878	LTR/Gypsy	79
1391	utg7180000000018	330956	331146	LTR/Gypsy	191
1392	utg7180000000018	336742	336783	LTR/Gypsy	42
1393	utg7180000000018	420737	421035	LTR/Gypsy	299
1394	utg7180000000018	421228	421506	LTR/Gypsy	279
1395	utg7180000000018	459875	460470	LTR/Gypsy	596
1396	utg7180000000018	474650	474705	LTR/Gypsy	56
1397	utg7180000000018	474714	474753	LTR/Gypsy	40
1398	utg7180000000018	475877	476121	LTR/Gypsy	245
1399	utg7180000000018	476114	476216	LTR/Gypsy	103
1400	utg7180000000018	519407	520242	LTR/Gypsy	836
1401	utg7180000000018	564839	565488	LTR/Gypsy	650
1402	utg7180000000018	566537	573181	LTR/Gypsy	6645
1403	utg7180000000018	573158	576412	LTR/Gypsy	3255
1404	utg7180000000018	576413	581643	LTR/Gypsy	5231
1405	utg7180000000018	582643	582932	LTR/Gypsy	290
1406	utg7180000000018	584790	585394	LTR/Gypsy	605
1407	utg7180000000018	640030	640771	LTR/Gypsy	742
1408	utg7180000000018	691083	691396	LTR/Gypsy	314
1409	utg7180000000018	692474	692830	LTR/Gypsy	357
1410	utg7180000000018	692839	693040	LTR/Gypsy	202
1411	utg7180000000018	693051	694782	LTR/Gypsy	1732
1412	utg7180000000018	701370	702388	LTR/Gypsy	1019
1413	utg7180000000018	705713	705855	LTR/Gypsy	143
1414	utg7180000000018	711858	711960	LTR/Gypsy	103
1415	utg7180000000018	711953	712150	LTR/Gypsy	198
1416	utg7180000000018	712237	718677	LTR/Gypsy	6441
1417	utg7180000000018	719304	719525	LTR/Gypsy	222
1418	utg7180000000018	719731	721946	LTR/Gypsy	2216
1419	utg7180000000018	719732	719749	LTR/Gypsy	18
1420	utg7180000000018	728808	729179	LTR/Gypsy	372
1421	utg7180000000018	730481	731718	LTR/Gypsy	1238
1422	utg7180000000018	731717	731863	LTR/Gypsy	147
1423	utg7180000000018	732215	732346	LTR/Gypsy	132
1424	utg7180000000018	732395	732974	LTR/Gypsy	580
1425	utg7180000000018	732970	733613	LTR/Gypsy	644
1426	utg7180000000018	733589	735905	LTR/Gypsy	2317
1427	utg7180000000018	736420	738123	LTR/Gypsy	1704
1428	utg7180000000018	738122	744812	LTR/Gypsy	6691
1429	utg7180000000018	744813	747533	LTR/Gypsy	2721
1430	utg7180000000018	747578	753504	LTR/Gypsy	5927
1431	utg7180000000018	753500	755386	LTR/Gypsy	1887
1432	utg7180000000018	756051	758758	LTR/Gypsy	2708
1433	utg7180000000018	758786	764467	LTR/Gypsy	5682
1434	utg7180000000018	770098	770280	LTR/Gypsy	183
1435	utg7180000000018	770313	770629	LTR/Gypsy	317
1436	utg7180000000018	770794	770873	LTR/Gypsy	80
1437	utg7180000000018	771266	771354	LTR/Gypsy	89
1438	utg7180000000018	771357	771459	LTR/Gypsy	103
1439	utg7180000000018	771452	771669	LTR/Gypsy	218
1440	utg7180000000018	778211	778345	LTR/Gypsy	135
1441	utg7180000000018	778451	779029	LTR/Gypsy	579
1442	utg7180000000018	779154	779691	LTR/Gypsy	538
1443	utg7180000000018	779852	780964	LTR/Gypsy	1113
1444	utg7180000000018	780959	788401	LTR/Gypsy	7443
1445	utg7180000000018	788407	791959	LTR/Gypsy	3553
1446	utg7180000000018	812169	813355	LTR/Gypsy	1187
1447	utg7180000000018	813351	813510	LTR/Gypsy	160
1448	utg7180000000018	814213	818410	LTR/Gypsy	4198
1449	utg7180000000018	825122	827202	LTR/Gypsy	2081
1450	utg7180000000018	1025403	1030659	LTR/Gypsy	5257
1451	utg7180000000018	1055419	1055646	LTR/Gypsy	228
1452	utg7180000000018	1060103	1060491	LTR/Gypsy	389
1453	utg7180000000018	1102615	1102643	LTR/Gypsy	29
1454	utg7180000000018	1124735	1125142	LTR/Gypsy	408
1455	utg7180000000018	1126407	1126954	LTR/Gypsy	548
1456	utg7180000000018	1157866	1157886	LTR/Gypsy	21
1457	utg7180000000018	1160688	1164918	LTR/Gypsy	4231
1458	utg7180000000018	1165564	1165692	LTR/Gypsy	129
1459	utg7180000000018	1168554	1176014	LTR/Gypsy	7461
1460	utg7180000000018	1191781	1200123	LTR/Gypsy	8343
1461	utg7180000000018	1216094	1216157	LTR/Gypsy	64
1462	utg7180000000018	1216103	1216401	LTR/Gypsy	299
1463	utg7180000000019	1	2561	LTR/Gypsy	2561
1464	utg7180000000019	4982	5576	LTR/Gypsy	595
1465	utg7180000000019	10563	11614	LTR/Gypsy	1052
1466	utg7180000000019	12354	12860	LTR/Gypsy	507
1467	utg7180000000019	16008	22670	LTR/Gypsy	6663
1468	utg7180000000019	24570	25438	LTR/Gypsy	869
1469	utg7180000000019	33301	33484	LTR/Gypsy	184
1470	utg7180000000019	33643	34067	LTR/Gypsy	425
1471	utg7180000000019	43957	44575	LTR/Gypsy	619
1472	utg7180000000019	44872	45176	LTR/Gypsy	305
1473	utg7180000000019	45164	45289	LTR/Gypsy	126
1474	utg7180000000019	45388	48705	LTR/Gypsy	3318
1475	utg7180000000019	50108	51499	LTR/Gypsy	1392
1476	utg7180000000019	51507	51977	LTR/Gypsy	471
1477	utg7180000000019	61901	61936	LTR/Gypsy	36
1478	utg7180000000019	74965	76064	LTR/Gypsy	1100
1479	utg7180000000019	76114	83663	LTR/Gypsy	7550
1480	utg7180000000019	84587	84990	LTR/Gypsy	404
1481	utg7180000000019	85119	85514	LTR/Gypsy	396
1482	utg7180000000019	88442	88782	LTR/Gypsy	341
1483	utg7180000000019	89443	96027	LTR/Gypsy	6585
1484	utg7180000000019	100928	101065	LTR/Gypsy	138
1485	utg7180000000019	101226	101400	LTR/Gypsy	175
1486	utg7180000000019	101401	101666	LTR/Gypsy	266
1487	utg7180000000019	101661	101696	LTR/Gypsy	36
1488	utg7180000000019	101861	102323	LTR/Gypsy	463
1489	utg7180000000019	102822	102862	LTR/Gypsy	41
1490	utg7180000000019	109690	110309	LTR/Gypsy	620
1491	utg7180000000019	110311	110430	LTR/Gypsy	120
1492	utg7180000000019	111121	115316	LTR/Gypsy	4196
1493	utg7180000000019	115830	118756	LTR/Gypsy	2927
1494	utg7180000000019	119324	119736	LTR/Gypsy	413
1495	utg7180000000019	119711	124435	LTR/Gypsy	4725
1496	utg7180000000019	124643	124883	LTR/Gypsy	241
1497	utg7180000000019	125046	125510	LTR/Gypsy	465
1498	utg7180000000019	125505	128687	LTR/Gypsy	3183
1499	utg7180000000019	131163	135295	LTR/Gypsy	4133
1500	utg7180000000019	137200	137225	LTR/Gypsy	26
1501	utg7180000000019	137239	137394	LTR/Gypsy	156
1502	utg7180000000019	146031	146108	LTR/Gypsy	78
1503	utg7180000000019	148782	149221	LTR/Gypsy	440
1504	utg7180000000019	149306	149468	LTR/Gypsy	163
1505	utg7180000000019	149867	149948	LTR/Gypsy	82
1506	utg7180000000019	150041	153969	LTR/Gypsy	3929
1507	utg7180000000019	153970	161406	LTR/Gypsy	7437
1508	utg7180000000019	183308	183792	LTR/Gypsy	485
1509	utg7180000000019	183773	183833	LTR/Gypsy	61
1510	utg7180000000019	183834	186989	LTR/Gypsy	3156
1511	utg7180000000019	186987	189377	LTR/Gypsy	2391
1512	utg7180000000019	197157	198155	LTR/Gypsy	999
1513	utg7180000000019	198586	199486	LTR/Gypsy	901
1514	utg7180000000019	199490	200486	LTR/Gypsy	997
1515	utg7180000000019	200487	200572	LTR/Gypsy	86
1516	utg7180000000019	200647	200886	LTR/Gypsy	240
1517	utg7180000000019	208857	208951	LTR/Gypsy	95
1518	utg7180000000019	211833	213526	LTR/Gypsy	1694
1519	utg7180000000019	213974	214181	LTR/Gypsy	208
1520	utg7180000000019	214472	214490	LTR/Gypsy	19
1521	utg7180000000019	217795	223950	LTR/Gypsy	6156
1522	utg7180000000019	223939	224451	LTR/Gypsy	513
1523	utg7180000000019	228782	229800	LTR/Gypsy	1019
1524	utg7180000000019	231944	232404	LTR/Gypsy	461
1525	utg7180000000019	232373	233584	LTR/Gypsy	1212
1526	utg7180000000019	233576	235882	LTR/Gypsy	2307
1527	utg7180000000019	236074	236215	LTR/Gypsy	142
1528	utg7180000000019	237021	240059	LTR/Gypsy	3039
1529	utg7180000000019	240100	241038	LTR/Gypsy	939
1530	utg7180000000019	241039	241554	LTR/Gypsy	516
1531	utg7180000000019	241611	241624	LTR/Gypsy	14
1532	utg7180000000019	241651	241828	LTR/Gypsy	178
1533	utg7180000000019	241820	242092	LTR/Gypsy	273
1534	utg7180000000019	243931	250066	LTR/Gypsy	6136
1535	utg7180000000019	256449	256506	LTR/Gypsy	58
1536	utg7180000000019	256581	256673	LTR/Gypsy	93
1537	utg7180000000019	256653	256776	LTR/Gypsy	124
1538	utg7180000000019	256756	256841	LTR/Gypsy	86
1539	utg7180000000019	259729	259901	LTR/Gypsy	173
1540	utg7180000000019	262001	262218	LTR/Gypsy	218
1541	utg7180000000019	262210	262313	LTR/Gypsy	104
1542	utg7180000000019	266873	271289	LTR/Gypsy	4417
1543	utg7180000000019	271271	271325	LTR/Gypsy	55
1544	utg7180000000019	271470	271552	LTR/Gypsy	83
1545	utg7180000000019	271761	271891	LTR/Gypsy	131
1546	utg7180000000019	277893	279927	LTR/Gypsy	2035
1547	utg7180000000019	279900	280007	LTR/Gypsy	108
1548	utg7180000000019	280539	287046	LTR/Gypsy	6508
1549	utg7180000000019	287042	288096	LTR/Gypsy	1055
1550	utg7180000000019	289182	290128	LTR/Gypsy	947
1551	utg7180000000019	295454	295537	LTR/Gypsy	84
1552	utg7180000000019	300738	305479	LTR/Gypsy	4742
1553	utg7180000000019	305457	306650	LTR/Gypsy	1194
1554	utg7180000000019	307377	308743	LTR/Gypsy	1367
1555	utg7180000000019	308743	309778	LTR/Gypsy	1036
1556	utg7180000000019	313918	314194	LTR/Gypsy	277
1557	utg7180000000019	314241	314527	LTR/Gypsy	287
1558	utg7180000000019	314524	314783	LTR/Gypsy	260
1559	utg7180000000019	314937	315079	LTR/Gypsy	143
1560	utg7180000000019	315849	316657	LTR/Gypsy	809
1561	utg7180000000019	316800	316825	LTR/Gypsy	26
1562	utg7180000000019	316834	316983	LTR/Gypsy	150
1563	utg7180000000019	317004	317416	LTR/Gypsy	413
1564	utg7180000000019	317434	317918	LTR/Gypsy	485
1565	utg7180000000019	317922	318900	LTR/Gypsy	979
1566	utg7180000000019	318901	319591	LTR/Gypsy	691
1567	utg7180000000019	319594	320514	LTR/Gypsy	921
1568	utg7180000000019	320492	323078	LTR/Gypsy	2587
1569	utg7180000000019	323320	323551	LTR/Gypsy	232
1570	utg7180000000019	325506	329721	LTR/Gypsy	4216
1571	utg7180000000019	329722	337078	LTR/Gypsy	7357
1572	utg7180000000019	352591	353596	LTR/Gypsy	1006
1573	utg7180000000019	353575	354221	LTR/Gypsy	647
1574	utg7180000000019	357471	360070	LTR/Gypsy	2600
1575	utg7180000000019	360064	360353	LTR/Gypsy	290
1576	utg7180000000019	360354	364505	LTR/Gypsy	4152
1577	utg7180000000019	365234	366366	LTR/Gypsy	1133
1578	utg7180000000019	366367	367890	LTR/Gypsy	1524
1579	utg7180000000019	368141	368370	LTR/Gypsy	230
1580	utg7180000000019	368406	368417	LTR/Gypsy	12
1581	utg7180000000019	368684	373764	LTR/Gypsy	5081
1582	utg7180000000019	373772	380385	LTR/Gypsy	6614
1583	utg7180000000019	380386	384247	LTR/Gypsy	3862
1584	utg7180000000019	386115	387250	LTR/Gypsy	1136
1585	utg7180000000019	387442	387497	LTR/Gypsy	56
1586	utg7180000000019	391236	391502	LTR/Gypsy	267
1587	utg7180000000019	391488	392379	LTR/Gypsy	892
1588	utg7180000000019	392380	393933	LTR/Gypsy	1554
1589	utg7180000000019	394169	400746	LTR/Gypsy	6578
1590	utg7180000000019	403705	403767	LTR/Gypsy	63
1591	utg7180000000019	403744	403869	LTR/Gypsy	126
1592	utg7180000000019	413236	414412	LTR/Gypsy	1177
1593	utg7180000000019	414779	415073	LTR/Gypsy	295
1594	utg7180000000019	415415	416839	LTR/Gypsy	1425
1595	utg7180000000019	416854	417928	LTR/Gypsy	1075
1596	utg7180000000019	419573	424591	LTR/Gypsy	5019
1597	utg7180000000019	426822	433990	LTR/Gypsy	7169
1598	utg7180000000019	434437	435179	LTR/Gypsy	743
1599	utg7180000000019	435861	435941	LTR/Gypsy	81
1600	utg7180000000019	441153	442581	LTR/Gypsy	1429
1601	utg7180000000019	442677	443865	LTR/Gypsy	1189
1602	utg7180000000019	444340	444478	LTR/Gypsy	139
1603	utg7180000000019	450914	451836	LTR/Gypsy	923
1604	utg7180000000019	458360	461544	LTR/Gypsy	3185
1605	utg7180000000019	461555	462290	LTR/Gypsy	736
1606	utg7180000000019	462681	463795	LTR/Gypsy	1115
1607	utg7180000000019	465638	467964	LTR/Gypsy	2327
1608	utg7180000000019	472357	472459	LTR/Gypsy	103
1609	utg7180000000019	472452	472649	LTR/Gypsy	198
1610	utg7180000000019	475385	475443	LTR/Gypsy	59
1611	utg7180000000019	476539	476710	LTR/Gypsy	172
1612	utg7180000000019	491212	493190	LTR/Gypsy	1979
1613	utg7180000000019	506160	509395	LTR/Gypsy	3236
1614	utg7180000000019	523486	528648	LTR/Gypsy	5163
1615	utg7180000000019	528839	529164	LTR/Gypsy	326
1616	utg7180000000019	529203	529645	LTR/Gypsy	443
1617	utg7180000000019	535094	535189	LTR/Gypsy	96
1618	utg7180000000019	536832	539360	LTR/Gypsy	2529
1619	utg7180000000019	540371	545302	LTR/Gypsy	4932
1620	utg7180000000019	545273	546362	LTR/Gypsy	1090
1621	utg7180000000019	547478	547758	LTR/Gypsy	281
1622	utg7180000000019	548385	551815	LTR/Gypsy	3431
1623	utg7180000000019	552068	552211	LTR/Gypsy	144
1624	utg7180000000019	552341	552353	LTR/Gypsy	13
1625	utg7180000000019	555153	558302	LTR/Gypsy	3150
1626	utg7180000000019	558309	558540	LTR/Gypsy	232
1627	utg7180000000019	558666	563613	LTR/Gypsy	4948
1628	utg7180000000020	1911	3461	LTR/Gypsy	1551
1629	utg7180000000021	822	3042	LTR/Gypsy	2221
1630	utg7180000000021	3038	5299	LTR/Gypsy	2262
1631	utg7180000000022	1	284	LTR/Gypsy	284
1632	utg7180000000022	27280	27375	LTR/Gypsy	96
1633	utg7180000000022	80735	80843	LTR/Gypsy	109
1634	utg7180000000022	129270	129514	LTR/Gypsy	245
1635	utg7180000000022	129507	129609	LTR/Gypsy	103
1636	utg7180000000022	132887	133559	LTR/Gypsy	673
1637	utg7180000000022	133054	139155	LTR/Gypsy	6102
1638	utg7180000000022	145626	149000	LTR/Gypsy	3375
1639	utg7180000000022	151091	151349	LTR/Gypsy	259
1640	utg7180000000022	151342	151444	LTR/Gypsy	103
1641	utg7180000000022	265418	266056	LTR/Gypsy	639
1642	utg7180000000022	269460	269544	LTR/Gypsy	85
1643	utg7180000000022	269640	269766	LTR/Gypsy	127
1644	utg7180000000022	271019	271121	LTR/Gypsy	103
1645	utg7180000000022	271114	271324	LTR/Gypsy	211
1646	utg7180000000022	404735	404836	LTR/Gypsy	102
1647	utg7180000000022	430935	430975	LTR/Gypsy	41
1648	utg7180000000022	437733	437814	LTR/Gypsy	82
1649	utg7180000000022	437801	437878	LTR/Gypsy	78
1650	utg7180000000022	438066	438234	LTR/Gypsy	169
1651	utg7180000000022	458654	458716	LTR/Gypsy	63
1652	utg7180000000022	542636	543008	LTR/Gypsy	373
1653	utg7180000000022	545130	545445	LTR/Gypsy	316
1654	utg7180000000022	545490	545663	LTR/Gypsy	174
1655	utg7180000000022	545828	545889	LTR/Gypsy	62
1656	utg7180000000022	546300	546531	LTR/Gypsy	232
1657	utg7180000000022	546630	547204	LTR/Gypsy	575
1658	utg7180000000022	547409	547863	LTR/Gypsy	455
1659	utg7180000000022	548023	552701	LTR/Gypsy	4679
1660	utg7180000000022	555619	556637	LTR/Gypsy	1019
1661	utg7180000000022	556626	560961	LTR/Gypsy	4336
1662	utg7180000000022	599546	599686	LTR/Gypsy	141
1663	utg7180000000022	602712	603154	LTR/Gypsy	443
1664	utg7180000000022	611107	616495	LTR/Gypsy	5389
1665	utg7180000000022	618881	618960	LTR/Gypsy	80
1666	utg7180000000023	179113	179135	LTR/Gypsy	23
1667	utg7180000000023	185429	185580	LTR/Gypsy	152
1668	utg7180000000023	188397	188501	LTR/Gypsy	105
1669	utg7180000000023	241908	241982	LTR/Gypsy	75
1670	utg7180000000023	242033	242136	LTR/Gypsy	104
1671	utg7180000000023	274681	280878	LTR/Gypsy	6198
1672	utg7180000000023	328858	334784	LTR/Gypsy	5927
1673	utg7180000000023	334957	335253	LTR/Gypsy	297
1674	utg7180000000023	421975	422151	LTR/Gypsy	177
1675	utg7180000000023	422775	422877	LTR/Gypsy	103
1676	utg7180000000023	422922	423107	LTR/Gypsy	186
1677	utg7180000000023	437326	437486	LTR/Gypsy	161
1678	utg7180000000023	437498	437650	LTR/Gypsy	153
1679	utg7180000000023	449025	449177	LTR/Gypsy	153
1680	utg7180000000023	449296	449375	LTR/Gypsy	80
1681	utg7180000000023	461109	464894	LTR/Gypsy	3786
1682	utg7180000000023	465812	468578	LTR/Gypsy	2767
1683	utg7180000000023	468746	468987	LTR/Gypsy	242
1684	utg7180000000023	486282	486376	LTR/Gypsy	95
1685	utg7180000000023	510689	512383	LTR/Gypsy	1695
1686	utg7180000000023	513115	513325	LTR/Gypsy	211
1687	utg7180000000023	513328	514364	LTR/Gypsy	1037
1688	utg7180000000023	514351	514435	LTR/Gypsy	85
1689	utg7180000000023	514436	514870	LTR/Gypsy	435
1690	utg7180000000023	514993	515478	LTR/Gypsy	486
1691	utg7180000000023	515530	515732	LTR/Gypsy	203
1692	utg7180000000023	515718	516005	LTR/Gypsy	288
1693	utg7180000000023	516933	518548	LTR/Gypsy	1616
1694	utg7180000000023	518897	525545	LTR/Gypsy	6649
1695	utg7180000000023	528603	529625	LTR/Gypsy	1023
1696	utg7180000000023	532129	534616	LTR/Gypsy	2488
1697	utg7180000000023	540375	541308	LTR/Gypsy	934
1698	utg7180000000023	541306	542359	LTR/Gypsy	1054
1699	utg7180000000023	542359	542440	LTR/Gypsy	82
1700	utg7180000000023	545802	546543	LTR/Gypsy	742
1701	utg7180000000023	547285	547553	LTR/Gypsy	269
1702	utg7180000000023	547554	549152	LTR/Gypsy	1599
1703	utg7180000000023	549156	552734	LTR/Gypsy	3579
1704	utg7180000000023	552732	552859	LTR/Gypsy	128
1705	utg7180000000023	552852	553150	LTR/Gypsy	299
1706	utg7180000000023	553150	553980	LTR/Gypsy	831
1707	utg7180000000023	558465	561412	LTR/Gypsy	2948
1708	utg7180000000023	561406	563590	LTR/Gypsy	2185
1709	utg7180000000024	21314	21453	LTR/Gypsy	140
1710	utg7180000000024	37929	38002	LTR/Gypsy	74
1711	utg7180000000024	40707	48139	LTR/Gypsy	7433
1712	utg7180000000024	55910	56897	LTR/Gypsy	988
1713	utg7180000000024	78362	78464	LTR/Gypsy	103
1714	utg7180000000024	78457	78657	LTR/Gypsy	201
1715	utg7180000000024	122385	122646	LTR/Gypsy	262
1716	utg7180000000024	129097	131084	LTR/Gypsy	1988
1717	utg7180000000024	131085	140586	LTR/Gypsy	9502
1718	utg7180000000024	140080	140753	LTR/Gypsy	674
1719	utg7180000000024	140754	141777	LTR/Gypsy	1024
1720	utg7180000000024	147438	150403	LTR/Gypsy	2966
1721	utg7180000000024	151562	153705	LTR/Gypsy	2144
1722	utg7180000000024	153697	159645	LTR/Gypsy	5949
1723	utg7180000000024	342739	343415	LTR/Gypsy	677
1724	utg7180000000024	461101	461436	LTR/Gypsy	336
1725	utg7180000000024	461607	461700	LTR/Gypsy	94
1726	utg7180000000024	461693	461814	LTR/Gypsy	122
1727	utg7180000000024	464503	469185	LTR/Gypsy	4683
1728	utg7180000000024	469176	470967	LTR/Gypsy	1792
1729	utg7180000000024	470966	471520	LTR/Gypsy	555
1730	utg7180000000024	472525	472827	LTR/Gypsy	303
1731	utg7180000000024	472988	473658	LTR/Gypsy	671
1732	utg7180000000024	473158	474481	LTR/Gypsy	1324
1733	utg7180000000024	474482	476178	LTR/Gypsy	1697
1734	utg7180000000024	476154	476468	LTR/Gypsy	315
1735	utg7180000000024	477471	482702	LTR/Gypsy	5232
1736	utg7180000000024	482703	489394	LTR/Gypsy	6692
1737	utg7180000000024	489395	497459	LTR/Gypsy	8065
1738	utg7180000000024	581015	581117	LTR/Gypsy	103
1739	utg7180000000024	581110	581366	LTR/Gypsy	257
1740	utg7180000000024	587851	587905	LTR/Gypsy	55
1741	utg7180000000024	667765	668022	LTR/Gypsy	258
1742	utg7180000000024	668550	668693	LTR/Gypsy	144
1743	utg7180000000024	668852	668865	LTR/Gypsy	14
1744	utg7180000000024	671507	671637	LTR/Gypsy	131
1745	utg7180000000024	682137	687403	LTR/Gypsy	5267
1746	utg7180000000024	704881	705412	LTR/Gypsy	532
1747	utg7180000000024	853556	853694	LTR/Gypsy	139
1748	utg7180000000024	853808	854050	LTR/Gypsy	243
1749	utg7180000000024	897093	897150	LTR/Gypsy	58
1750	utg7180000000024	998388	998878	LTR/Gypsy	491
1751	utg7180000000024	1008928	1009238	LTR/Gypsy	311
1752	utg7180000000024	1011018	1014806	LTR/Gypsy	3789
1753	utg7180000000024	1023560	1030301	LTR/Gypsy	6742
1754	utg7180000000024	1074074	1074133	LTR/Gypsy	60
1755	utg7180000000024	1123427	1123782	LTR/Gypsy	356
1756	utg7180000000024	1129545	1129684	LTR/Gypsy	140
1757	utg7180000000024	1129723	1129805	LTR/Gypsy	83
1758	utg7180000000024	1129812	1132117	LTR/Gypsy	2306
1759	utg7180000000024	1148431	1148544	LTR/Gypsy	114
1760	utg7180000000024	1148538	1148584	LTR/Gypsy	47
1761	utg7180000000024	1148809	1148922	LTR/Gypsy	114
1762	utg7180000000024	1148923	1149175	LTR/Gypsy	253
1763	utg7180000000024	1149207	1149493	LTR/Gypsy	287
1764	utg7180000000024	1149632	1149702	LTR/Gypsy	71
1765	utg7180000000024	1149673	1150182	LTR/Gypsy	510
1766	utg7180000000024	1150183	1156835	LTR/Gypsy	6653
1767	utg7180000000024	1156837	1160499	LTR/Gypsy	3663
1768	utg7180000000024	1160496	1160626	LTR/Gypsy	131
1769	utg7180000000024	1160614	1160730	LTR/Gypsy	117
1770	utg7180000000024	1160732	1165407	LTR/Gypsy	4676
1771	utg7180000000024	1165484	1167379	LTR/Gypsy	1896
1772	utg7180000000026	10	1763	LTR/Gypsy	1754
1773	utg7180000000026	1764	2036	LTR/Gypsy	273
1774	utg7180000000026	8746	9091	LTR/Gypsy	346
1775	utg7180000000026	9098	15284	LTR/Gypsy	6187
1776	utg7180000000026	15326	19287	LTR/Gypsy	3962
1777	utg7180000000026	24982	27004	LTR/Gypsy	2023
1778	utg7180000000026	27040	32427	LTR/Gypsy	5388
1779	utg7180000000026	33293	33856	LTR/Gypsy	564
1780	utg7180000000026	33870	33911	LTR/Gypsy	42
1781	utg7180000000026	33913	40030	LTR/Gypsy	6118
1782	utg7180000000026	40035	40451	LTR/Gypsy	417
1783	utg7180000000026	40523	40822	LTR/Gypsy	300
1784	utg7180000000026	43410	43540	LTR/Gypsy	131
1785	utg7180000000026	44079	44373	LTR/Gypsy	295
1786	utg7180000000026	45340	51489	LTR/Gypsy	6150
1787	utg7180000000026	51525	53246	LTR/Gypsy	1722
1788	utg7180000000026	53244	53691	LTR/Gypsy	448
1789	utg7180000000026	53698	53762	LTR/Gypsy	65
1790	utg7180000000026	54158	54234	LTR/Gypsy	77
1791	utg7180000000026	54392	54767	LTR/Gypsy	376
1792	utg7180000000026	54747	54930	LTR/Gypsy	184
1793	utg7180000000026	54933	56092	LTR/Gypsy	1160
1794	utg7180000000026	56089	58647	LTR/Gypsy	2559
1795	utg7180000000026	66546	66665	LTR/Gypsy	120
1796	utg7180000000026	71653	71747	LTR/Gypsy	95
1797	utg7180000000026	72311	72526	LTR/Gypsy	216
1798	utg7180000000026	72527	72990	LTR/Gypsy	464
1799	utg7180000000026	72991	73326	LTR/Gypsy	336
1800	utg7180000000026	73505	74631	LTR/Gypsy	1127
1801	utg7180000000026	74863	74874	LTR/Gypsy	12
1802	utg7180000000026	75278	77410	LTR/Gypsy	2133
1803	utg7180000000026	77411	79840	LTR/Gypsy	2430
1804	utg7180000000026	80737	81663	LTR/Gypsy	927
1805	utg7180000000026	88389	92083	LTR/Gypsy	3695
1806	utg7180000000026	92084	93721	LTR/Gypsy	1638
1807	utg7180000000026	101545	101846	LTR/Gypsy	302
1808	utg7180000000026	101849	104668	LTR/Gypsy	2820
1809	utg7180000000026	104669	106801	LTR/Gypsy	2133
1810	utg7180000000026	111358	111609	LTR/Gypsy	252
1811	utg7180000000026	112249	112273	LTR/Gypsy	25
1812	utg7180000000026	112685	113041	LTR/Gypsy	357
1813	utg7180000000026	113179	113230	LTR/Gypsy	52
1814	utg7180000000026	113332	114778	LTR/Gypsy	1447
1815	utg7180000000026	114778	116873	LTR/Gypsy	2096
1816	utg7180000000026	116865	120892	LTR/Gypsy	4028
1817	utg7180000000026	120891	122906	LTR/Gypsy	2016
1818	utg7180000000026	122907	127102	LTR/Gypsy	4196
1819	utg7180000000026	129648	129716	LTR/Gypsy	69
1820	utg7180000000026	129740	130245	LTR/Gypsy	506
1821	utg7180000000026	130285	130508	LTR/Gypsy	224
1822	utg7180000000026	130501	130603	LTR/Gypsy	103
1823	utg7180000000026	130604	130821	LTR/Gypsy	218
1824	utg7180000000026	130822	135836	LTR/Gypsy	5015
1825	utg7180000000026	135834	142230	LTR/Gypsy	6397
1826	utg7180000000026	142231	142277	LTR/Gypsy	47
1827	utg7180000000026	145261	145547	LTR/Gypsy	287
1828	utg7180000000026	145548	146471	LTR/Gypsy	924
1829	utg7180000000026	146469	146609	LTR/Gypsy	141
1830	utg7180000000026	146730	146760	LTR/Gypsy	31
1831	utg7180000000026	146800	146945	LTR/Gypsy	146
1832	utg7180000000026	146946	148888	LTR/Gypsy	1943
1833	utg7180000000026	148815	149175	LTR/Gypsy	361
1834	utg7180000000026	151721	151868	LTR/Gypsy	148
1835	utg7180000000026	152034	155410	LTR/Gypsy	3377
1836	utg7180000000026	163955	166938	LTR/Gypsy	2984
1837	utg7180000000026	166929	167675	LTR/Gypsy	747
1838	utg7180000000026	168221	168565	LTR/Gypsy	345
1839	utg7180000000026	168584	169589	LTR/Gypsy	1006
1840	utg7180000000026	174142	174992	LTR/Gypsy	851
1841	utg7180000000026	175639	175744	LTR/Gypsy	106
1842	utg7180000000026	176311	176550	LTR/Gypsy	240
1843	utg7180000000026	176551	178236	LTR/Gypsy	1686
1844	utg7180000000026	178756	182163	LTR/Gypsy	3408
1845	utg7180000000026	182539	185711	LTR/Gypsy	3173
1846	utg7180000000026	185703	192549	LTR/Gypsy	6847
1847	utg7180000000026	192551	193335	LTR/Gypsy	785
1848	utg7180000000026	195416	196418	LTR/Gypsy	1003
1849	utg7180000000026	201444	205838	LTR/Gypsy	4395
1850	utg7180000000026	205835	206672	LTR/Gypsy	838
1851	utg7180000000026	207426	207513	LTR/Gypsy	88
1852	utg7180000000026	207514	210640	LTR/Gypsy	3127
1853	utg7180000000026	217117	220515	LTR/Gypsy	3399
1854	utg7180000000026	220522	222093	LTR/Gypsy	1572
1855	utg7180000000026	222094	225826	LTR/Gypsy	3733
1856	utg7180000000026	225828	225923	LTR/Gypsy	96
1857	utg7180000000026	226012	226027	LTR/Gypsy	16
1858	utg7180000000026	234636	240772	LTR/Gypsy	6137
1859	utg7180000000026	241161	241277	LTR/Gypsy	117
1860	utg7180000000026	241272	241413	LTR/Gypsy	142
1861	utg7180000000026	241483	241668	LTR/Gypsy	186
1862	utg7180000000026	241877	242002	LTR/Gypsy	126
1863	utg7180000000026	242682	243172	LTR/Gypsy	491
1864	utg7180000000026	243392	243484	LTR/Gypsy	93
1865	utg7180000000026	243475	244738	LTR/Gypsy	1264
1866	utg7180000000026	251059	252998	LTR/Gypsy	1940
1867	utg7180000000026	253001	262455	LTR/Gypsy	9455
1868	utg7180000000026	261955	262623	LTR/Gypsy	669
1869	utg7180000000026	262637	264275	LTR/Gypsy	1639
1870	utg7180000000026	264273	264613	LTR/Gypsy	341
1871	utg7180000000026	264834	265149	LTR/Gypsy	316
1872	utg7180000000026	265553	265643	LTR/Gypsy	91
1873	utg7180000000026	270716	270837	LTR/Gypsy	122
1874	utg7180000000026	270806	270901	LTR/Gypsy	96
1875	utg7180000000026	272887	273140	LTR/Gypsy	254
1876	utg7180000000026	273135	273396	LTR/Gypsy	262
1877	utg7180000000026	273496	274737	LTR/Gypsy	1242
1878	utg7180000000026	274767	275695	LTR/Gypsy	929
1879	utg7180000000026	278585	285329	LTR/Gypsy	6745
1880	utg7180000000026	294854	294995	LTR/Gypsy	142
1881	utg7180000000026	294994	295287	LTR/Gypsy	294
1882	utg7180000000026	295462	295727	LTR/Gypsy	266
1883	utg7180000000026	296218	300977	LTR/Gypsy	4760
1884	utg7180000000026	300999	301137	LTR/Gypsy	139
1885	utg7180000000026	301163	301975	LTR/Gypsy	813
1886	utg7180000000026	301978	302203	LTR/Gypsy	226
1887	utg7180000000026	315367	315532	LTR/Gypsy	166
1888	utg7180000000026	316396	316528	LTR/Gypsy	133
1889	utg7180000000026	316525	316705	LTR/Gypsy	181
1890	utg7180000000026	316548	316888	LTR/Gypsy	341
1891	utg7180000000026	318033	318755	LTR/Gypsy	723
1892	utg7180000000026	325915	326087	LTR/Gypsy	173
1893	utg7180000000026	329116	329781	LTR/Gypsy	666
1894	utg7180000000026	329281	332043	LTR/Gypsy	2763
1895	utg7180000000026	332041	332331	LTR/Gypsy	291
1896	utg7180000000026	332330	339076	LTR/Gypsy	6747
1897	utg7180000000026	340080	340175	LTR/Gypsy	96
1898	utg7180000000026	340259	340317	LTR/Gypsy	59
1899	utg7180000000026	342174	342220	LTR/Gypsy	47
1900	utg7180000000026	354947	356381	LTR/Gypsy	1435
1901	utg7180000000026	357274	360505	LTR/Gypsy	3232
1902	utg7180000000026	360507	367958	LTR/Gypsy	7452
1903	utg7180000000026	367959	370017	LTR/Gypsy	2059
1904	utg7180000000026	370017	370629	LTR/Gypsy	613
1905	utg7180000000026	370769	370896	LTR/Gypsy	128
1906	utg7180000000026	373722	373781	LTR/Gypsy	60
1907	utg7180000000026	373782	373908	LTR/Gypsy	127
1908	utg7180000000026	374045	374137	LTR/Gypsy	93
1909	utg7180000000026	374179	374684	LTR/Gypsy	506
1910	utg7180000000026	374676	377551	LTR/Gypsy	2876
1911	utg7180000000026	377539	378148	LTR/Gypsy	610
1912	utg7180000000026	377846	378198	LTR/Gypsy	353
1913	utg7180000000026	378195	378268	LTR/Gypsy	74
1914	utg7180000000026	378448	381259	LTR/Gypsy	2812
1915	utg7180000000026	387675	388535	LTR/Gypsy	861
1916	utg7180000000026	388550	389098	LTR/Gypsy	549
1917	utg7180000000026	389099	389238	LTR/Gypsy	140
1918	utg7180000000026	389371	389552	LTR/Gypsy	182
1919	utg7180000000026	389553	389656	LTR/Gypsy	104
1920	utg7180000000026	390917	391565	LTR/Gypsy	649
1921	utg7180000000026	391536	395113	LTR/Gypsy	3578
1922	utg7180000000026	397715	404417	LTR/Gypsy	6703
1923	utg7180000000026	414197	415181	LTR/Gypsy	985
1924	utg7180000000026	415180	415294	LTR/Gypsy	115
1925	utg7180000000026	415286	415433	LTR/Gypsy	148
1926	utg7180000000026	418398	418615	LTR/Gypsy	218
1927	utg7180000000026	418613	420257	LTR/Gypsy	1645
1928	utg7180000000026	420272	420487	LTR/Gypsy	216
1929	utg7180000000026	420476	420946	LTR/Gypsy	471
1930	utg7180000000026	420997	421412	LTR/Gypsy	416
1931	utg7180000000026	421448	423228	LTR/Gypsy	1781
1932	utg7180000000026	427999	428102	LTR/Gypsy	104
1933	utg7180000000026	431794	434138	LTR/Gypsy	2345
1934	utg7180000000026	438370	442165	LTR/Gypsy	3796
1935	utg7180000000026	442779	445111	LTR/Gypsy	2333
1936	utg7180000000026	450748	451037	LTR/Gypsy	290
1937	utg7180000000026	452044	453067	LTR/Gypsy	1024
1938	utg7180000000026	455382	455417	LTR/Gypsy	36
1939	utg7180000000026	455937	456220	LTR/Gypsy	284
1940	utg7180000000026	456214	456290	LTR/Gypsy	77
1941	utg7180000000026	462543	462667	LTR/Gypsy	125
1942	utg7180000000026	462861	462966	LTR/Gypsy	106
1943	utg7180000000026	463569	470273	LTR/Gypsy	6705
1944	utg7180000000026	470272	470390	LTR/Gypsy	119
1945	utg7180000000026	481774	481841	LTR/Gypsy	68
1946	utg7180000000026	489361	490020	LTR/Gypsy	660
1947	utg7180000000026	490548	493625	LTR/Gypsy	3078
1948	utg7180000000026	493617	499698	LTR/Gypsy	6082
1949	utg7180000000026	500230	500285	LTR/Gypsy	56
1950	utg7180000000026	507101	510468	LTR/Gypsy	3368
1951	utg7180000000026	510676	510713	LTR/Gypsy	38
1952	utg7180000000026	520344	520884	LTR/Gypsy	541
1953	utg7180000000026	520911	521091	LTR/Gypsy	181
1954	utg7180000000026	521081	524364	LTR/Gypsy	3284
1955	utg7180000000026	524365	524552	LTR/Gypsy	188
1956	utg7180000000026	526583	530815	LTR/Gypsy	4233
1957	utg7180000000026	530790	534107	LTR/Gypsy	3318
1958	utg7180000000026	534104	534599	LTR/Gypsy	496
1959	utg7180000000026	535785	536152	LTR/Gypsy	368
1960	utg7180000000026	536600	537482	LTR/Gypsy	883
1961	utg7180000000026	537483	540563	LTR/Gypsy	3081
1962	utg7180000000026	540560	545066	LTR/Gypsy	4507
1963	utg7180000000026	545359	545556	LTR/Gypsy	198
1964	utg7180000000026	545558	545764	LTR/Gypsy	207
1965	utg7180000000026	546924	548600	LTR/Gypsy	1677
1966	utg7180000000026	548644	549426	LTR/Gypsy	783
1967	utg7180000000026	549427	555581	LTR/Gypsy	6155
1968	utg7180000000026	555582	558219	LTR/Gypsy	2638
1969	utg7180000000026	558308	558515	LTR/Gypsy	208
1970	utg7180000000026	558512	563475	LTR/Gypsy	4964
1971	utg7180000000026	564001	564647	LTR/Gypsy	647
1972	utg7180000000026	564648	566894	LTR/Gypsy	2247
1973	utg7180000000026	567399	571313	LTR/Gypsy	3915
1974	utg7180000000026	571307	573088	LTR/Gypsy	1782
1975	utg7180000000026	573750	575349	LTR/Gypsy	1600
1976	utg7180000000026	575345	576734	LTR/Gypsy	1390
1977	utg7180000000026	576735	576934	LTR/Gypsy	200
1978	utg7180000000026	578678	578837	LTR/Gypsy	160
1979	utg7180000000026	579688	580627	LTR/Gypsy	940
1980	utg7180000000026	582010	582105	LTR/Gypsy	96
1981	utg7180000000026	583168	583790	LTR/Gypsy	623
1982	utg7180000000026	583783	583957	LTR/Gypsy	175
1983	utg7180000000026	583963	584319	LTR/Gypsy	357
1984	utg7180000000026	584367	584854	LTR/Gypsy	488
1985	utg7180000000026	584844	584991	LTR/Gypsy	148
1986	utg7180000000026	590750	590795	LTR/Gypsy	46
1987	utg7180000000026	590796	597338	LTR/Gypsy	6543
1988	utg7180000000026	597321	598871	LTR/Gypsy	1551
1989	utg7180000000026	599092	601504	LTR/Gypsy	2413
1990	utg7180000000026	601505	603909	LTR/Gypsy	2405
1991	utg7180000000026	608684	608752	LTR/Gypsy	69
1992	utg7180000000026	608903	608954	LTR/Gypsy	52
1993	utg7180000000026	609157	610759	LTR/Gypsy	1603
1994	utg7180000000026	618710	621660	LTR/Gypsy	2951
1995	utg7180000000026	623095	629838	LTR/Gypsy	6744
1996	utg7180000000026	638466	641482	LTR/Gypsy	3017
1997	utg7180000000026	641482	641912	LTR/Gypsy	431
1998	utg7180000000026	647376	647536	LTR/Gypsy	161
1999	utg7180000000026	654870	655913	LTR/Gypsy	1044
[truncated: 24,673 more rows]

## Sheet: Ngaro
No.	Contigs	Start	End	Type	Length
1	utg7180000000017	97969	98627	LTR/Ngaro	659
2	utg7180000000017	99121	99361	LTR/Ngaro	241
3	utg7180000000017	99686	102713	LTR/Ngaro	3028
4	utg7180000000017	102756	103595	LTR/Ngaro	840
5	utg7180000000017	103708	103840	LTR/Ngaro	133
6	utg7180000000034	195639	196889	LTR/Ngaro	1251
7	utg7180000000034	196813	196946	LTR/Ngaro	134
8	utg7180000000034	197085	197172	LTR/Ngaro	88
9	utg7180000000034	197141	202952	LTR/Ngaro	5812
10	utg7180000000034	203613	207062	LTR/Ngaro	3450
11	utg7180000000034	210453	210716	LTR/Ngaro	264
12	utg7180000000037	278396	278615	LTR/Ngaro	220
13	utg7180000000048	317344	319643	LTR/Ngaro	2300
14	utg7180000000048	324878	326917	LTR/Ngaro	2040
15	utg7180000000048	333441	338230	LTR/Ngaro	4790
16	utg7180000000048	346033	346389	LTR/Ngaro	357
17	utg7180000000048	346532	346665	LTR/Ngaro	134
18	utg7180000000048	346589	347840	LTR/Ngaro	1252
19	utg7180000000079	172885	173017	LTR/Ngaro	133
20	utg7180000000085	39188	39290	LTR/Ngaro	103
21	utg7180000000085	46434	46653	LTR/Ngaro	220
22	utg7180000000085	54255	55216	LTR/Ngaro	962
23	utg7180000000085	55140	55273	LTR/Ngaro	134
24	utg7180000000085	55300	55377	LTR/Ngaro	78
25	utg7180000000085	55346	63543	LTR/Ngaro	8198
26	utg7180000000085	71886	72741	LTR/Ngaro	856
27	utg7180000000085	73691	74092	LTR/Ngaro	402
28	utg7180000000131	90543	91201	LTR/Ngaro	659
29	utg7180000000131	91715	91928	LTR/Ngaro	214
30	utg7180000000131	93447	95138	LTR/Ngaro	1692
31	utg7180000000131	113475	114790	LTR/Ngaro	1316
32	utg7180000000131	114835	115671	LTR/Ngaro	837
33	utg7180000000131	130644	130776	LTR/Ngaro	133
34	utg7180000000192	10163	10310	LTR/Ngaro	148
35	utg7180000000192	10281	11116	LTR/Ngaro	836
36	utg7180000000192	31301	31357	LTR/Ngaro	57
37	utg7180000000192	31791	31931	LTR/Ngaro	141
38	utg7180000000206	526527	527427	LTR/Ngaro	901
39	utg7180000000206	527932	528165	LTR/Ngaro	234
40	utg7180000000206	528497	531402	LTR/Ngaro	2906
41	utg7180000000256	11782	12599	LTR/Ngaro	818
42	utg7180000000302	49819	50015	LTR/Ngaro	197
43	utg7180000000373	16	75	LTR/Ngaro	60
44	utg7180000000400	70443	71101	LTR/Ngaro	659
45	utg7180000000400	71600	71840	LTR/Ngaro	241
46	utg7180000000447	51453	52705	LTR/Ngaro	1253
47	utg7180000000447	52629	52762	LTR/Ngaro	134
48	utg7180000000447	52825	52902	LTR/Ngaro	78
49	utg7180000000447	52871	62322	LTR/Ngaro	9452
50	utg7180000000455	41180	41404	LTR/Ngaro	225
51	utg7180000000508	1	3358	LTR/Ngaro	3358
52	utg7180000000508	3327	3414	LTR/Ngaro	88
53	utg7180000000508	3419	3552	LTR/Ngaro	134
54	utg7180000000508	3476	4727	LTR/Ngaro	1252
55	utg7180000000662	75406	75476	LTR/Ngaro	71
56	utg7180000000720	27259	29278	LTR/Ngaro	2020
57	utg7180000000720	29250	34116	LTR/Ngaro	4867
58	utg7180000000720	47572	50238	LTR/Ngaro	2667
59	utg7180000000720	50207	50270	LTR/Ngaro	64
60	utg7180000000720	50382	51562	LTR/Ngaro	1181
61	utg7180000000796	1	8095	LTR/Ngaro	8095
62	utg7180000000796	8116	9145	LTR/Ngaro	1030
63	utg7180000000799	7396	13079	LTR/Ngaro	5684
64	utg7180000000799	16118	16379	LTR/Ngaro	262
65	utg7180000000799	25905	29116	LTR/Ngaro	3212
66	utg7180000000799	29085	29166	LTR/Ngaro	82
67	utg7180000000799	29264	29366	LTR/Ngaro	103
68	utg7180000000799	29290	30216	LTR/Ngaro	927
69	utg7180000000799	43273	43409	LTR/Ngaro	137
70	utg7180000000799	43622	43823	LTR/Ngaro	202
71	utg7180000000808	1	1049	LTR/Ngaro	1049
72	utg7180000000808	5041	6103	LTR/Ngaro	1063
73	utg7180000000849	21562	21925	LTR/Ngaro	364
74	utg7180000000849	21996	23687	LTR/Ngaro	1692
75	utg7180000000849	24302	29787	LTR/Ngaro	5486
76	utg7180000000849	46630	47846	LTR/Ngaro	1217
77	utg7180000000849	47815	47878	LTR/Ngaro	64
78	utg7180000000849	47885	48032	LTR/Ngaro	148
79	utg7180000000849	47956	48497	LTR/Ngaro	542
80	utg7180000000849	48489	48568	LTR/Ngaro	80
81	utg7180000000849	49766	50051	LTR/Ngaro	286
82	utg7180000000849	50046	50100	LTR/Ngaro	55
83	utg7180000000849	51984	52279	LTR/Ngaro	296
84	utg7180000000952	46004	46857	LTR/Ngaro	854
85	utg7180000000952	46886	49500	LTR/Ngaro	2615
86	utg7180000000952	49612	49893	LTR/Ngaro	282
87	utg7180000000952	50225	50438	LTR/Ngaro	214
88	utg7180000000952	50952	51610	LTR/Ngaro	659
89	utg7180000000977	4351	4458	LTR/Ngaro	108
90	utg7180000000986	1	1593	LTR/Ngaro	1593
91	utg7180000000986	1724	9500	LTR/Ngaro	7777
92	utg7180000000986	9500	9769	LTR/Ngaro	270
93	utg7180000000986	9738	9825	LTR/Ngaro	88
94	utg7180000000986	9931	10049	LTR/Ngaro	119
95	utg7180000000986	9973	11223	LTR/Ngaro	1251
96	utg7180000001192	5	210	LTR/Ngaro	206
97	utg7180000001192	4392	4595	LTR/Ngaro	204
98	utg7180000001312	1	7801	LTR/Ngaro	7801
99	utg7180000001371	40603	40769	LTR/Ngaro	167
100	utg7180000001371	41770	41983	LTR/Ngaro	214
101	utg7180000001371	42851	43395	LTR/Ngaro	545
102	utg7180000001371	43478	45324	LTR/Ngaro	1847
103	utg7180000001371	45367	46206	LTR/Ngaro	840
104	utg7180000001507	58524	59773	LTR/Ngaro	1250
105	utg7180000001507	59699	59774	LTR/Ngaro	76
106	utg7180000001507	59843	59912	LTR/Ngaro	70
107	utg7180000001507	59881	60596	LTR/Ngaro	716
108	utg7180000001507	67192	67681	LTR/Ngaro	490
109	utg7180000001507	68350	76641	LTR/Ngaro	8292
110	utg7180000001507	1298992	1299372	LTR/Ngaro	381
111	utg7180000001529	68703	68835	LTR/Ngaro	133
112	utg7180000001573	36405	36634	LTR/Ngaro	230
113	utg7180000001573	55228	55809	LTR/Ngaro	582
114	utg7180000001573	55852	58930	LTR/Ngaro	3079
115	utg7180000001584	910802	912032	LTR/Ngaro	1231
116	utg7180000001584	911956	912063	LTR/Ngaro	108
117	utg7180000001584	912248	912325	LTR/Ngaro	78
118	utg7180000001584	912294	913242	LTR/Ngaro	949
119	utg7180000001584	968574	969825	LTR/Ngaro	1252
120	utg7180000001584	969749	969882	LTR/Ngaro	134
121	utg7180000001584	969935	970022	LTR/Ngaro	88
122	utg7180000001584	969991	979466	LTR/Ngaro	9476
123	utg7180000001591	717045	717446	LTR/Ngaro	402
124	utg7180000001591	718396	719251	LTR/Ngaro	856
125	utg7180000001595	102468	103920	LTR/Ngaro	1453
126	utg7180000001595	109039	109580	LTR/Ngaro	542
127	utg7180000001595	123229	123326	LTR/Ngaro	98
128	utg7180000001595	124189	125107	LTR/Ngaro	919
129	utg7180000001595	125252	126557	LTR/Ngaro	1306
130	utg7180000001595	127376	127519	LTR/Ngaro	144
131	utg7180000001595	140358	140662	LTR/Ngaro	305
132	utg7180000001595	149341	149797	LTR/Ngaro	457
133	utg7180000001595	150182	150610	LTR/Ngaro	429
134	utg7180000001595	165553	166196	LTR/Ngaro	644
135	utg7180000001595	183864	184789	LTR/Ngaro	926
136	utg7180000001595	184758	184839	LTR/Ngaro	82
137	utg7180000001608	142811	142907	LTR/Ngaro	97
138	utg7180000001608	144878	145096	LTR/Ngaro	219
139	utg7180000001608	151548	151610	LTR/Ngaro	63
140	utg7180000001612	79618	79750	LTR/Ngaro	133
141	utg7180000001612	81313	81800	LTR/Ngaro	488
142	utg7180000001612	81934	82154	LTR/Ngaro	221
143	utg7180000001612	82668	83326	LTR/Ngaro	659
144	utg7180000001656	292113	301590	LTR/Ngaro	9478
145	utg7180000001656	301559	301640	LTR/Ngaro	82
146	utg7180000001656	301727	301860	LTR/Ngaro	134
147	utg7180000001656	301784	303035	LTR/Ngaro	1252

## Sheet: Pao
No.	Contigs	Start	End	Type	Length
1	utg7180000000001	1091137	1091256	LTR/Pao	120
2	utg7180000000001	1091429	1091531	LTR/Pao	103
3	utg7180000000009	714280	714399	LTR/Pao	120
4	utg7180000000009	714570	714665	LTR/Pao	96
5	utg7180000000017	72285	72387	LTR/Pao	103
6	utg7180000000018	771196	771314	LTR/Pao	119
7	utg7180000000018	778346	778448	LTR/Pao	103
8	utg7180000000022	546228	546348	LTR/Pao	121
9	utg7180000000022	546518	546623	LTR/Pao	106
10	utg7180000000026	53715	53834	LTR/Pao	120
11	utg7180000000026	670081	670183	LTR/Pao	103
12	utg7180000000026	670356	670476	LTR/Pao	121
13	utg7180000000026	850659	850761	LTR/Pao	103
14	utg7180000000026	850934	851054	LTR/Pao	121
15	utg7180000000027	53407	53524	LTR/Pao	118
16	utg7180000000027	53700	53802	LTR/Pao	103
17	utg7180000000037	285318	285420	LTR/Pao	103
18	utg7180000000037	285594	285713	LTR/Pao	120
19	utg7180000000048	643854	643956	LTR/Pao	103
20	utg7180000000048	644129	644249	LTR/Pao	121
21	utg7180000000051	138119	138219	LTR/Pao	101
22	utg7180000000051	138395	138514	LTR/Pao	120
23	utg7180000000059	133811	133931	LTR/Pao	121
24	utg7180000000059	134104	134206	LTR/Pao	103
25	utg7180000000078	539664	539766	LTR/Pao	103
26	utg7180000000078	539939	540059	LTR/Pao	121
27	utg7180000000078	573502	573622	LTR/Pao	121
28	utg7180000000078	573795	573897	LTR/Pao	103
29	utg7180000000081	17071	17191	LTR/Pao	121
30	utg7180000000081	17364	17466	LTR/Pao	103
31	utg7180000000088	69613	69733	LTR/Pao	121
32	utg7180000000109	241304	241423	LTR/Pao	120
33	utg7180000000109	241597	241699	LTR/Pao	103
34	utg7180000000109	337969	338088	LTR/Pao	120
35	utg7180000000109	344721	344826	LTR/Pao	106
36	utg7180000000116	519547	519649	LTR/Pao	103
37	utg7180000000116	519825	519942	LTR/Pao	118
38	utg7180000000135	287612	287717	LTR/Pao	106
39	utg7180000000135	287889	288007	LTR/Pao	119
40	utg7180000000141	49295	49397	LTR/Pao	103
41	utg7180000000141	49570	49690	LTR/Pao	121
42	utg7180000000150	382198	382300	LTR/Pao	103
43	utg7180000000150	382473	382593	LTR/Pao	121
44	utg7180000000161	94480	94600	LTR/Pao	121
45	utg7180000000161	94773	94875	LTR/Pao	103
46	utg7180000000203	129147	129237	LTR/Pao	91
47	utg7180000000229	98563	98673	LTR/Pao	111
48	utg7180000000229	99510	99615	LTR/Pao	106
49	utg7180000000242	105966	106085	LTR/Pao	120
50	utg7180000000242	106259	106361	LTR/Pao	103
51	utg7180000000293	80830	80950	LTR/Pao	121
52	utg7180000000293	81123	81225	LTR/Pao	103
53	utg7180000000293	337542	337643	LTR/Pao	102
54	utg7180000000316	32257	32359	LTR/Pao	103
55	utg7180000000316	32532	32652	LTR/Pao	121
56	utg7180000000412	83179	83298	LTR/Pao	120
57	utg7180000000412	83472	83574	LTR/Pao	103
58	utg7180000000425	101051	101170	LTR/Pao	120
59	utg7180000000425	101341	101446	LTR/Pao	106
60	utg7180000000432	23346	23463	LTR/Pao	118
61	utg7180000000432	23636	23741	LTR/Pao	106
62	utg7180000000486	131514	131619	LTR/Pao	106
63	utg7180000000486	131790	131909	LTR/Pao	120
64	utg7180000000530	5034	5136	LTR/Pao	103
65	utg7180000000530	5309	5429	LTR/Pao	121
66	utg7180000000531	162661	162781	LTR/Pao	121
67	utg7180000000531	162954	163056	LTR/Pao	103
68	utg7180000000533	10667	10787	LTR/Pao	121
69	utg7180000000533	10960	11062	LTR/Pao	103
70	utg7180000000537	1004	1123	LTR/Pao	120
71	utg7180000000537	1294	1399	LTR/Pao	106
72	utg7180000000537	3353	3458	LTR/Pao	106
73	utg7180000000537	3629	3748	LTR/Pao	120
74	utg7180000000553	34540	34642	LTR/Pao	103
75	utg7180000000553	34816	34935	LTR/Pao	120
76	utg7180000000570	86254	86356	LTR/Pao	103
77	utg7180000000570	86530	86649	LTR/Pao	120
78	utg7180000000570	189655	189774	LTR/Pao	120
79	utg7180000000570	189948	190050	LTR/Pao	103
80	utg7180000000627	9153	9255	LTR/Pao	103
81	utg7180000000627	9428	9548	LTR/Pao	121
82	utg7180000000728	30911	31030	LTR/Pao	120
83	utg7180000000738	55107	55226	LTR/Pao	120
84	utg7180000000738	55400	55502	LTR/Pao	103
85	utg7180000000745	106409	106529	LTR/Pao	121
86	utg7180000000745	106702	106804	LTR/Pao	103
87	utg7180000000913	58647	58749	LTR/Pao	103
88	utg7180000000913	58922	59042	LTR/Pao	121
89	utg7180000000916	49865	49984	LTR/Pao	120
90	utg7180000000916	50158	50260	LTR/Pao	103
91	utg7180000000928	44151	44256	LTR/Pao	106
92	utg7180000000928	44426	44546	LTR/Pao	121
93	utg7180000000964	28083	28202	LTR/Pao	120
94	utg7180000000964	28376	28478	LTR/Pao	103
95	utg7180000001055	6285	6387	LTR/Pao	103
96	utg7180000001055	6560	6681	LTR/Pao	122
97	utg7180000001387	254212	254314	LTR/Pao	103
98	utg7180000001387	254490	254607	LTR/Pao	118
99	utg7180000001424	23007	23127	LTR/Pao	121
100	utg7180000001424	23297	23402	LTR/Pao	106
101	utg7180000001490	58032	58151	LTR/Pao	120
102	utg7180000001490	58322	58427	LTR/Pao	106
103	utg7180000001493	382520	382639	LTR/Pao	120
104	utg7180000001493	382813	382915	LTR/Pao	103
105	utg7180000001525	23783	23885	LTR/Pao	103
106	utg7180000001525	24058	24178	LTR/Pao	121
107	utg7180000001526	115995	116113	LTR/Pao	119
108	utg7180000001526	116287	116389	LTR/Pao	103
109	utg7180000001552	509471	509573	LTR/Pao	103
110	utg7180000001552	509746	509866	LTR/Pao	121
111	utg7180000001564	707872	707991	LTR/Pao	120
112	utg7180000001564	708162	708267	LTR/Pao	106
113	utg7180000001568	54153	54273	LTR/Pao	121
114	utg7180000001568	54446	54548	LTR/Pao	103
115	utg7180000001584	297990	298092	LTR/Pao	103
116	utg7180000001584	298265	298385	LTR/Pao	121
117	utg7180000001584	340427	340527	LTR/Pao	101
118	utg7180000001584	340703	340821	LTR/Pao	119
119	utg7180000001588	183847	183964	LTR/Pao	118
120	utg7180000001588	184140	184242	LTR/Pao	103
121	utg7180000001591	89583	89703	LTR/Pao	121
122	utg7180000001591	89876	89977	LTR/Pao	102
123	utg7180000001593	26152	26271	LTR/Pao	120
124	utg7180000001593	26445	26548	LTR/Pao	104
125	utg7180000001600	88761	88879	LTR/Pao	119
126	utg7180000001600	89049	89154	LTR/Pao	106
127	utg7180000001625	190627	190729	LTR/Pao	103
128	utg7180000001625	190903	191022	LTR/Pao	120
129	utg7180000001644	37998	38103	LTR/Pao	106
130	utg7180000001647	91246	91348	LTR/Pao	103
131	utg7180000001647	91522	91641	LTR/Pao	120
132	utg7180000001656	5423	5525	LTR/Pao	103
133	utg7180000001656	5698	5818	LTR/Pao	121
134	utg7180000001662	185228	185347	LTR/Pao	120
135	utg7180000001662	185521	185621	LTR/Pao	101
136	utg7180000001666	24360	24480	LTR/Pao	121
137	utg7180000001666	24650	24755	LTR/Pao	106
138	utg7180000001666	289242	289344	LTR/Pao	103
139	utg7180000001666	289517	289637	LTR/Pao	121
140	utg7180000001670	27900	28002	LTR/Pao	103
141	utg7180000001670	28176	28295	LTR/Pao	120
142	utg7180000001674	2094	2196	LTR/Pao	103
143	utg7180000001674	2369	2489	LTR/Pao	121
					15967

## Sheet: Unknown
No.	Contigs	Start	End	Type	Length
1	utg7180000000001	199129	199170	LTR/Unknown	42
2	utg7180000000001	353975	354041	LTR/Unknown	67
3	utg7180000000001	695036	701381	LTR/Unknown	6346
4	utg7180000000001	701422	701620	LTR/Unknown	199
5	utg7180000000001	841950	842016	LTR/Unknown	67
6	utg7180000000001	1030892	1032093	LTR/Unknown	1202
7	utg7180000000001	1282424	1282928	LTR/Unknown	505
8	utg7180000000001	1283064	1288970	LTR/Unknown	5907
9	utg7180000000001	1311193	1311271	LTR/Unknown	79
10	utg7180000000001	1449900	1455447	LTR/Unknown	5548
11	utg7180000000001	1462229	1463147	LTR/Unknown	919
12	utg7180000000004	16238	16332	LTR/Unknown	95
13	utg7180000000004	16332	16639	LTR/Unknown	308
14	utg7180000000005	2893	2938	LTR/Unknown	46
15	utg7180000000005	2939	3095	LTR/Unknown	157
16	utg7180000000007	460976	467065	LTR/Unknown	6090
17	utg7180000000007	467138	467384	LTR/Unknown	247
18	utg7180000000007	467443	467525	LTR/Unknown	83
19	utg7180000000007	551347	551391	LTR/Unknown	45
20	utg7180000000007	744856	744918	LTR/Unknown	63
21	utg7180000000007	812506	812633	LTR/Unknown	128
22	utg7180000000009	728637	732707	LTR/Unknown	4071
23	utg7180000000009	733178	736130	LTR/Unknown	2953
24	utg7180000000016	34698	40869	LTR/Unknown	6172
25	utg7180000000016	40910	41109	LTR/Unknown	200
26	utg7180000000016	73302	74416	LTR/Unknown	1115
27	utg7180000000016	75413	78828	LTR/Unknown	3416
28	utg7180000000016	85415	85639	LTR/Unknown	225
29	utg7180000000016	344544	344862	LTR/Unknown	319
30	utg7180000000016	353508	355375	LTR/Unknown	1868
31	utg7180000000016	375140	375922	LTR/Unknown	783
32	utg7180000000017	96521	97193	LTR/Unknown	673
33	utg7180000000018	270844	270908	LTR/Unknown	65
34	utg7180000000018	712125	712183	LTR/Unknown	59
35	utg7180000000018	771632	772139	LTR/Unknown	508
36	utg7180000000018	772305	778157	LTR/Unknown	5853
37	utg7180000000019	243149	243942	LTR/Unknown	794
38	utg7180000000019	250071	254602	LTR/Unknown	4532
39	utg7180000000019	260826	261428	LTR/Unknown	603
40	utg7180000000019	261534	262038	LTR/Unknown	505
41	utg7180000000019	472628	472677	LTR/Unknown	50
42	utg7180000000022	271294	277724	LTR/Unknown	6431
43	utg7180000000024	78633	78697	LTR/Unknown	65
44	utg7180000000024	461944	462344	LTR/Unknown	401
45	utg7180000000024	462426	464502	LTR/Unknown	2077
46	utg7180000000024	472809	472990	LTR/Unknown	182
47	utg7180000000024	497462	500103	LTR/Unknown	2642
48	utg7180000000024	506283	506976	LTR/Unknown	694
49	utg7180000000026	928665	931733	LTR/Unknown	3069
50	utg7180000000026	933498	933644	LTR/Unknown	147
51	utg7180000000026	946888	947117	LTR/Unknown	230
52	utg7180000000026	950202	950269	LTR/Unknown	68
53	utg7180000000027	64195	64393	LTR/Unknown	199
54	utg7180000000027	64434	70634	LTR/Unknown	6201
55	utg7180000000027	356062	356126	LTR/Unknown	65
56	utg7180000000037	10982	11116	LTR/Unknown	135
57	utg7180000000037	16010	20210	LTR/Unknown	4201
58	utg7180000000037	300841	301584	LTR/Unknown	744
59	utg7180000000037	302087	306201	LTR/Unknown	4115
60	utg7180000000037	306375	306644	LTR/Unknown	270
61	utg7180000000037	307189	307920	LTR/Unknown	732
62	utg7180000000037	307999	308027	LTR/Unknown	29
63	utg7180000000037	308084	308119	LTR/Unknown	36
64	utg7180000000039	53016	54100	LTR/Unknown	1085
65	utg7180000000042	106326	109436	LTR/Unknown	3111
66	utg7180000000042	109503	110068	LTR/Unknown	566
67	utg7180000000042	204228	204387	LTR/Unknown	160
68	utg7180000000043	963825	963883	LTR/Unknown	59
69	utg7180000000047	213482	219297	LTR/Unknown	5816
70	utg7180000000047	219379	219779	LTR/Unknown	401
71	utg7180000000048	7126	7404	LTR/Unknown	279
72	utg7180000000048	91860	96099	LTR/Unknown	4240
73	utg7180000000048	105509	107187	LTR/Unknown	1679
74	utg7180000000048	107257	107860	LTR/Unknown	604
75	utg7180000000048	752262	758109	LTR/Unknown	5848
76	utg7180000000048	758180	758777	LTR/Unknown	598
77	utg7180000000049	197612	197675	LTR/Unknown	64
78	utg7180000000049	197660	197722	LTR/Unknown	63
79	utg7180000000051	12120	12277	LTR/Unknown	158
80	utg7180000000051	18960	23790	LTR/Unknown	4831
81	utg7180000000051	31749	33236	LTR/Unknown	1488
82	utg7180000000051	330021	330219	LTR/Unknown	199
83	utg7180000000051	330266	334805	LTR/Unknown	4540
84	utg7180000000051	336721	338118	LTR/Unknown	1398
85	utg7180000000051	338659	338771	LTR/Unknown	113
86	utg7180000000053	204455	204523	LTR/Unknown	69
87	utg7180000000053	209506	209749	LTR/Unknown	244
88	utg7180000000053	211619	212069	LTR/Unknown	451
89	utg7180000000053	215602	215960	LTR/Unknown	359
90	utg7180000000053	230245	236631	LTR/Unknown	6387
91	utg7180000000055	43091	43741	LTR/Unknown	651
92	utg7180000000055	46798	48521	LTR/Unknown	1724
93	utg7180000000055	106088	106345	LTR/Unknown	258
94	utg7180000000055	124183	125441	LTR/Unknown	1259
95	utg7180000000058	61672	61735	LTR/Unknown	64
96	utg7180000000059	470488	470551	LTR/Unknown	64
97	utg7180000000059	470546	470593	LTR/Unknown	48
98	utg7180000000064	73534	73598	LTR/Unknown	65
99	utg7180000000070	767057	767120	LTR/Unknown	64
100	utg7180000000070	767115	767162	LTR/Unknown	48
101	utg7180000000071	148125	148689	LTR/Unknown	565
102	utg7180000000071	150309	150543	LTR/Unknown	235
103	utg7180000000071	301767	302175	LTR/Unknown	409
104	utg7180000000071	302259	302481	LTR/Unknown	223
105	utg7180000000071	303048	303778	LTR/Unknown	731
106	utg7180000000071	311294	312022	LTR/Unknown	729
107	utg7180000000071	332520	332934	LTR/Unknown	415
108	utg7180000000076	62624	62857	LTR/Unknown	234
109	utg7180000000076	62892	63243	LTR/Unknown	352
110	utg7180000000076	63310	69288	LTR/Unknown	5979
111	utg7180000000078	74138	80449	LTR/Unknown	6312
112	utg7180000000078	244884	248869	LTR/Unknown	3986
113	utg7180000000078	248897	251256	LTR/Unknown	2360
114	utg7180000000083	5633	5830	LTR/Unknown	198
115	utg7180000000083	5889	6245	LTR/Unknown	357
116	utg7180000000083	7355	13189	LTR/Unknown	5835
117	utg7180000000088	158477	158540	LTR/Unknown	64
118	utg7180000000088	158525	158582	LTR/Unknown	58
119	utg7180000000088	192954	193340	LTR/Unknown	387
120	utg7180000000088	193394	199810	LTR/Unknown	6417
121	utg7180000000090	9565	16113	LTR/Unknown	6549
122	utg7180000000096	267796	274252	LTR/Unknown	6457
123	utg7180000000096	284129	284197	LTR/Unknown	69
124	utg7180000000097	59340	61282	LTR/Unknown	1943
125	utg7180000000097	61767	64794	LTR/Unknown	3028
126	utg7180000000097	66273	66701	LTR/Unknown	429
127	utg7180000000097	80407	83542	LTR/Unknown	3136
128	utg7180000000097	89644	90488	LTR/Unknown	845
129	utg7180000000097	91701	92246	LTR/Unknown	546
130	utg7180000000097	106465	107473	LTR/Unknown	1009
131	utg7180000000101	43260	43328	LTR/Unknown	69
132	utg7180000000104	63985	69923	LTR/Unknown	5939
133	utg7180000000104	69990	70610	LTR/Unknown	621
134	utg7180000000104	558687	559302	LTR/Unknown	616
135	utg7180000000109	119856	119949	LTR/Unknown	94
136	utg7180000000109	122990	123221	LTR/Unknown	232
137	utg7180000000109	588227	588281	LTR/Unknown	55
138	utg7180000000116	199903	199967	LTR/Unknown	65
139	utg7180000000116	356663	358543	LTR/Unknown	1881
140	utg7180000000116	358574	362682	LTR/Unknown	4109
141	utg7180000000116	362749	363107	LTR/Unknown	359
142	utg7180000000116	363138	363368	LTR/Unknown	231
143	utg7180000000126	1	3204	LTR/Unknown	3204
144	utg7180000000126	3245	3443	LTR/Unknown	199
145	utg7180000000128	6627	6674	LTR/Unknown	48
146	utg7180000000130	70263	72029	LTR/Unknown	1767
147	utg7180000000130	199110	199164	LTR/Unknown	55
148	utg7180000000130	265911	272011	LTR/Unknown	6101
149	utg7180000000130	272058	272256	LTR/Unknown	199
150	utg7180000000130	327989	328053	LTR/Unknown	65
151	utg7180000000131	83294	83468	LTR/Unknown	175
152	utg7180000000131	252556	254311	LTR/Unknown	1756
153	utg7180000000131	268727	272633	LTR/Unknown	3907
154	utg7180000000131	288461	290599	LTR/Unknown	2139
155	utg7180000000131	296911	299977	LTR/Unknown	3067
156	utg7180000000131	300045	300611	LTR/Unknown	567
157	utg7180000000133	197795	198393	LTR/Unknown	599
158	utg7180000000133	198472	204365	LTR/Unknown	5894
159	utg7180000000133	342918	343116	LTR/Unknown	199
160	utg7180000000133	343145	349392	LTR/Unknown	6248
161	utg7180000000133	382313	388684	LTR/Unknown	6372
162	utg7180000000133	615889	620044	LTR/Unknown	4156
163	utg7180000000133	626160	626652	LTR/Unknown	493
164	utg7180000000133	634055	635208	LTR/Unknown	1154
165	utg7180000000133	635290	635772	LTR/Unknown	483
166	utg7180000000134	15046	16603	LTR/Unknown	1558
167	utg7180000000134	16601	16679	LTR/Unknown	79
168	utg7180000000134	16843	16927	LTR/Unknown	85
169	utg7180000000134	17908	18151	LTR/Unknown	244
170	utg7180000000134	18867	20066	LTR/Unknown	1200
171	utg7180000000134	20107	20304	LTR/Unknown	198
172	utg7180000000135	159968	160551	LTR/Unknown	584
173	utg7180000000135	160618	161463	LTR/Unknown	846
174	utg7180000000139	52050	52244	LTR/Unknown	195
175	utg7180000000139	52533	52826	LTR/Unknown	294
176	utg7180000000141	126782	129465	LTR/Unknown	2684
177	utg7180000000141	129465	131629	LTR/Unknown	2165
178	utg7180000000141	311858	311924	LTR/Unknown	67
179	utg7180000000142	1	1849	LTR/Unknown	1849
180	utg7180000000142	1789	3632	LTR/Unknown	1844
181	utg7180000000143	44634	50977	LTR/Unknown	6344
182	utg7180000000148	292828	293544	LTR/Unknown	717
183	utg7180000000148	299969	303402	LTR/Unknown	3434
184	utg7180000000150	323808	324664	LTR/Unknown	857
185	utg7180000000150	325335	328432	LTR/Unknown	3098
186	utg7180000000150	328514	328914	LTR/Unknown	401
187	utg7180000000150	353102	359345	LTR/Unknown	6244
188	utg7180000000150	359386	359584	LTR/Unknown	199
189	utg7180000000157	126412	128033	LTR/Unknown	1622
190	utg7180000000157	414605	414909	LTR/Unknown	305
191	utg7180000000157	421640	421705	LTR/Unknown	66
192	utg7180000000157	421781	423839	LTR/Unknown	2059
193	utg7180000000158	139313	140059	LTR/Unknown	747
194	utg7180000000159	67037	67094	LTR/Unknown	58
195	utg7180000000161	426627	426694	LTR/Unknown	68
196	utg7180000000175	16593	17411	LTR/Unknown	819
197	utg7180000000187	59404	59453	LTR/Unknown	50
198	utg7180000000190	121316	121353	LTR/Unknown	38
199	utg7180000000190	127926	128499	LTR/Unknown	574
200	utg7180000000190	136030	140284	LTR/Unknown	4255
201	utg7180000000198	62439	68782	LTR/Unknown	6344
202	utg7180000000198	68823	69021	LTR/Unknown	199
203	utg7180000000198	78121	78183	LTR/Unknown	63
204	utg7180000000198	78516	78806	LTR/Unknown	291
205	utg7180000000206	525284	526006	LTR/Unknown	723
206	utg7180000000208	236438	236487	LTR/Unknown	50
207	utg7180000000208	283234	283297	LTR/Unknown	64
208	utg7180000000208	283299	283366	LTR/Unknown	68
209	utg7180000000209	46541	46590	LTR/Unknown	50
210	utg7180000000209	46918	46976	LTR/Unknown	59
211	utg7180000000214	10271	10337	LTR/Unknown	67
212	utg7180000000220	163073	163212	LTR/Unknown	140
213	utg7180000000224	244444	244505	LTR/Unknown	62
214	utg7180000000231	71767	71849	LTR/Unknown	83
215	utg7180000000231	71908	72154	LTR/Unknown	247
216	utg7180000000231	72190	78294	LTR/Unknown	6105
217	utg7180000000231	134531	135568	LTR/Unknown	1038
218	utg7180000000231	135548	135621	LTR/Unknown	74
219	utg7180000000231	165848	165930	LTR/Unknown	83
220	utg7180000000231	165989	166235	LTR/Unknown	247
221	utg7180000000231	166308	172331	LTR/Unknown	6024
222	utg7180000000231	459712	465949	LTR/Unknown	6238
223	utg7180000000231	465990	466188	LTR/Unknown	199
224	utg7180000000233	141363	141450	LTR/Unknown	88
225	utg7180000000233	148051	154378	LTR/Unknown	6328
226	utg7180000000233	184353	185100	LTR/Unknown	748
227	utg7180000000233	185266	185770	LTR/Unknown	505
228	utg7180000000234	313335	319836	LTR/Unknown	6502
229	utg7180000000235	4839	4935	LTR/Unknown	97
230	utg7180000000242	152524	152588	LTR/Unknown	65
231	utg7180000000243	129021	135406	LTR/Unknown	6386
232	utg7180000000250	118028	124349	LTR/Unknown	6322
233	utg7180000000250	131073	131197	LTR/Unknown	125
234	utg7180000000252	283217	286012	LTR/Unknown	2796
235	utg7180000000252	293450	297172	LTR/Unknown	3723
236	utg7180000000253	37796	42075	LTR/Unknown	4280
237	utg7180000000256	197398	197780	LTR/Unknown	383
238	utg7180000000256	330941	331019	LTR/Unknown	79
239	utg7180000000256	375148	381649	LTR/Unknown	6502
240	utg7180000000257	286097	286146	LTR/Unknown	50
241	utg7180000000267	37070	37188	LTR/Unknown	119
242	utg7180000000267	64963	65484	LTR/Unknown	522
243	utg7180000000267	147188	147338	LTR/Unknown	151
244	utg7180000000268	24449	30461	LTR/Unknown	6013
245	utg7180000000268	30597	31100	LTR/Unknown	504
246	utg7180000000268	193504	193591	LTR/Unknown	88
247	utg7180000000268	216413	216490	LTR/Unknown	78
248	utg7180000000268	216578	217099	LTR/Unknown	522
249	utg7180000000269	37021	41813	LTR/Unknown	4793
250	utg7180000000279	215984	216048	LTR/Unknown	65
251	utg7180000000279	384694	385475	LTR/Unknown	782
252	utg7180000000279	385478	390462	LTR/Unknown	4985
253	utg7180000000288	10126	10188	LTR/Unknown	63
254	utg7180000000288	10183	10230	LTR/Unknown	48
255	utg7180000000293	1	3794	LTR/Unknown	3794
256	utg7180000000293	169357	169774	LTR/Unknown	418
257	utg7180000000293	172112	172589	LTR/Unknown	478
258	utg7180000000294	12769	12833	LTR/Unknown	65
259	utg7180000000294	237739	237800	LTR/Unknown	62
260	utg7180000000312	128361	134233	LTR/Unknown	5873
261	utg7180000000312	140668	140853	LTR/Unknown	186
262	utg7180000000312	140920	141539	LTR/Unknown	620
263	utg7180000000312	286043	286092	LTR/Unknown	50
264	utg7180000000316	151864	151913	LTR/Unknown	50
265	utg7180000000317	297829	297863	LTR/Unknown	35
266	utg7180000000317	308005	314426	LTR/Unknown	6422
267	utg7180000000339	7934	9018	LTR/Unknown	1085
268	utg7180000000363	367	445	LTR/Unknown	79
269	utg7180000000366	41313	42919	LTR/Unknown	1607
270	utg7180000000366	53632	56107	LTR/Unknown	2476
271	utg7180000000366	56273	56780	LTR/Unknown	508
272	utg7180000000367	82363	82415	LTR/Unknown	53
273	utg7180000000367	82410	82473	LTR/Unknown	64
274	utg7180000000373	264097	265534	LTR/Unknown	1438
275	utg7180000000373	303599	307589	LTR/Unknown	3991
276	utg7180000000373	312974	313843	LTR/Unknown	870
277	utg7180000000382	16038	18223	LTR/Unknown	2186
278	utg7180000000382	49030	49830	LTR/Unknown	801
279	utg7180000000382	50110	50767	LTR/Unknown	658
280	utg7180000000382	50765	51389	LTR/Unknown	625
281	utg7180000000389	6983	7030	LTR/Unknown	48
282	utg7180000000389	7025	7088	LTR/Unknown	64
283	utg7180000000396	77949	78349	LTR/Unknown	401
284	utg7180000000396	78433	84295	LTR/Unknown	5863
285	utg7180000000396	195681	196143	LTR/Unknown	463
286	utg7180000000396	196225	197608	LTR/Unknown	1384
287	utg7180000000396	198109	200432	LTR/Unknown	2324
288	utg7180000000396	207864	209970	LTR/Unknown	2107
289	utg7180000000398	1	4923	LTR/Unknown	4923
290	utg7180000000398	4995	5240	LTR/Unknown	246
291	utg7180000000400	83568	84295	LTR/Unknown	728
292	utg7180000000404	86006	91908	LTR/Unknown	5903
293	utg7180000000404	91975	92326	LTR/Unknown	352
294	utg7180000000404	92364	92597	LTR/Unknown	234
295	utg7180000000408	56791	57453	LTR/Unknown	663
296	utg7180000000408	64042	69275	LTR/Unknown	5234
297	utg7180000000408	69356	69970	LTR/Unknown	615
298	utg7180000000412	79786	80388	LTR/Unknown	603
299	utg7180000000412	80455	81139	LTR/Unknown	685
300	utg7180000000412	117980	118044	LTR/Unknown	65
301	utg7180000000425	74243	74292	LTR/Unknown	50
302	utg7180000000425	108853	109253	LTR/Unknown	401
303	utg7180000000425	109335	112137	LTR/Unknown	2803
304	utg7180000000425	114644	117626	LTR/Unknown	2983
305	utg7180000000432	1	6003	LTR/Unknown	6003
306	utg7180000000434	1	2370	LTR/Unknown	2370
307	utg7180000000440	41244	41297	LTR/Unknown	54
308	utg7180000000447	84156	84222	LTR/Unknown	67
309	utg7180000000448	227508	227589	LTR/Unknown	82
310	utg7180000000448	227841	227896	LTR/Unknown	56
311	utg7180000000456	9065	11809	LTR/Unknown	2745
312	utg7180000000456	20672	27036	LTR/Unknown	6365
313	utg7180000000456	27077	27276	LTR/Unknown	200
314	utg7180000000467	4061	4125	LTR/Unknown	65
315	utg7180000000481	53167	53452	LTR/Unknown	286
316	utg7180000000482	195507	201850	LTR/Unknown	6344
317	utg7180000000494	440	1043	LTR/Unknown	604
318	utg7180000000494	1095	5507	LTR/Unknown	4413
319	utg7180000000496	59786	64951	LTR/Unknown	5166
320	utg7180000000496	64935	65943	LTR/Unknown	1009
321	utg7180000000501	109594	112726	LTR/Unknown	3133
322	utg7180000000501	132307	135559	LTR/Unknown	3253
323	utg7180000000502	86814	88946	LTR/Unknown	2133
324	utg7180000000502	88939	92536	LTR/Unknown	3598
325	utg7180000000502	92606	93209	LTR/Unknown	604
326	utg7180000000502	103083	103140	LTR/Unknown	58
327	utg7180000000506	1	4842	LTR/Unknown	4842
328	utg7180000000513	21654	21718	LTR/Unknown	65
329	utg7180000000513	39739	45848	LTR/Unknown	6110
330	utg7180000000513	45884	46271	LTR/Unknown	388
331	utg7180000000523	1	5877	LTR/Unknown	5877
332	utg7180000000531	57651	57747	LTR/Unknown	97
333	utg7180000000532	23554	23632	LTR/Unknown	79
334	utg7180000000548	62638	68390	LTR/Unknown	5753
335	utg7180000000548	68461	69064	LTR/Unknown	604
336	utg7180000000556	84328	84410	LTR/Unknown	83
337	utg7180000000557	178550	179153	LTR/Unknown	604
338	utg7180000000557	179220	179860	LTR/Unknown	641
339	utg7180000000569	87108	87189	LTR/Unknown	82
340	utg7180000000569	196052	198371	LTR/Unknown	2320
341	utg7180000000569	204924	208384	LTR/Unknown	3461
342	utg7180000000570	103565	103643	LTR/Unknown	79
343	utg7180000000589	21071	21111	LTR/Unknown	41
344	utg7180000000591	1	412	LTR/Unknown	412
345	utg7180000000591	300	3540	LTR/Unknown	3241
346	utg7180000000593	130948	131888	LTR/Unknown	941
347	utg7180000000593	131957	137961	LTR/Unknown	6005
348	utg7180000000593	138043	138379	LTR/Unknown	337
349	utg7180000000595	1	4583	LTR/Unknown	4583
350	utg7180000000595	4582	6498	LTR/Unknown	1917
351	utg7180000000598	144222	144842	LTR/Unknown	621
352	utg7180000000598	148150	148422	LTR/Unknown	273
353	utg7180000000598	154870	157589	LTR/Unknown	2720
354	utg7180000000598	171965	173005	LTR/Unknown	1041
355	utg7180000000638	39306	41909	LTR/Unknown	2604
356	utg7180000000638	49046	52279	LTR/Unknown	3234
357	utg7180000000638	52385	52711	LTR/Unknown	327
358	utg7180000000638	52741	52901	LTR/Unknown	161
359	utg7180000000638	154565	155078	LTR/Unknown	514
360	utg7180000000638	155223	161161	LTR/Unknown	5939
361	utg7180000000646	6322	6808	LTR/Unknown	487
362	utg7180000000646	6890	7448	LTR/Unknown	559
363	utg7180000000646	13220	13557	LTR/Unknown	338
364	utg7180000000646	13924	15393	LTR/Unknown	1470
365	utg7180000000646	28035	28565	LTR/Unknown	531
366	utg7180000000647	11739	11771	LTR/Unknown	33
367	utg7180000000652	72966	75210	LTR/Unknown	2245
368	utg7180000000652	127773	128888	LTR/Unknown	1116
369	utg7180000000652	135353	140692	LTR/Unknown	5340
370	utg7180000000652	165481	165545	LTR/Unknown	65
371	utg7180000000662	31382	31704	LTR/Unknown	323
372	utg7180000000662	44123	44321	LTR/Unknown	199
373	utg7180000000662	44362	44983	LTR/Unknown	622
374	utg7180000000662	45497	50689	LTR/Unknown	5193
375	utg7180000000662	51852	52088	LTR/Unknown	237
376	utg7180000000662	53163	53197	LTR/Unknown	35
377	utg7180000000673	39778	39860	LTR/Unknown	83
378	utg7180000000673	39919	40165	LTR/Unknown	247
379	utg7180000000673	40322	46188	LTR/Unknown	5867
380	utg7180000000682	3231	3851	LTR/Unknown	621
381	utg7180000000682	7159	7431	LTR/Unknown	273
382	utg7180000000684	124098	124176	LTR/Unknown	79
383	utg7180000000692	1	5222	LTR/Unknown	5222
384	utg7180000000698	14789	15583	LTR/Unknown	795
385	utg7180000000721	13519	14024	LTR/Unknown	506
386	utg7180000000721	14280	20108	LTR/Unknown	5829
387	utg7180000000733	1	3982	LTR/Unknown	3982
388	utg7180000000733	3968	6906	LTR/Unknown	2939
389	utg7180000000739	33	1197	LTR/Unknown	1165
390	utg7180000000739	1240	1441	LTR/Unknown	202
391	utg7180000000742	1363	1562	LTR/Unknown	200
392	utg7180000000742	1603	4765	LTR/Unknown	3163
393	utg7180000000745	71001	75942	LTR/Unknown	4942
394	utg7180000000745	76460	78051	LTR/Unknown	1592
395	utg7180000000754	2193	4772	LTR/Unknown	2580
396	utg7180000000770	21054	21252	LTR/Unknown	199
397	utg7180000000770	21293	27472	LTR/Unknown	6180
398	utg7180000000780	87056	93533	LTR/Unknown	6478
399	utg7180000000783	142	4586	LTR/Unknown	4445
400	utg7180000000783	4486	6366	LTR/Unknown	1881
401	utg7180000000799	88660	88723	LTR/Unknown	64
402	utg7180000000799	88718	88765	LTR/Unknown	48
403	utg7180000000805	17795	18239	LTR/Unknown	445
404	utg7180000000805	18434	19116	LTR/Unknown	683
405	utg7180000000805	19265	19770	LTR/Unknown	506
406	utg7180000000805	20432	21796	LTR/Unknown	1365
407	utg7180000000809	25281	26582	LTR/Unknown	1302
408	utg7180000000809	32790	34476	LTR/Unknown	1687
409	utg7180000000827	8923	9616	LTR/Unknown	694
410	utg7180000000832	1	3540	LTR/Unknown	3540
411	utg7180000000839	17935	20555	LTR/Unknown	2621
412	utg7180000000841	5702	6038	LTR/Unknown	337
413	utg7180000000849	14845	14898	LTR/Unknown	54
414	utg7180000000849	15156	15218	LTR/Unknown	63
415	utg7180000000856	5556	5754	LTR/Unknown	199
416	utg7180000000856	5789	11913	LTR/Unknown	6125
417	utg7180000000866	1	2768	LTR/Unknown	2768
418	utg7180000000883	2289	2892	LTR/Unknown	604
419	utg7180000000883	2962	4301	LTR/Unknown	1340
420	utg7180000000883	10418	14986	LTR/Unknown	4569
421	utg7180000000883	23562	23636	LTR/Unknown	75
422	utg7180000000883	24649	25722	LTR/Unknown	1074
423	utg7180000000884	42898	48344	LTR/Unknown	5447
424	utg7180000000884	48347	48941	LTR/Unknown	595
425	utg7180000000884	49026	49272	LTR/Unknown	247
426	utg7180000000884	49331	49413	LTR/Unknown	83
427	utg7180000000885	10715	10793	LTR/Unknown	79
428	utg7180000000894	1	553	LTR/Unknown	553
429	utg7180000000900	16537	16606	LTR/Unknown	70
430	utg7180000000920	52258	52320	LTR/Unknown	63
431	utg7180000000921	2	995	LTR/Unknown	994
432	utg7180000000921	1042	1240	LTR/Unknown	199
433	utg7180000000952	52384	53063	LTR/Unknown	680
434	utg7180000000953	16881	17337	LTR/Unknown	457
435	utg7180000000953	23432	29460	LTR/Unknown	6029
436	utg7180000000976	1	2497	LTR/Unknown	2497
437	utg7180000000979	5532	5668	LTR/Unknown	137
438	utg7180000001007	2528	3595	LTR/Unknown	1068
439	utg7180000001007	4309	5430	LTR/Unknown	1122
440	utg7180000001007	9348	13318	LTR/Unknown	3971
441	utg7180000001007	13391	13637	LTR/Unknown	247
442	utg7180000001007	13696	13778	LTR/Unknown	83
443	utg7180000001007	24606	24836	LTR/Unknown	231
444	utg7180000001007	24880	25231	LTR/Unknown	352
445	utg7180000001007	25298	31277	LTR/Unknown	5980
446	utg7180000001008	9530	10149	LTR/Unknown	620
447	utg7180000001008	10216	13225	LTR/Unknown	3010
448	utg7180000001008	19882	21333	LTR/Unknown	1452
449	utg7180000001012	14499	15003	LTR/Unknown	505
450	utg7180000001026	1	633	LTR/Unknown	633
451	utg7180000001040	9526	11873	LTR/Unknown	2348
452	utg7180000001067	165	358	LTR/Unknown	194
453	utg7180000001067	399	4322	LTR/Unknown	3924
454	utg7180000001107	1	1309	LTR/Unknown	1309
455	utg7180000001107	2869	4175	LTR/Unknown	1307
456	utg7180000001118	1	1305	LTR/Unknown	1305
457	utg7180000001122	1	4932	LTR/Unknown	4932
458	utg7180000001166	54	1942	LTR/Unknown	1889
459	utg7180000001192	326	2260	LTR/Unknown	1935
460	utg7180000001192	2245	4276	LTR/Unknown	2032
461	utg7180000001201	1	5011	LTR/Unknown	5011
462	utg7180000001201	5052	5250	LTR/Unknown	199
463	utg7180000001204	2959	3049	LTR/Unknown	91
464	utg7180000001299	6	87	LTR/Unknown	82
465	utg7180000001299	3686	3765	LTR/Unknown	80
466	utg7180000001304	99	6445	LTR/Unknown	6347
467	utg7180000001304	6486	6684	LTR/Unknown	199
468	utg7180000001371	39154	39799	LTR/Unknown	646
469	utg7180000001371	46631	48532	LTR/Unknown	1902
470	utg7180000001378	76918	76979	LTR/Unknown	62
471	utg7180000001379	56923	57324	LTR/Unknown	402
472	utg7180000001379	57362	62696	LTR/Unknown	5335
473	utg7180000001385	15642	16402	LTR/Unknown	761
474	utg7180000001385	16479	16640	LTR/Unknown	162
475	utg7180000001389	84628	84673	LTR/Unknown	46
476	utg7180000001389	84674	84821	LTR/Unknown	148
477	utg7180000001389	120362	120437	LTR/Unknown	76
478	utg7180000001395	83545	90251	LTR/Unknown	6707
479	utg7180000001395	248702	250625	LTR/Unknown	1924
480	utg7180000001395	251304	255834	LTR/Unknown	4531
481	utg7180000001399	53073	53141	LTR/Unknown	69
482	utg7180000001405	24613	24690	LTR/Unknown	78
483	utg7180000001410	56318	56365	LTR/Unknown	48
484	utg7180000001419	82106	82159	LTR/Unknown	54
485	utg7180000001422	252281	255561	LTR/Unknown	3281
486	utg7180000001422	262774	263410	LTR/Unknown	637
487	utg7180000001422	264755	264808	LTR/Unknown	54
488	utg7180000001422	305862	306385	LTR/Unknown	524
489	utg7180000001467	113127	114194	LTR/Unknown	1068
490	utg7180000001467	114273	114329	LTR/Unknown	57
491	utg7180000001467	132238	132572	LTR/Unknown	335
492	utg7180000001467	208950	210411	LTR/Unknown	1462
493	utg7180000001467	216985	221321	LTR/Unknown	4337
494	utg7180000001467	221403	221867	LTR/Unknown	465
495	utg7180000001470	22082	22150	LTR/Unknown	69
496	utg7180000001470	43859	43927	LTR/Unknown	69
497	utg7180000001470	86050	86405	LTR/Unknown	356
498	utg7180000001470	86918	87283	LTR/Unknown	366
499	utg7180000001470	87297	87331	LTR/Unknown	35
500	utg7180000001472	6728	12437	LTR/Unknown	5710
501	utg7180000001474	93917	97677	LTR/Unknown	3761
502	utg7180000001474	125278	126020	LTR/Unknown	743
503	utg7180000001476	9143	9189	LTR/Unknown	47
504	utg7180000001477	1620	1756	LTR/Unknown	137
505	utg7180000001477	7422	7470	LTR/Unknown	49
506	utg7180000001477	7473	7515	LTR/Unknown	43
507	utg7180000001477	7944	8006	LTR/Unknown	63
508	utg7180000001477	7991	8054	LTR/Unknown	64
509	utg7180000001478	76793	76991	LTR/Unknown	199
510	utg7180000001478	77032	83284	LTR/Unknown	6253
511	utg7180000001483	74836	74898	LTR/Unknown	63
512	utg7180000001489	44775	49534	LTR/Unknown	4760
513	utg7180000001489	49819	51601	LTR/Unknown	1783
514	utg7180000001493	129326	129524	LTR/Unknown	199
515	utg7180000001493	129565	135852	LTR/Unknown	6288
516	utg7180000001493	151444	151642	LTR/Unknown	199
517	utg7180000001493	151683	158046	LTR/Unknown	6364
518	utg7180000001507	1126107	1132058	LTR/Unknown	5952
519	utg7180000001507	1132168	1132554	LTR/Unknown	387
520	utg7180000001507	1156521	1159249	LTR/Unknown	2729
521	utg7180000001507	1161353	1161486	LTR/Unknown	134
522	utg7180000001507	1170430	1170563	LTR/Unknown	134
523	utg7180000001507	1177171	1180197	LTR/Unknown	3027
524	utg7180000001507	1186684	1187041	LTR/Unknown	358
525	utg7180000001507	1187082	1187280	LTR/Unknown	199
526	utg7180000001509	320326	320441	LTR/Unknown	116
527	utg7180000001509	320435	320988	LTR/Unknown	554
528	utg7180000001509	321094	321598	LTR/Unknown	505
529	utg7180000001510	126998	127052	LTR/Unknown	55
530	utg7180000001510	164378	170247	LTR/Unknown	5870
531	utg7180000001510	170314	170912	LTR/Unknown	599
532	utg7180000001510	305463	305531	LTR/Unknown	69
533	utg7180000001510	306179	306412	LTR/Unknown	234
534	utg7180000001510	341758	342092	LTR/Unknown	335
535	utg7180000001510	342171	345425	LTR/Unknown	3255
536	utg7180000001510	346609	346938	LTR/Unknown	330
537	utg7180000001510	373391	375736	LTR/Unknown	2346
538	utg7180000001513	130967	131295	LTR/Unknown	329
539	utg7180000001521	11619	17780	LTR/Unknown	6162
540	utg7180000001521	17821	18019	LTR/Unknown	199
541	utg7180000001528	92283	92584	LTR/Unknown	302
542	utg7180000001528	110582	112834	LTR/Unknown	2253
543	utg7180000001528	112828	116589	LTR/Unknown	3762
544	utg7180000001528	231231	231309	LTR/Unknown	79
545	utg7180000001529	69405	76086	LTR/Unknown	6682
546	utg7180000001530	602747	608733	LTR/Unknown	5987
547	utg7180000001530	614820	615255	LTR/Unknown	436
548	utg7180000001535	154265	154347	LTR/Unknown	83
549	utg7180000001535	154406	154652	LTR/Unknown	247
550	utg7180000001535	154737	160084	LTR/Unknown	5348
551	utg7180000001535	161090	161964	LTR/Unknown	875
552	utg7180000001537	64408	68521	LTR/Unknown	4114
553	utg7180000001538	107025	109423	LTR/Unknown	2399
554	utg7180000001538	109399	109715	LTR/Unknown	317
555	utg7180000001538	112340	113454	LTR/Unknown	1115
556	utg7180000001538	119980	120051	LTR/Unknown	72
557	utg7180000001538	120087	120333	LTR/Unknown	247
558	utg7180000001538	120392	120474	LTR/Unknown	83
559	utg7180000001539	70351	70414	LTR/Unknown	64
560	utg7180000001539	70409	70456	LTR/Unknown	48
561	utg7180000001542	156055	157732	LTR/Unknown	1678
562	utg7180000001542	158090	158203	LTR/Unknown	114
563	utg7180000001542	161916	166766	LTR/Unknown	4851
564	utg7180000001542	169391	169444	LTR/Unknown	54
565	utg7180000001543	19956	20020	LTR/Unknown	65
566	utg7180000001551	380839	384163	LTR/Unknown	3325
567	utg7180000001551	384296	387217	LTR/Unknown	2922
568	utg7180000001552	119251	119315	LTR/Unknown	65
569	utg7180000001552	336896	336947	LTR/Unknown	52
570	utg7180000001553	16299	22128	LTR/Unknown	5830
571	utg7180000001553	22180	22783	LTR/Unknown	604
572	utg7180000001555	35781	42320	LTR/Unknown	6540
573	utg7180000001555	105714	111483	LTR/Unknown	5770
574	utg7180000001555	111569	111969	LTR/Unknown	401
575	utg7180000001555	117510	118031	LTR/Unknown	522
576	utg7180000001555	118119	121390	LTR/Unknown	3272
577	utg7180000001555	126746	129471	LTR/Unknown	2726
578	utg7180000001555	245657	252123	LTR/Unknown	6467
579	utg7180000001555	294980	295062	LTR/Unknown	83
580	utg7180000001560	48186	48384	LTR/Unknown	199
581	utg7180000001560	48443	54672	LTR/Unknown	6230
582	utg7180000001561	21686	22486	LTR/Unknown	801
583	utg7180000001561	22766	23423	LTR/Unknown	658
584	utg7180000001561	23421	24045	LTR/Unknown	625
585	utg7180000001562	3212	4012	LTR/Unknown	801
586	utg7180000001562	4292	4949	LTR/Unknown	658
587	utg7180000001562	4947	5571	LTR/Unknown	625
588	utg7180000001562	11941	12386	LTR/Unknown	446
589	utg7180000001564	276489	277323	LTR/Unknown	835
590	utg7180000001564	315650	318257	LTR/Unknown	2608
591	utg7180000001564	319310	321731	LTR/Unknown	2422
592	utg7180000001564	321798	322396	LTR/Unknown	599
593	utg7180000001564	353622	353820	LTR/Unknown	199
594	utg7180000001564	353861	357747	LTR/Unknown	3887
595	utg7180000001564	364667	366875	LTR/Unknown	2209
596	utg7180000001564	481207	481271	LTR/Unknown	65
597	utg7180000001564	655643	656125	LTR/Unknown	483
598	utg7180000001564	656207	662030	LTR/Unknown	5824
599	utg7180000001564	700651	706454	LTR/Unknown	5804
600	utg7180000001564	706521	707118	LTR/Unknown	598
601	utg7180000001564	853089	853331	LTR/Unknown	243
602	utg7180000001564	866105	867908	LTR/Unknown	1804
603	utg7180000001564	867908	868898	LTR/Unknown	991
604	utg7180000001569	239529	239932	LTR/Unknown	404
605	utg7180000001569	240079	245478	LTR/Unknown	5400
606	utg7180000001569	262933	263084	LTR/Unknown	152
607	utg7180000001569	298442	298688	LTR/Unknown	247
608	utg7180000001571	14351	20300	LTR/Unknown	5950
609	utg7180000001571	20396	20655	LTR/Unknown	260
610	utg7180000001571	20714	20797	LTR/Unknown	84
611	utg7180000001571	59140	62770	LTR/Unknown	3631
612	utg7180000001571	64628	65153	LTR/Unknown	526
613	utg7180000001571	65488	66321	LTR/Unknown	834
614	utg7180000001573	29790	29988	LTR/Unknown	199
615	utg7180000001573	30041	36289	LTR/Unknown	6249
616	utg7180000001575	140760	140818	LTR/Unknown	59
617	utg7180000001578	115092	115290	LTR/Unknown	199
618	utg7180000001578	115331	121698	LTR/Unknown	6368
619	utg7180000001578	173012	173481	LTR/Unknown	470
620	utg7180000001578	179622	184939	LTR/Unknown	5318
621	utg7180000001578	185008	185573	LTR/Unknown	566
622	utg7180000001583	11439	11672	LTR/Unknown	234
623	utg7180000001583	11707	12057	LTR/Unknown	351
624	utg7180000001583	12124	18102	LTR/Unknown	5979
625	utg7180000001583	26896	27403	LTR/Unknown	508
626	utg7180000001583	27539	32224	LTR/Unknown	4686
627	utg7180000001584	302086	302150	LTR/Unknown	65
628	utg7180000001584	623070	623267	LTR/Unknown	198
629	utg7180000001584	623308	629513	LTR/Unknown	6206
630	utg7180000001584	896727	897119	LTR/Unknown	393
631	utg7180000001584	948050	948880	LTR/Unknown	831
632	utg7180000001587	332144	332747	LTR/Unknown	604
633	utg7180000001587	332814	338682	LTR/Unknown	5869
634	utg7180000001588	124003	124085	LTR/Unknown	83
635	utg7180000001588	171334	171429	LTR/Unknown	96
636	utg7180000001588	262906	269041	LTR/Unknown	6136
637	utg7180000001588	269082	269280	LTR/Unknown	199
638	utg7180000001588	269481	269538	LTR/Unknown	58
639	utg7180000001588	269523	269587	LTR/Unknown	65
640	utg7180000001588	290852	290937	LTR/Unknown	86
641	utg7180000001590	14980	15676	LTR/Unknown	697
642	utg7180000001591	84744	84822	LTR/Unknown	79
643	utg7180000001591	153981	156205	LTR/Unknown	2225
644	utg7180000001591	167629	169196	LTR/Unknown	1568
645	utg7180000001591	176860	177397	LTR/Unknown	538
646	utg7180000001591	177480	178075	LTR/Unknown	596
647	utg7180000001595	88266	92913	LTR/Unknown	4648
648	utg7180000001595	99524	99901	LTR/Unknown	378
649	utg7180000001595	100953	102410	LTR/Unknown	1458
650	utg7180000001598	27809	29760	LTR/Unknown	1952
651	utg7180000001602	101794	101862	LTR/Unknown	69
652	utg7180000001605	191287	191334	LTR/Unknown	48
653	utg7180000001606	190374	192047	LTR/Unknown	1674
654	utg7180000001606	199505	202549	LTR/Unknown	3045
655	utg7180000001606	222293	223316	LTR/Unknown	1024
656	utg7180000001606	223404	223926	LTR/Unknown	523
657	utg7180000001606	362986	363404	LTR/Unknown	419
658	utg7180000001606	390966	391937	LTR/Unknown	972
659	utg7180000001606	549087	549901	LTR/Unknown	815
660	utg7180000001606	550024	550424	LTR/Unknown	401
661	utg7180000001606	566632	566710	LTR/Unknown	79
662	utg7180000001606	729352	729550	LTR/Unknown	199
663	utg7180000001606	729591	736210	LTR/Unknown	6620
664	utg7180000001606	789549	792888	LTR/Unknown	3340
665	utg7180000001606	795833	798828	LTR/Unknown	2996
666	utg7180000001606	798869	799067	LTR/Unknown	199
667	utg7180000001606	895170	901503	LTR/Unknown	6334
668	utg7180000001606	901544	901742	LTR/Unknown	199
669	utg7180000001606	1073280	1074677	LTR/Unknown	1398
670	utg7180000001606	1395885	1398279	LTR/Unknown	2395
671	utg7180000001607	239785	246138	LTR/Unknown	6354
672	utg7180000001607	411403	411481	LTR/Unknown	79
673	utg7180000001608	185899	192263	LTR/Unknown	6365
674	utg7180000001608	192304	192502	LTR/Unknown	199
675	utg7180000001609	87687	90518	LTR/Unknown	2832
676	utg7180000001610	177127	177189	LTR/Unknown	63
677	utg7180000001611	24971	26633	LTR/Unknown	1663
678	utg7180000001611	26632	27750	LTR/Unknown	1119
679	utg7180000001611	142006	143400	LTR/Unknown	1395
680	utg7180000001612	84100	84798	LTR/Unknown	699
681	utg7180000001612	209748	210351	LTR/Unknown	604
682	utg7180000001612	210418	216223	LTR/Unknown	5806
683	utg7180000001613	64226	66763	LTR/Unknown	2538
684	utg7180000001622	4866	5019	LTR/Unknown	154
685	utg7180000001622	5020	5065	LTR/Unknown	46
686	utg7180000001622	88173	88255	LTR/Unknown	83
687	utg7180000001626	80847	80911	LTR/Unknown	65
688	utg7180000001630	3536	6241	LTR/Unknown	2706
689	utg7180000001630	6607	10456	LTR/Unknown	3850
690	utg7180000001639	370473	370876	LTR/Unknown	404
691	utg7180000001639	371386	371526	LTR/Unknown	141
692	utg7180000001639	386577	386673	LTR/Unknown	97
693	utg7180000001645	10277	10810	LTR/Unknown	534
694	utg7180000001645	17504	22211	LTR/Unknown	4708
695	utg7180000001645	23731	25052	LTR/Unknown	1322
696	utg7180000001645	80379	86830	LTR/Unknown	6452
697	utg7180000001645	169055	174474	LTR/Unknown	5420
698	utg7180000001645	180250	181466	LTR/Unknown	1217
699	utg7180000001645	275069	275131	LTR/Unknown	63
700	utg7180000001647	347260	350149	LTR/Unknown	2890
701	utg7180000001649	25283	25489	LTR/Unknown	207
702	utg7180000001653	331027	334459	LTR/Unknown	3433
703	utg7180000001653	341101	341238	LTR/Unknown	138
704	utg7180000001653	341891	341917	LTR/Unknown	27
705	utg7180000001656	14994	15026	LTR/Unknown	33
706	utg7180000001656	420963	421022	LTR/Unknown	60
707	utg7180000001658	98976	99020	LTR/Unknown	45
708	utg7180000001658	100819	100928	LTR/Unknown	110
709	utg7180000001662	41833	42035	LTR/Unknown	203
710	utg7180000001662	42078	48183	LTR/Unknown	6106
711	utg7180000001662	197674	200596	LTR/Unknown	2923
712	utg7180000001662	204134	206199	LTR/Unknown	2066
713	utg7180000001662	207072	208506	LTR/Unknown	1435
714	utg7180000001664	49172	55439	LTR/Unknown	6268
715	utg7180000001664	55498	55580	LTR/Unknown	83
716	utg7180000001666	103390	103483	LTR/Unknown	94
717	utg7180000001666	465155	465353	LTR/Unknown	199
718	utg7180000001666	465394	467018	LTR/Unknown	1625
719	utg7180000001666	490633	493465	LTR/Unknown	2833
720	utg7180000001666	494408	496186	LTR/Unknown	1779
721	utg7180000001670	105826	106810	LTR/Unknown	985
722	utg7180000001671	258984	259037	LTR/Unknown	54
723	utg7180000001674	343905	343939	LTR/Unknown	35
724	utg7180000001674	454319	455461	LTR/Unknown	1143
725	utg7180000001676	92227	93844	LTR/Unknown	1618
726	utg7180000001677	91340	91738	LTR/Unknown	399
727	utg7180000001677	91820	95686	LTR/Unknown	3867
728	utg7180000001677	95689	97123	LTR/Unknown	1435
729	utg7180000000511	2141	6947	LTR/Unknown	4807
730	utg7180000000511	552	1747	LTR/Unknown	1196
731	utg7180000000511	66418	66467	LTR/Unknown	50
732	utg7180000000511	6982	7693	LTR/Unknown	712
733	utg7180000000511	74641	75098	LTR/Unknown	458
734	utg7180000000511	75324	76111	LTR/Unknown	788
735	utg7180000000512	1	7175	LTR/Unknown	7175
736	utg7180000000513	1	243	LTR/Unknown	243
737	utg7180000000513	12966	13339	LTR/Unknown	374
738	utg7180000000513	145191	145403	LTR/Unknown	213
739	utg7180000000513	416	791	LTR/Unknown	376
740	utg7180000000513	5008	5408	LTR/Unknown	401
741	utg7180000000513	82632	85224	LTR/Unknown	2593
742	utg7180000000513	875	1039	LTR/Unknown	165
743	utg7180000000513	96581	96740	LTR/Unknown	160
744	utg7180000000514	1	4385	LTR/Unknown	4385
745	utg7180000000516	393	502	LTR/Unknown	110
746	utg7180000000516	658	13670	LTR/Unknown	13013
747	utg7180000000517	1	4952	LTR/Unknown	4952
748	utg7180000000520	1	6790	LTR/Unknown	6790
749	utg7180000000522	235	293	LTR/Unknown	59
750	utg7180000000522	2715	3577	LTR/Unknown	863
751	utg7180000000522	280	1139	LTR/Unknown	860
752	utg7180000000523	66722	67111	LTR/Unknown	390
753	utg7180000000523	67294	67394	LTR/Unknown	101
754	utg7180000000523	85108	86054	LTR/Unknown	947
755	utg7180000000525	22476	28677	LTR/Unknown	6202
756	utg7180000000525	4847	5224	LTR/Unknown	378
757	utg7180000000525	73594	73667	LTR/Unknown	74
758	utg7180000000526	1087	2638	LTR/Unknown	1552
759	utg7180000000527	54248	54300	LTR/Unknown	53
760	utg7180000000527	59	622	LTR/Unknown	564
761	utg7180000000527	67153	74021	LTR/Unknown	6869
762	utg7180000000528	21251	21406	LTR/Unknown	156
763	utg7180000000528	36565	36931	LTR/Unknown	367
764	utg7180000000528	48751	49026	LTR/Unknown	276
765	utg7180000000528	52145	52607	LTR/Unknown	463
766	utg7180000000528	71320	71536	LTR/Unknown	217
767	utg7180000000528	9197	9247	LTR/Unknown	51
768	utg7180000000530	7265	7413	LTR/Unknown	149
769	utg7180000000530	7455	7751	LTR/Unknown	297
770	utg7180000000532	13832	14696	LTR/Unknown	865
771	utg7180000000532	14683	14742	LTR/Unknown	60
772	utg7180000000532	14818	14885	LTR/Unknown	68
773	utg7180000000532	15272	16395	LTR/Unknown	1124
774	utg7180000000532	2354	2606	LTR/Unknown	253
775	utg7180000000532	24829	29584	LTR/Unknown	4756
776	utg7180000000533	1	5107	LTR/Unknown	5107
777	utg7180000000533	25592	25662	LTR/Unknown	71
778	utg7180000000533	25674	25787	LTR/Unknown	114
779	utg7180000000534	2710	4373	LTR/Unknown	1664
780	utg7180000000535	111390	111888	LTR/Unknown	499
781	utg7180000000535	113428	114324	LTR/Unknown	897
782	utg7180000000535	89077	96878	LTR/Unknown	7802
783	utg7180000000536	25793	30955	LTR/Unknown	5163
784	utg7180000000536	48057	49606	LTR/Unknown	1550
785	utg7180000000540	106136	106971	LTR/Unknown	836
786	utg7180000000540	107201	107848	LTR/Unknown	648
787	utg7180000000540	12633	17833	LTR/Unknown	5201
788	utg7180000000540	26038	26592	LTR/Unknown	555
789	utg7180000000540	27055	27395	LTR/Unknown	341
790	utg7180000000540	28365	28733	LTR/Unknown	369
791	utg7180000000540	48791	54133	LTR/Unknown	5343
792	utg7180000000540	61542	66375	LTR/Unknown	4834
793	utg7180000000540	74590	74639	LTR/Unknown	50
794	utg7180000000540	79814	79972	LTR/Unknown	159
795	utg7180000000542	173398	173844	LTR/Unknown	447
796	utg7180000000542	174318	182154	LTR/Unknown	7837
797	utg7180000000542	183874	190078	LTR/Unknown	6205
798	utg7180000000542	190409	190548	LTR/Unknown	140
799	utg7180000000542	190545	190704	LTR/Unknown	160
800	utg7180000000542	197448	198161	LTR/Unknown	714
801	utg7180000000542	198151	198274	LTR/Unknown	124
802	utg7180000000542	236749	236920	LTR/Unknown	172
803	utg7180000000542	245610	247098	LTR/Unknown	1489
804	utg7180000000542	42037	42121	LTR/Unknown	85
805	utg7180000000542	49159	49754	LTR/Unknown	596
806	utg7180000000542	57911	58058	LTR/Unknown	148
807	utg7180000000542	58129	58276	LTR/Unknown	148
808	utg7180000000542	74662	82467	LTR/Unknown	7806
809	utg7180000000542	83967	84129	LTR/Unknown	163
810	utg7180000000543	27211	27340	LTR/Unknown	130
811	utg7180000000543	50591	51045	LTR/Unknown	455
812	utg7180000000544	18021	18172	LTR/Unknown	152
813	utg7180000000546	108669	108813	LTR/Unknown	145
814	utg7180000000546	113481	113546	LTR/Unknown	66
815	utg7180000000546	120958	121132	LTR/Unknown	175
816	utg7180000000546	198364	199815	LTR/Unknown	1452
817	utg7180000000546	79874	80206	LTR/Unknown	333
818	utg7180000000547	1615	1845	LTR/Unknown	231
819	utg7180000000548	113062	113324	LTR/Unknown	263
820	utg7180000000548	178170	178708	LTR/Unknown	539
821	utg7180000000548	179584	179659	LTR/Unknown	76
822	utg7180000000548	180365	180872	LTR/Unknown	508
823	utg7180000000548	88796	92351	LTR/Unknown	3556
824	utg7180000000548	95348	104780	LTR/Unknown	9433
825	utg7180000000550	315	627	LTR/Unknown	313
826	utg7180000000553	116265	117064	LTR/Unknown	800
827	utg7180000000553	120324	121650	LTR/Unknown	1327
828	utg7180000000553	121787	121991	LTR/Unknown	205
829	utg7180000000553	131895	133363	LTR/Unknown	1469
830	utg7180000000553	138512	139315	LTR/Unknown	804
831	utg7180000000553	179288	190862	LTR/Unknown	11575
832	utg7180000000553	193680	198458	LTR/Unknown	4779
833	utg7180000000553	233374	233645	LTR/Unknown	272
834	utg7180000000553	233791	233843	LTR/Unknown	53
835	utg7180000000553	93895	94306	LTR/Unknown	412
836	utg7180000000555	1787	9571	LTR/Unknown	7785
837	utg7180000000556	110692	110820	LTR/Unknown	129
838	utg7180000000556	11857	18910	LTR/Unknown	7054
839	utg7180000000556	171906	172120	LTR/Unknown	215
840	utg7180000000556	182325	182834	LTR/Unknown	510
841	utg7180000000556	2260	3273	LTR/Unknown	1014
842	utg7180000000556	24708	25480	LTR/Unknown	773
843	utg7180000000556	38741	38905	LTR/Unknown	165
844	utg7180000000556	58360	58446	LTR/Unknown	87
845	utg7180000000556	58623	58793	LTR/Unknown	171
846	utg7180000000556	59493	59585	LTR/Unknown	93
847	utg7180000000556	9020	9122	LTR/Unknown	103
848	utg7180000000557	11384	16596	LTR/Unknown	5213
849	utg7180000000557	121381	126729	LTR/Unknown	5349
850	utg7180000000557	1415	6790	LTR/Unknown	5376
851	utg7180000000557	155176	155423	LTR/Unknown	248
852	utg7180000000557	158551	158763	LTR/Unknown	213
853	utg7180000000557	165446	170783	LTR/Unknown	5338
854	utg7180000000557	180084	187916	LTR/Unknown	7833
855	utg7180000000557	187918	193060	LTR/Unknown	5143
856	utg7180000000557	29682	30410	LTR/Unknown	729
857	utg7180000000557	30402	31778	LTR/Unknown	1377
858	utg7180000000557	68418	68517	LTR/Unknown	100
859	utg7180000000557	70861	71219	LTR/Unknown	359
860	utg7180000000557	71222	75388	LTR/Unknown	4167
861	utg7180000000557	78716	84066	LTR/Unknown	5351
862	utg7180000000557	7939	9037	LTR/Unknown	1099
863	utg7180000000557	99115	99236	LTR/Unknown	122
864	utg7180000000559	7401	7905	LTR/Unknown	505
865	utg7180000000560	463	6576	LTR/Unknown	6114
866	utg7180000000562	2026	2152	LTR/Unknown	127
867	utg7180000000563	1	1984	LTR/Unknown	1984
868	utg7180000000567	63639	63785	LTR/Unknown	147
869	utg7180000000567	79757	87566	LTR/Unknown	7810
870	utg7180000000569	142409	142526	LTR/Unknown	118
871	utg7180000000569	146277	146337	LTR/Unknown	61
872	utg7180000000569	152295	153730	LTR/Unknown	1436
873	utg7180000000569	201800	201852	LTR/Unknown	53
874	utg7180000000569	209223	210239	LTR/Unknown	1017
875	utg7180000000569	42790	50622	LTR/Unknown	7833
876	utg7180000000570	135554	136051	LTR/Unknown	498
877	utg7180000000570	137023	138105	LTR/Unknown	1083
878	utg7180000000570	138548	143584	LTR/Unknown	5037
879	utg7180000000570	144005	148995	LTR/Unknown	4991
880	utg7180000000570	162220	162405	LTR/Unknown	186
881	utg7180000000570	188823	189097	LTR/Unknown	275
882	utg7180000000570	210974	211487	LTR/Unknown	514
883	utg7180000000570	221464	222070	LTR/Unknown	607
884	utg7180000000570	222074	222492	LTR/Unknown	419
885	utg7180000000570	222767	222966	LTR/Unknown	200
886	utg7180000000570	224099	228867	LTR/Unknown	4769
887	utg7180000000570	7103	15214	LTR/Unknown	8112
888	utg7180000000570	75804	76906	LTR/Unknown	1103
889	utg7180000000570	94939	100188	LTR/Unknown	5250
890	utg7180000000571	28872	29321	LTR/Unknown	450
891	utg7180000000571	34734	34856	LTR/Unknown	123
892	utg7180000000571	37572	37698	LTR/Unknown	127
893	utg7180000000571	42974	43768	LTR/Unknown	795
894	utg7180000000571	58132	58817	LTR/Unknown	686
895	utg7180000000573	54146	58185	LTR/Unknown	4040
896	utg7180000000574	1	2339	LTR/Unknown	2339
897	utg7180000000574	16368	16790	LTR/Unknown	423
898	utg7180000000574	5878	6140	LTR/Unknown	263
899	utg7180000000575	2015	2790	LTR/Unknown	776
900	utg7180000000580	15927	16819	LTR/Unknown	893
901	utg7180000000580	22072	23255	LTR/Unknown	1184
902	utg7180000000582	14498	19863	LTR/Unknown	5366
903	utg7180000000582	20047	24083	LTR/Unknown	4037
904	utg7180000000583	8830	10402	LTR/Unknown	1573
905	utg7180000000589	100118	100380	LTR/Unknown	263
906	utg7180000000589	100636	100926	LTR/Unknown	291
907	utg7180000000589	102450	102895	LTR/Unknown	446
908	utg7180000000589	102900	103371	LTR/Unknown	472
909	utg7180000000589	110563	118385	LTR/Unknown	7823
910	utg7180000000589	155702	156301	LTR/Unknown	600
911	utg7180000000589	156300	163470	LTR/Unknown	7171
912	utg7180000000589	173410	173462	LTR/Unknown	53
913	utg7180000000589	51605	51748	LTR/Unknown	144
914	utg7180000000589	51750	51828	LTR/Unknown	79
915	utg7180000000589	52783	53042	LTR/Unknown	260
916	utg7180000000589	53956	54987	LTR/Unknown	1032
917	utg7180000000589	59252	59635	LTR/Unknown	384
918	utg7180000000589	62459	62793	LTR/Unknown	335
919	utg7180000000589	65269	65423	LTR/Unknown	155
920	utg7180000000589	69225	69668	LTR/Unknown	444
921	utg7180000000589	71618	73395	LTR/Unknown	1778
922	utg7180000000589	85891	86040	LTR/Unknown	150
923	utg7180000000589	90751	91210	LTR/Unknown	460
924	utg7180000000589	93665	93753	LTR/Unknown	89
925	utg7180000000589	93744	94031	LTR/Unknown	288
926	utg7180000000590	10964	11040	LTR/Unknown	77
927	utg7180000000593	102310	102859	LTR/Unknown	550
928	utg7180000000593	106531	106719	LTR/Unknown	189
929	utg7180000000593	108744	109601	LTR/Unknown	858
930	utg7180000000593	111143	112011	LTR/Unknown	869
931	utg7180000000593	112059	112200	LTR/Unknown	142
932	utg7180000000593	112217	112494	LTR/Unknown	278
933	utg7180000000593	112601	113721	LTR/Unknown	1121
934	utg7180000000593	120405	121425	LTR/Unknown	1021
935	utg7180000000593	143951	151805	LTR/Unknown	7855
936	utg7180000000593	177610	177683	LTR/Unknown	74
937	utg7180000000593	48243	49243	LTR/Unknown	1001
938	utg7180000000593	57292	58802	LTR/Unknown	1511
939	utg7180000000593	70456	71349	LTR/Unknown	894
940	utg7180000000593	94929	96079	LTR/Unknown	1151
941	utg7180000000593	96074	96145	LTR/Unknown	72
942	utg7180000000593	96231	96497	LTR/Unknown	267
943	utg7180000000597	12899	16974	LTR/Unknown	4076
944	utg7180000000598	1	776	LTR/Unknown	776
945	utg7180000000598	102396	102501	LTR/Unknown	106
946	utg7180000000598	102519	102637	LTR/Unknown	119
947	utg7180000000598	125681	125837	LTR/Unknown	157
948	utg7180000000598	144844	144923	LTR/Unknown	80
949	utg7180000000598	147942	148145	LTR/Unknown	204
950	utg7180000000598	163135	170971	LTR/Unknown	7837
951	utg7180000000598	34702	35221	LTR/Unknown	520
952	utg7180000000598	45079	45826	LTR/Unknown	748
953	utg7180000000598	45829	47111	LTR/Unknown	1283
954	utg7180000000598	47117	47577	LTR/Unknown	461
955	utg7180000000598	52406	52555	LTR/Unknown	150
956	utg7180000000598	64919	65661	LTR/Unknown	743
957	utg7180000000598	79635	87469	LTR/Unknown	7835
958	utg7180000000599	33526	33841	LTR/Unknown	316
959	utg7180000000599	34343	35207	LTR/Unknown	865
960	utg7180000000599	35421	35687	LTR/Unknown	267
961	utg7180000000599	35749	35825	LTR/Unknown	77
962	utg7180000000599	35864	36847	LTR/Unknown	984
963	utg7180000000599	38477	39134	LTR/Unknown	658
964	utg7180000000599	39136	46974	LTR/Unknown	7839
965	utg7180000000599	46973	51667	LTR/Unknown	4695
966	utg7180000000599	63369	63698	LTR/Unknown	330
967	utg7180000000599	63700	64182	LTR/Unknown	483
968	utg7180000000601	2914	3064	LTR/Unknown	151
969	utg7180000000602	25531	25631	LTR/Unknown	101
970	utg7180000000604	11523	11983	LTR/Unknown	461
971	utg7180000000604	16389	17162	LTR/Unknown	774
972	utg7180000000604	17251	17528	LTR/Unknown	278
973	utg7180000000609	2	8614	LTR/Unknown	8613
974	utg7180000000614	5736	10515	LTR/Unknown	4780
975	utg7180000000615	106594	112364	LTR/Unknown	5771
976	utg7180000000615	113682	113759	LTR/Unknown	78
977	utg7180000000615	114031	114159	LTR/Unknown	129
978	utg7180000000615	124734	129272	LTR/Unknown	4539
979	utg7180000000615	12740	12859	LTR/Unknown	120
980	utg7180000000615	3194	3330	LTR/Unknown	137
981	utg7180000000615	35422	35504	LTR/Unknown	83
982	utg7180000000615	71624	72440	LTR/Unknown	817
983	utg7180000000615	84206	84740	LTR/Unknown	535
984	utg7180000000617	30920	31103	LTR/Unknown	184
985	utg7180000000617	67000	69442	LTR/Unknown	2443
986	utg7180000000617	86045	86519	LTR/Unknown	475
987	utg7180000000617	90428	90766	LTR/Unknown	339
988	utg7180000000617	90961	91032	LTR/Unknown	72
989	utg7180000000617	91156	101197	LTR/Unknown	10042
990	utg7180000000623	1864	1956	LTR/Unknown	93
991	utg7180000000624	8392	12500	LTR/Unknown	4109
992	utg7180000000625	137178	137306	LTR/Unknown	129
993	utg7180000000625	159639	167468	LTR/Unknown	7830
994	utg7180000000625	189493	189656	LTR/Unknown	164
995	utg7180000000625	191147	191239	LTR/Unknown	93
996	utg7180000000628	10819	11393	LTR/Unknown	575
997	utg7180000000628	11396	12058	LTR/Unknown	663
998	utg7180000000628	17164	23152	LTR/Unknown	5989
999	utg7180000000629	1	4333	LTR/Unknown	4333
1000	utg7180000000634	2462	2792	LTR/Unknown	331
1001	utg7180000000638	1	840	LTR/Unknown	840
1002	utg7180000000638	11854	20373	LTR/Unknown	8520
1003	utg7180000000638	130342	130421	LTR/Unknown	80
1004	utg7180000000638	148673	148935	LTR/Unknown	263
1005	utg7180000000638	151470	151849	LTR/Unknown	380
1006	utg7180000000638	161584	161833	LTR/Unknown	250
1007	utg7180000000638	164003	164726	LTR/Unknown	724
1008	utg7180000000638	164901	165115	LTR/Unknown	215
1009	utg7180000000638	76712	77233	LTR/Unknown	522
1010	utg7180000000638	92561	92651	LTR/Unknown	91
1011	utg7180000000645	14023	14210	LTR/Unknown	188
1012	utg7180000000645	14994	15066	LTR/Unknown	73
1013	utg7180000000645	172638	173996	LTR/Unknown	1359
1014	utg7180000000645	18327	18533	LTR/Unknown	207
1015	utg7180000000645	52377	52865	LTR/Unknown	489
1016	utg7180000000645	64927	65082	LTR/Unknown	156
1017	utg7180000000645	66988	72336	LTR/Unknown	5349
1018	utg7180000000645	82956	83966	LTR/Unknown	1011
1019	utg7180000000645	96409	96511	LTR/Unknown	103
1020	utg7180000000647	28553	36370	LTR/Unknown	7818
1021	utg7180000000647	4687	4754	LTR/Unknown	68
1022	utg7180000000647	60911	61225	LTR/Unknown	315
1023	utg7180000000647	6421	6578	LTR/Unknown	158
1024	utg7180000000649	2425	2505	LTR/Unknown	81
1025	utg7180000000650	1	4284	LTR/Unknown	4284
1026	utg7180000000651	29627	29897	LTR/Unknown	271
1027	utg7180000000651	29972	30078	LTR/Unknown	107
1028	utg7180000000651	32442	32953	LTR/Unknown	512
1029	utg7180000000651	39843	40138	LTR/Unknown	296
1030	utg7180000000651	48197	48401	LTR/Unknown	205
1031	utg7180000000651	93020	97438	LTR/Unknown	4419
1032	utg7180000000651	97437	106141	LTR/Unknown	8705
1033	utg7180000000652	104435	104616	LTR/Unknown	182
1034	utg7180000000652	111636	112382	LTR/Unknown	747
1035	utg7180000000652	156801	162104	LTR/Unknown	5304
1036	utg7180000000652	17082	17222	LTR/Unknown	141
1037	utg7180000000652	17647	18551	LTR/Unknown	905
1038	utg7180000000652	277	1422	LTR/Unknown	1146
1039	utg7180000000652	28357	28956	LTR/Unknown	600
1040	utg7180000000652	29497	29702	LTR/Unknown	206
1041	utg7180000000652	33535	33676	LTR/Unknown	142
1042	utg7180000000652	7645	7875	LTR/Unknown	231
1043	utg7180000000656	1	7768	LTR/Unknown	7768
1044	utg7180000000657	28472	28549	LTR/Unknown	78
1045	utg7180000000657	30852	38687	LTR/Unknown	7836
1046	utg7180000000658	25963	26425	LTR/Unknown	463
1047	utg7180000000658	31819	32019	LTR/Unknown	201
1048	utg7180000000658	37879	39566	LTR/Unknown	1688
1049	utg7180000000659	2839	3216	LTR/Unknown	378
1050	utg7180000000659	3202	11046	LTR/Unknown	7845
1051	utg7180000000660	170288	171811	LTR/Unknown	1524
1052	utg7180000000660	54480	54545	LTR/Unknown	66
1053	utg7180000000661	1	3295	LTR/Unknown	3295
1054	utg7180000000661	3294	3742	LTR/Unknown	449
1055	utg7180000000661	42387	42468	LTR/Unknown	82
1056	utg7180000000661	52610	52754	LTR/Unknown	145
1057	utg7180000000661	5401	7641	LTR/Unknown	2241
1058	utg7180000000661	84884	85670	LTR/Unknown	787
1059	utg7180000000661	86879	86957	LTR/Unknown	79
1060	utg7180000000661	96987	97734	LTR/Unknown	748
1061	utg7180000000662	103414	103672	LTR/Unknown	259
1062	utg7180000000662	14328	14622	LTR/Unknown	295
1063	utg7180000000662	2836	2923	LTR/Unknown	88
1064	utg7180000000662	2967	3052	LTR/Unknown	86
1065	utg7180000000662	3056	3642	LTR/Unknown	587
1066	utg7180000000662	33305	33730	LTR/Unknown	426
1067	utg7180000000662	51242	51322	LTR/Unknown	81
1068	utg7180000000662	52572	52716	LTR/Unknown	145
1069	utg7180000000662	58515	58641	LTR/Unknown	127
1070	utg7180000000662	75319	75401	LTR/Unknown	83
1071	utg7180000000664	18516	18591	LTR/Unknown	76
1072	utg7180000000664	18588	19710	LTR/Unknown	1123
1073	utg7180000000664	20550	21196	LTR/Unknown	647
1074	utg7180000000664	21199	21295	LTR/Unknown	97
1075	utg7180000000664	22633	27977	LTR/Unknown	5345
1076	utg7180000000664	30006	33802	LTR/Unknown	3797
1077	utg7180000000664	41368	41645	LTR/Unknown	278
1078	utg7180000000664	48047	56429	LTR/Unknown	8383
1079	utg7180000000664	56462	57545	LTR/Unknown	1084
1080	utg7180000000664	66814	67831	LTR/Unknown	1018
1081	utg7180000000664	93454	94106	LTR/Unknown	653
1082	utg7180000000667	109517	119718	LTR/Unknown	10202
1083	utg7180000000667	123238	129437	LTR/Unknown	6200
1084	utg7180000000667	155054	155362	LTR/Unknown	309
1085	utg7180000000667	24510	24758	LTR/Unknown	249
1086	utg7180000000667	35586	36005	LTR/Unknown	420
1087	utg7180000000667	37617	38049	LTR/Unknown	433
1088	utg7180000000667	45065	45138	LTR/Unknown	74
1089	utg7180000000667	77263	77687	LTR/Unknown	425
1090	utg7180000000667	94666	94718	LTR/Unknown	53
1091	utg7180000000668	12291	12441	LTR/Unknown	151
1092	utg7180000000668	30576	31854	LTR/Unknown	1279
1093	utg7180000000668	31862	38851	LTR/Unknown	6990
1094	utg7180000000672	41405	41564	LTR/Unknown	160
1095	utg7180000000673	136189	136365	LTR/Unknown	177
1096	utg7180000000673	157110	162012	LTR/Unknown	4903
1097	utg7180000000673	162780	162998	LTR/Unknown	219
1098	utg7180000000673	165373	165775	LTR/Unknown	403
1099	utg7180000000673	165883	166093	LTR/Unknown	211
1100	utg7180000000673	25514	25723	LTR/Unknown	210
1101	utg7180000000673	59036	59806	LTR/Unknown	771
1102	utg7180000000673	63858	64650	LTR/Unknown	793
1103	utg7180000000673	76092	76172	LTR/Unknown	81
1104	utg7180000000673	82675	88675	LTR/Unknown	6001
1105	utg7180000000677	1149	1274	LTR/Unknown	126
1106	utg7180000000677	812	1258	LTR/Unknown	447
1107	utg7180000000678	30445	36218	LTR/Unknown	5774
1108	utg7180000000678	36222	36302	LTR/Unknown	81
1109	utg7180000000678	64671	64906	LTR/Unknown	236
1110	utg7180000000678	65187	65450	LTR/Unknown	264
1111	utg7180000000678	82123	83317	LTR/Unknown	1195
1112	utg7180000000678	89376	90142	LTR/Unknown	767
1113	utg7180000000679	20679	21139	LTR/Unknown	461
1114	utg7180000000679	43913	44086	LTR/Unknown	174
1115	utg7180000000679	65516	65604	LTR/Unknown	89
1116	utg7180000000682	3853	3932	LTR/Unknown	80
1117	utg7180000000682	6951	7154	LTR/Unknown	204
1118	utg7180000000683	133945	134457	LTR/Unknown	513
1119	utg7180000000683	57412	58037	LTR/Unknown	626
1120	utg7180000000683	83787	83844	LTR/Unknown	58
1121	utg7180000000684	108447	109276	LTR/Unknown	830
1122	utg7180000000684	113616	113762	LTR/Unknown	147
1123	utg7180000000684	126538	126619	LTR/Unknown	82
1124	utg7180000000684	133267	133541	LTR/Unknown	275
1125	utg7180000000684	133703	134245	LTR/Unknown	543
1126	utg7180000000684	137615	137791	LTR/Unknown	177
1127	utg7180000000684	152205	152351	LTR/Unknown	147
1128	utg7180000000684	154068	155028	LTR/Unknown	961
1129	utg7180000000684	155663	155778	LTR/Unknown	116
1130	utg7180000000684	155986	156537	LTR/Unknown	552
1131	utg7180000000684	160414	161116	LTR/Unknown	703
1132	utg7180000000684	57167	57624	LTR/Unknown	458
1133	utg7180000000684	71800	72571	LTR/Unknown	772
1134	utg7180000000684	869	939	LTR/Unknown	71
1135	utg7180000000685	4714	5118	LTR/Unknown	405
1136	utg7180000000687	11920	12435	LTR/Unknown	516
1137	utg7180000000687	140000	140847	LTR/Unknown	848
1138	utg7180000000687	141064	141336	LTR/Unknown	273
1139	utg7180000000687	16508	18473	LTR/Unknown	1966
1140	utg7180000000687	70436	70628	LTR/Unknown	193
1141	utg7180000000687	87048	87508	LTR/Unknown	461
1142	utg7180000000688	27946	28103	LTR/Unknown	158
1143	utg7180000000688	30975	38823	LTR/Unknown	7849
1144	utg7180000000688	61561	67592	LTR/Unknown	6032
1145	utg7180000000688	67711	70271	LTR/Unknown	2561
1146	utg7180000000688	70270	70484	LTR/Unknown	215
1147	utg7180000000688	73587	73736	LTR/Unknown	150
1148	utg7180000000688	73830	78206	LTR/Unknown	4377
1149	utg7180000000689	2716	3419	LTR/Unknown	704
1150	utg7180000000689	443	726	LTR/Unknown	284
1151	utg7180000000689	4763	5044	LTR/Unknown	282
1152	utg7180000000691	1156	3119	LTR/Unknown	1964
1153	utg7180000000696	138138	138376	LTR/Unknown	239
1154	utg7180000000696	138145	138531	LTR/Unknown	387
1155	utg7180000000696	138610	138825	LTR/Unknown	216
1156	utg7180000000696	140538	141246	LTR/Unknown	709
1157	utg7180000000696	141667	141881	LTR/Unknown	215
1158	utg7180000000696	152111	152176	LTR/Unknown	66
1159	utg7180000000696	173862	173955	LTR/Unknown	94
1160	utg7180000000696	22782	28137	LTR/Unknown	5356
1161	utg7180000000696	31222	31465	LTR/Unknown	244
1162	utg7180000000696	31455	31629	LTR/Unknown	175
1163	utg7180000000696	34823	35147	LTR/Unknown	325
1164	utg7180000000696	36437	41798	LTR/Unknown	5362
1165	utg7180000000696	48998	54349	LTR/Unknown	5352
1166	utg7180000000696	91730	94383	LTR/Unknown	2654
1167	utg7180000000696	94401	99745	LTR/Unknown	5345
1168	utg7180000000698	20167	20669	LTR/Unknown	503
1169	utg7180000000698	24141	29459	LTR/Unknown	5319
1170	utg7180000000698	8255	9067	LTR/Unknown	813
1171	utg7180000000706	11066	11369	LTR/Unknown	304
1172	utg7180000000706	17998	18261	LTR/Unknown	264
1173	utg7180000000706	21545	25716	LTR/Unknown	4172
1174	utg7180000000706	47142	48339	LTR/Unknown	1198
1175	utg7180000000706	65208	65485	LTR/Unknown	278
1176	utg7180000000706	71833	72099	LTR/Unknown	267
1177	utg7180000000706	72135	72309	LTR/Unknown	175
1178	utg7180000000706	7586	8849	LTR/Unknown	1264
1179	utg7180000000707	1025	1105	LTR/Unknown	81
1180	utg7180000000707	15379	15560	LTR/Unknown	182
1181	utg7180000000707	45822	46565	LTR/Unknown	744
1182	utg7180000000708	1	10483	LTR/Unknown	10483
1183	utg7180000000709	12098	13198	LTR/Unknown	1101
1184	utg7180000000709	13800	13860	LTR/Unknown	61
1185	utg7180000000709	13846	14105	LTR/Unknown	260
1186	utg7180000000709	14111	20357	LTR/Unknown	6247
1187	utg7180000000709	20447	21048	LTR/Unknown	602
1188	utg7180000000709	30772	31531	LTR/Unknown	760
1189	utg7180000000709	36315	36398	LTR/Unknown	84
1190	utg7180000000709	38287	39536	LTR/Unknown	1250
1191	utg7180000000709	39677	39879	LTR/Unknown	203
1192	utg7180000000709	5952	10320	LTR/Unknown	4369
1193	utg7180000000709	64396	64902	LTR/Unknown	507
1194	utg7180000000710	10829	18638	LTR/Unknown	7810
1195	utg7180000000711	105169	105320	LTR/Unknown	152
1196	utg7180000000711	123639	123803	LTR/Unknown	165
1197	utg7180000000711	1470	5738	LTR/Unknown	4269
1198	utg7180000000711	20046	23130	LTR/Unknown	3085
1199	utg7180000000713	115333	115413	LTR/Unknown	81
1200	utg7180000000713	25637	26155	LTR/Unknown	519
1201	utg7180000000713	34000	34857	LTR/Unknown	858
1202	utg7180000000713	40300	44045	LTR/Unknown	3746
1203	utg7180000000713	68095	68363	LTR/Unknown	269
1204	utg7180000000713	72709	74250	LTR/Unknown	1542
1205	utg7180000000715	2096	2833	LTR/Unknown	738
1206	utg7180000000715	4927	5210	LTR/Unknown	284
1207	utg7180000000715	516	761	LTR/Unknown	246
1208	utg7180000000720	74463	74601	LTR/Unknown	139
1209	utg7180000000721	1	160	LTR/Unknown	160
1210	utg7180000000721	46962	47138	LTR/Unknown	177
1211	utg7180000000723	1	5065	LTR/Unknown	5065
1212	utg7180000000724	1429	1509	LTR/Unknown	81
1213	utg7180000000724	1513	7287	LTR/Unknown	5775
1214	utg7180000000724	7819	12712	LTR/Unknown	4894
1215	utg7180000000725	103367	103648	LTR/Unknown	282
1216	utg7180000000725	103651	103910	LTR/Unknown	260
1217	utg7180000000725	109792	109995	LTR/Unknown	204
1218	utg7180000000725	143779	143832	LTR/Unknown	54
1219	utg7180000000725	43835	43999	LTR/Unknown	165
1220	utg7180000000726	108085	108165	LTR/Unknown	81
1221	utg7180000000726	13458	13746	LTR/Unknown	289
1222	utg7180000000726	3413	3612	LTR/Unknown	200
1223	utg7180000000726	40885	41504	LTR/Unknown	620
1224	utg7180000000726	41506	41655	LTR/Unknown	150
1225	utg7180000000726	41820	42364	LTR/Unknown	545
1226	utg7180000000726	66900	67529	LTR/Unknown	630
1227	utg7180000000726	67575	67701	LTR/Unknown	127
1228	utg7180000000726	67704	69078	LTR/Unknown	1375
1229	utg7180000000726	69232	70270	LTR/Unknown	1039
1230	utg7180000000726	71469	84486	LTR/Unknown	13018
1231	utg7180000000726	86958	87010	LTR/Unknown	53
1232	utg7180000000726	88878	89669	LTR/Unknown	792
1233	utg7180000000727	13754	13906	LTR/Unknown	153
1234	utg7180000000727	3203	3602	LTR/Unknown	400
1235	utg7180000000728	83866	84012	LTR/Unknown	147
1236	utg7180000000728	84024	84120	LTR/Unknown	97
1237	utg7180000000728	89331	89565	LTR/Unknown	235
1238	utg7180000000731	4292	4637	LTR/Unknown	346
1239	utg7180000000738	111922	112086	LTR/Unknown	165
1240	utg7180000000738	115504	116432	LTR/Unknown	929
1241	utg7180000000738	116608	116852	LTR/Unknown	245
1242	utg7180000000738	116832	116912	LTR/Unknown	81
1243	utg7180000000738	120912	121097	LTR/Unknown	186
1244	utg7180000000738	128752	128834	LTR/Unknown	83
1245	utg7180000000738	141824	142550	LTR/Unknown	727
1246	utg7180000000738	31719	31875	LTR/Unknown	157
1247	utg7180000000738	44884	45040	LTR/Unknown	157
1248	utg7180000000738	45043	45487	LTR/Unknown	445
1249	utg7180000000738	61377	61648	LTR/Unknown	272
1250	utg7180000000740	13769	13996	LTR/Unknown	228
1251	utg7180000000745	112735	112799	LTR/Unknown	65
1252	utg7180000000745	112933	113002	LTR/Unknown	70
1253	utg7180000000745	134190	134968	LTR/Unknown	779
1254	utg7180000000745	661	778	LTR/Unknown	118
1255	utg7180000000748	17259	18022	LTR/Unknown	764
1256	utg7180000000748	33871	34035	LTR/Unknown	165
1257	utg7180000000748	35912	36236	LTR/Unknown	325
1258	utg7180000000749	3611	4072	LTR/Unknown	462
1259	utg7180000000752	1	5201	LTR/Unknown	5201
1260	utg7180000000753	2629	3165	LTR/Unknown	537
1261	utg7180000000755	33463	35038	LTR/Unknown	1576
1262	utg7180000000755	65699	71046	LTR/Unknown	5348
1263	utg7180000000755	80995	81115	LTR/Unknown	121
1264	utg7180000000755	88500	94437	LTR/Unknown	5938
1265	utg7180000000756	1357	1492	LTR/Unknown	136
1266	utg7180000000757	12189	14196	LTR/Unknown	2008
1267	utg7180000000757	28810	29117	LTR/Unknown	308
1268	utg7180000000757	33612	33742	LTR/Unknown	131
1269	utg7180000000757	34144	35165	LTR/Unknown	1022
1270	utg7180000000757	35280	35504	LTR/Unknown	225
1271	utg7180000000757	35513	36048	LTR/Unknown	536
1272	utg7180000000757	5251	5764	LTR/Unknown	514
1273	utg7180000000759	113684	114559	LTR/Unknown	876
1274	utg7180000000759	12009	16110	LTR/Unknown	4102
1275	utg7180000000759	50468	55820	LTR/Unknown	5353
1276	utg7180000000759	6710	12017	LTR/Unknown	5308
1277	utg7180000000759	93198	93753	LTR/Unknown	556
1278	utg7180000000759	94239	94465	LTR/Unknown	227
1279	utg7180000000761	1	4236	LTR/Unknown	4236
1280	utg7180000000763	1	1658	LTR/Unknown	1658
1281	utg7180000000764	4102	4884	LTR/Unknown	783
1282	utg7180000000764	7221	7499	LTR/Unknown	279
1283	utg7180000000765	19846	26036	LTR/Unknown	6191
1284	utg7180000000765	37478	37577	LTR/Unknown	100
1285	utg7180000000765	48959	51197	LTR/Unknown	2239
1286	utg7180000000765	51732	56479	LTR/Unknown	4748
1287	utg7180000000765	84162	84669	LTR/Unknown	508
1288	utg7180000000767	28985	35170	LTR/Unknown	6186
1289	utg7180000000767	3106	10930	LTR/Unknown	7825
1290	utg7180000000769	45373	45557	LTR/Unknown	185
1291	utg7180000000769	47272	52331	LTR/Unknown	5060
1292	utg7180000000769	55323	55620	LTR/Unknown	298
1293	utg7180000000769	56639	57917	LTR/Unknown	1279
1294	utg7180000000769	59722	59940	LTR/Unknown	219
1295	utg7180000000769	62800	62856	LTR/Unknown	57
1296	utg7180000000769	70392	71324	LTR/Unknown	933
1297	utg7180000000769	78646	78912	LTR/Unknown	267
1298	utg7180000000770	32898	33420	LTR/Unknown	523
1299	utg7180000000770	6474	7829	LTR/Unknown	1356
1300	utg7180000000771	1	4469	LTR/Unknown	4469
1301	utg7180000000774	11550	12480	LTR/Unknown	931
1302	utg7180000000775	17029	19238	LTR/Unknown	2210
1303	utg7180000000779	16738	17534	LTR/Unknown	797
1304	utg7180000000779	2508	3507	LTR/Unknown	1000
1305	utg7180000000780	100829	101654	LTR/Unknown	826
1306	utg7180000000781	18072	18365	LTR/Unknown	294
1307	utg7180000000781	18368	19391	LTR/Unknown	1024
1308	utg7180000000781	19528	19686	LTR/Unknown	159
1309	utg7180000000781	27314	27383	LTR/Unknown	70
1310	utg7180000000781	27454	27513	LTR/Unknown	60
1311	utg7180000000781	27500	28362	LTR/Unknown	863
1312	utg7180000000781	40314	46532	LTR/Unknown	6219
1313	utg7180000000782	1630	1792	LTR/Unknown	163
1314	utg7180000000785	36	263	LTR/Unknown	228
1315	utg7180000000786	14900	15175	LTR/Unknown	276
1316	utg7180000000786	27305	27505	LTR/Unknown	201
1317	utg7180000000787	2409	8555	LTR/Unknown	6147
1318	utg7180000000789	1	6506	LTR/Unknown	6506
1319	utg7180000000793	2993	3292	LTR/Unknown	300
1320	utg7180000000794	13530	18831	LTR/Unknown	5302
1321	utg7180000000794	3387	11210	LTR/Unknown	7824
1322	utg7180000000795	2689	2899	LTR/Unknown	211
1323	utg7180000000795	2990	3629	LTR/Unknown	640
1324	utg7180000000795	3632	3728	LTR/Unknown	97
1325	utg7180000000795	8321	8480	LTR/Unknown	160
1326	utg7180000000796	19552	21005	LTR/Unknown	1454
1327	utg7180000000796	9149	9231	LTR/Unknown	83
1328	utg7180000000796	9163	9257	LTR/Unknown	95
1329	utg7180000000797	3	7652	LTR/Unknown	7650
1330	utg7180000000799	25699	25903	LTR/Unknown	205
1331	utg7180000000799	3649	4443	LTR/Unknown	795
1332	utg7180000000799	46344	46520	LTR/Unknown	177
1333	utg7180000000799	49169	49447	LTR/Unknown	279
1334	utg7180000000799	70446	70677	LTR/Unknown	232
1335	utg7180000000799	70679	71268	LTR/Unknown	590
1336	utg7180000000799	72946	73607	LTR/Unknown	662
1337	utg7180000000799	73788	74016	LTR/Unknown	229
1338	utg7180000000800	104081	104131	LTR/Unknown	51
1339	utg7180000000800	115686	115958	LTR/Unknown	273
1340	utg7180000000800	11626	11704	LTR/Unknown	79
1341	utg7180000000800	76462	76976	LTR/Unknown	515
1342	utg7180000000802	11967	12059	LTR/Unknown	93
1343	utg7180000000802	12055	12789	LTR/Unknown	735
1344	utg7180000000802	15144	26132	LTR/Unknown	10989
1345	utg7180000000805	13012	13112	LTR/Unknown	101
1346	utg7180000000805	38688	44958	LTR/Unknown	6271
1347	utg7180000000805	44959	45115	LTR/Unknown	157
1348	utg7180000000805	45113	45274	LTR/Unknown	162
1349	utg7180000000805	46122	53959	LTR/Unknown	7838
1350	utg7180000000805	53964	54183	LTR/Unknown	220
1351	utg7180000000809	45117	45303	LTR/Unknown	187
1352	utg7180000000809	56415	56886	LTR/Unknown	472
1353	utg7180000000809	56888	57637	LTR/Unknown	750
1354	utg7180000000809	86851	91809	LTR/Unknown	4959
1355	utg7180000000813	55029	55243	LTR/Unknown	215
1356	utg7180000000813	55657	56096	LTR/Unknown	440
1357	utg7180000000818	13945	14807	LTR/Unknown	863
1358	utg7180000000818	41776	42063	LTR/Unknown	288
1359	utg7180000000818	41914	42257	LTR/Unknown	344
1360	utg7180000000818	6120	6327	LTR/Unknown	208
1361	utg7180000000818	64607	65325	LTR/Unknown	719
1362	utg7180000000818	68778	68982	LTR/Unknown	205
1363	utg7180000000818	76231	77006	LTR/Unknown	776
1364	utg7180000000818	8336	8890	LTR/Unknown	555
1365	utg7180000000820	7027	7397	LTR/Unknown	371
1366	utg7180000000821	2385	2971	LTR/Unknown	587
1367	utg7180000000825	1	2851	LTR/Unknown	2851
1368	utg7180000000826	72844	73350	LTR/Unknown	507
1369	utg7180000000827	1093	8920	LTR/Unknown	7828
1370	utg7180000000827	31487	32002	LTR/Unknown	516
1371	utg7180000000827	32370	32495	LTR/Unknown	126
1372	utg7180000000827	39502	39713	LTR/Unknown	212
1373	utg7180000000832	9183	10566	LTR/Unknown	1384
1374	utg7180000000835	8461	9436	LTR/Unknown	976
1375	utg7180000000837	6709	6784	LTR/Unknown	76
1376	utg7180000000839	9031	9701	LTR/Unknown	671
1377	utg7180000000841	127782	127868	LTR/Unknown	87
1378	utg7180000000841	28384	33730	LTR/Unknown	5347
1379	utg7180000000841	46227	47240	LTR/Unknown	1014
1380	utg7180000000842	30545	30675	LTR/Unknown	131
1381	utg7180000000842	57398	58124	LTR/Unknown	727
1382	utg7180000000842	63186	63464	LTR/Unknown	279
1383	utg7180000000842	75365	75901	LTR/Unknown	537
1384	utg7180000000842	76009	76151	LTR/Unknown	143
1385	utg7180000000843	74805	74927	LTR/Unknown	123
1386	utg7180000000845	1	7033	LTR/Unknown	7033
1387	utg7180000000847	1	4577	LTR/Unknown	4577
1388	utg7180000000849	12854	12948	LTR/Unknown	95
1389	utg7180000000849	21470	21557	LTR/Unknown	88
1390	utg7180000000849	56953	63580	LTR/Unknown	6628
1391	utg7180000000849	64285	64354	LTR/Unknown	70
1392	utg7180000000849	64402	64668	LTR/Unknown	267
1393	utg7180000000849	64885	65749	LTR/Unknown	865
1394	utg7180000000849	6613	7119	LTR/Unknown	507
1395	utg7180000000849	9883	10160	LTR/Unknown	278
1396	utg7180000000851	1468	1642	LTR/Unknown	175
1397	utg7180000000851	1650	1944	LTR/Unknown	295
1398	utg7180000000852	1854	1936	LTR/Unknown	83
1399	utg7180000000856	46982	47322	LTR/Unknown	341
1400	utg7180000000856	48341	48892	LTR/Unknown	552
1401	utg7180000000856	61635	62439	LTR/Unknown	805
1402	utg7180000000856	65876	66015	LTR/Unknown	140
1403	utg7180000000857	3643	3980	LTR/Unknown	338
1404	utg7180000000857	42309	42428	LTR/Unknown	120
1405	utg7180000000857	44220	44370	LTR/Unknown	151
1406	utg7180000000859	796	5804	LTR/Unknown	5009
1407	utg7180000000860	1276	1400	LTR/Unknown	125
1408	utg7180000000860	4310	4434	LTR/Unknown	125
1409	utg7180000000861	23172	23902	LTR/Unknown	731
1410	utg7180000000861	9351	14339	LTR/Unknown	4989
1411	utg7180000000867	15781	16159	LTR/Unknown	379
1412	utg7180000000867	16156	22349	LTR/Unknown	6194
1413	utg7180000000867	2	586	LTR/Unknown	585
1414	utg7180000000867	2688	2782	LTR/Unknown	95
1415	utg7180000000867	3364	3417	LTR/Unknown	54
1416	utg7180000000867	5202	12986	LTR/Unknown	7785
1417	utg7180000000871	15163	20987	LTR/Unknown	5825
1418	utg7180000000871	42305	42364	LTR/Unknown	60
1419	utg7180000000871	44703	45578	LTR/Unknown	876
1420	utg7180000000871	51028	57203	LTR/Unknown	6176
1421	utg7180000000871	59344	59620	LTR/Unknown	277
1422	utg7180000000871	59808	59858	LTR/Unknown	51
1423	utg7180000000871	8420	9215	LTR/Unknown	796
1424	utg7180000000871	9009	9247	LTR/Unknown	239
1425	utg7180000000871	9799	10909	LTR/Unknown	1111
1426	utg7180000000875	6417	7190	LTR/Unknown	774
1427	utg7180000000877	49682	49731	LTR/Unknown	50
1428	utg7180000000877	60345	60458	LTR/Unknown	114
1429	utg7180000000877	61959	62974	LTR/Unknown	1016
1430	utg7180000000877	71310	71953	LTR/Unknown	644
1431	utg7180000000877	71959	72028	LTR/Unknown	70
1432	utg7180000000878	17836	17963	LTR/Unknown	128
1433	utg7180000000880	33857	34489	LTR/Unknown	633
1434	utg7180000000880	44982	53292	LTR/Unknown	8311
1435	utg7180000000881	4988	5168	LTR/Unknown	181
1436	utg7180000000883	43644	43745	LTR/Unknown	102
1437	utg7180000000883	46436	46917	LTR/Unknown	482
1438	utg7180000000883	4665	5490	LTR/Unknown	826
1439	utg7180000000883	46878	47026	LTR/Unknown	149
1440	utg7180000000883	46895	47141	LTR/Unknown	247
1441	utg7180000000883	47389	47467	LTR/Unknown	79
1442	utg7180000000883	48009	49999	LTR/Unknown	1991
1443	utg7180000000883	50263	50830	LTR/Unknown	568
1444	utg7180000000883	50867	51604	LTR/Unknown	738
1445	utg7180000000883	51593	51685	LTR/Unknown	93
1446	utg7180000000883	51607	51693	LTR/Unknown	87
1447	utg7180000000883	51968	52328	LTR/Unknown	361
1448	utg7180000000883	54134	54389	LTR/Unknown	256
1449	utg7180000000883	54418	56789	LTR/Unknown	2372
1450	utg7180000000883	56792	57440	LTR/Unknown	649
1451	utg7180000000883	61172	61433	LTR/Unknown	262
1452	utg7180000000883	61403	61520	LTR/Unknown	118
1453	utg7180000000883	70732	71075	LTR/Unknown	344
1454	utg7180000000883	9958	10416	LTR/Unknown	459
1455	utg7180000000884	13550	18123	LTR/Unknown	4574
1456	utg7180000000884	9292	9400	LTR/Unknown	109
1457	utg7180000000885	52473	52651	LTR/Unknown	179
1458	utg7180000000888	16022	19729	LTR/Unknown	3708
1459	utg7180000000888	26222	32173	LTR/Unknown	5952
1460	utg7180000000888	47088	47235	LTR/Unknown	148
1461	utg7180000000889	33722	34037	LTR/Unknown	316
[truncated: 5,357 more rows]
