# Supplementary material for: Genomic analyses reveal evolutionary and geologic context for the plateau fungus Ophiocordyceps sinensis
Source: Chin Med. 2020 Oct 6;15:107. doi: 10.1186/s13020-020-00365-3 (PMC7542391; doi:10.1186/s13020-020-00365-3)
Supplement: Supplementary file 10 — Additional file 10: Table S9. Results of differential GO function enrichment analysis. [file 13020_2020_365_MOESM10_ESM.xls]

## Sheet: dcj.GO.Enrichment.final
Class	GO_Name	GO_ID	GO_Level	P_value	EnrichmentScore	HitsGenesCountsInSelectedSet	HitsGenesCountsInBackground	AllGenesCountsInSelectedSet	AllGenesCountsInBackground	GenesOfSelectedSetInGOterm	corrected p-value(BH method)
Molecular function	DNA-directed DNA polymerase activity	GO:0003887	7	0.00051898	3.68453	9	39	267	4263	g7924.t1,g7198.t1,g385.t1,g8045.t1,g4040.t1,g5696.t1,g656.t1,g2868.t1,g7156.t1,	0.00327995
Molecular function	endopeptidase activity	GO:0004175	6	9.42514e-06	2.84146	21	118	267	4263	g6369.t1,g6272.t1,g2278.t1,g5203.t1,g6473.t1,g7924.t1,g8584.t1,g6271.t1,g5356.t1,g1736.t1,g690.t1,g2792.t1,g656.t1,g644.t1,g6618.t1,g533.t1,g5213.t1,g7906.t1,g886.t1,g7732.t1,g213.t1,	0.00248563
Molecular function	ice-binding	GO:0050825	5	1.23819e-07	13.3921	4	4	267	4263	g7953.t1,g6677.t1,g6429.t1,g2801.t1,g2794.t1	0.0426228
Molecular function	metal ion binding	GO:0046872	5	0.000769146	1.45148	64	704	267	4263	g1505.t1,g1771.t1,g5968.t1,g4377.t1,g6558.t1,g6203.t1,g13.t1,g2834.t1,g6239.t1,g4603.t1,g7335.t1,g6775.t1,g4875.t1,g5203.t1,g1976.t1,g8068.t1,g7924.t1,g8584.t1,g7920.t1,g2490.t1,g8036.t1,g2936.t1,g2341.t1,g2928.t1,g498.t1,g2251.t1,g7518.t1,g6039.t1,g2348.t1,g6417.t1,g2044.t1,g2859.t1,g5983.t1,g5480.t1,g6380.t1,g1736.t1,g7189.t1,g5696.t1,g1331.t1,g4236.t1,g1584.t1,g1843.t1,g927.t1,g4355.t1,g6777.t…	0.036121
Molecular function	metallopeptidase activity	GO:0008237	6	2.14279e-05	4.39073	11	40	267	4263	g4377.t1,g5203.t1,g8584.t1,g6271.t1,g5356.t1,g1736.t1,g690.t1,g644.t1,g6618.t1,g533.t1,g213.t1,	0.0382376
Molecular function	peptidase activity, acting on L-amino acid peptides	GO:0070011	5	0.000489918	1.98624	26	209	267	4263	g6369.t1,g4377.t1,g6272.t1,g3244.t1,g2278.t1,g5203.t1,g6473.t1,g7924.t1,g8584.t1,g705.t1,g5608.t1,g6271.t1,g5356.t1,g1736.t1,g690.t1,g2792.t1,g656.t1,g644.t1,g6618.t1,g533.t1,g5213.t1,g6268.t1,g7906.t1,g886.t1,g7732.t1,g213.t1,	4.29073e-05
Cellular component	DNA-directed RNA polymerase III complex	GO:0005666	9	0.000521357	5.14545	6	14	165	1981	g7924.t1,g8462.t1,g3742.t1,g4040.t1,g7906.t1,g1326.t1,	3.02271e-05
Cellular component	endoplasmic reticulum membrane	GO:0005789	6	0.00576502	2.45022	10	49	165	1981	g7924.t1,g5324.t1,g4040.t1,g2342.t1,g5202.t1,g3532.t1,g2868.t1,g5213.t1,g7906.t1,g6147.t1,	0.00855894
Cellular component	nucleolus	GO:0005730	6	0.00406421	4.28788	5	14	165	1981	g2380.t1,g3742.t1,g8045.t1,g2792.t1,g7732.t1,	0.0137121
Cellular component	oxidoreductase complex	GO:1990204	4	2.17804e-07	7.71818	9	14	165	1981	g6284.t1,g6558.t1,g13.t1,g2936.t1,g6430.t1,g2742.t1,g6380.t1,g5837.t1,g6042.t1,	0.0400324
Cellular component	photosystem II oxygen evolving complex	GO:0009654	5	3.06875e-07	12.0061	6	6	165	1981	g6558.t1,g13.t1,g2936.t1,g6380.t1,g5837.t1,g6042.t1,	0.0516232
Cellular component	small-subunit processome	GO:0032040	6	0.000974463	2.87101	11	46	165	1981	g159.t1,g7924.t1,g3742.t1,g182.t1,g8045.t1,g5696.t1,g2792.t1,g2868.t1,g4342.t1,g7906.t1,g7732.t1,	0.00377838
Biological process	cobalamin biosynthetic process	GO:0009236	8	5.55644e-06	6.95965	8	17	242	3579	g7924.t1,g2341.t1,g3742.t1,g2792.t1,g2868.t1,g2743.t1,g7906.t1,g7732.t1,	0.00306198
Biological process	photosynthesis	GO:0015979	4	1.35087e-05	7.39463	7	14	242	3579	g7498.t1,g6558.t1,g13.t1,g2936.t1,g6380.t1,g5837.t1,g6042.t1,
