# Supplementary material for: Genomic analyses reveal evolutionary and geologic context for the plateau fungus Ophiocordyceps sinensis
Source: Chin Med. 2020 Oct 6;15:107. doi: 10.1186/s13020-020-00365-3 (PMC7542391; doi:10.1186/s13020-020-00365-3)
Supplement: Supplementary file 11 — Additional file 11: Table S10. Genes relative to metal resistance. [file 13020_2020_365_MOESM11_ESM.xlsx]

## Sheet: Sheet1
Table S10. Genes relative to metal resistance
Gene ID	NR Database	GeoChip Type	InterproScan ID	Description
g1043	gi|531866158|gb|EQL02991.1|	Metal Resistance	IPR027256	Heavy metal translocating P-type ATPase
g3024	gi|531861658|gb|EQK99641.1|	Metal Resistance	IPR006408	ATPase-IIB_Ca: calcium-translocating P-type ATPase, PMCA-type
g3184	gi|531865896|gb|EQL02750.1|	Metal Resistance	IPR006408	ATPase-IIB_Ca: calcium-translocating P-type ATPase, PMCA-type
g4332	gi|531865190|gb|EQL02121.1|	Metal Resistance	IPR006414	ATPase-IID_K-Na: potassium/sodium efflux P-type ATPase
g5441	gi|531860849|gb|EQK99186.1|	Metal Resistance	IPR006414	ATPase-IID_K-Na: potassium/sodium efflux P-type ATPase
g5883	gi|342879362|gb|EGU80613.1|	Metal Resistance	IPR008250	E1-E2 ATPase
g8067	gi|531861151|gb|EQK99329.1|	Metal Resistance	IPR006414	ATPase-IID_K-Na: potassium/sodium efflux P-type ATPase
g8398	gi|701771837|gb|KGQ06534.1|	Metal Resistance	IPR006534	ATPase-IIIA_H: plasma-membrane proton-efflux P-type ATPase
