# Supplementary material for: Genomic analyses reveal evolutionary and geologic context for the plateau fungus Ophiocordyceps sinensis
Source: Chin Med. 2020 Oct 6;15:107. doi: 10.1186/s13020-020-00365-3 (PMC7542391; doi:10.1186/s13020-020-00365-3)
Supplement: Supplementary file 12 — Additional file 12: Table S11. PHI analysis. [file 13020_2020_365_MOESM12_ESM.xlsx]

## Sheet: Sheet1
Table S11. PHI analysis
PHI ID	Accession	description	Gene in O. sinensis	Type
409	AAN41259	Increased virulence	—	Absent
1634	I1RDI9	Unaffected pathogenicity	—	Absent
1316	I1RBZ7	Unaffected pathogenicity	—	Absent
1508	I1RNA9	Unaffected pathogenicity	—	Absent
1434	I1S8Y5	Unaffected pathogenicity	—	Absent
1410	I1RYG0	Unaffected pathogenicity	—	Absent
1878	I1RPF6	Unaffected pathogenicity	—	Absent
1472	I1RAZ9	Unaffected pathogenicity	—	Absent
1689	I1S018	Unaffected pathogenicity	—	Absent
1536	I1RY98	Reduced virulence	g7107	Special
1185	I1S0J9	Reduced virulence	g5023	Special
1656	I1RFN9	Lethal	g1421	Special
1833	I1RK16	Unaffected pathogenicity	g1782	Common
1799	I1RBN6	Unaffected pathogenicity	g588	Common
2395	I1RBM2	Reduced virulence	g2437	Common
1263	I1RB84	Unaffected pathogenicity	g6978	Common
1220	I1RCF7	Lethal	g3376	Common
1921	I1RCH8	Reduced virulence	g4602	Common
1591	I1RWQ7	Reduced virulence	g2721	Common
1619	I1RBK8	Unaffected pathogenicity	g2452	Common
1419	I1S0X7	Unaffected pathogenicity	g5645	Common
1963	I1RR01	Unaffected pathogenicity	g3463	Common
1585	I1RS43	Unaffected pathogenicity	g6866	Common
1516	I1RMR8	Lethal	g4888	Common
1668	I1S0C1	Unaffected pathogenicity	g3364	Common
1695	I1S2I3	Unaffected pathogenicity	g5961	Common
1785	I1S231	Unaffected pathogenicity	g8511	Common
1357	I1RFY9	Unaffected pathogenicity	g2158	Common
1974	I1RQN6	Unaffected pathogenicity	g4967	Common
490	AAT85969	Loss of pathogenicity	g167	Common
1163	I1S042	Reduced virulence	g1644	Common
2294	I1RCK7	Mixed outcome	g167	Common
2396	I1RZS5	Reduced virulence	g5448	Common
1359	I1RGC9	Unaffected pathogenicity	g7770	Common
1638	I1RN27	Unaffected pathogenicity	g8022	Common
1195	I1RQI2	Reduced virulence	g8550	Common
1789	I1RVU7	Unaffected pathogenicity	g7654	Common
2400	I1S215	Unaffected pathogenicity	g813	Common
1546	Q4IB96	Lethal	g4466	Common
1350	I1RCI2	Unaffected pathogenicity	g163	Common
1989	I1R9Z6	Unaffected pathogenicity	g1919	Common
446	I1RA15	Reduced virulence	g1905	Common
444	I1RD66	Reduced virulence	g767	Common
1320	I1RD66	Reduced virulence	g767	Common
1292	I1RD66	Reduced virulence	g767	Common
2403	A9QUB2	Mixed outcome	g1757	Common
1449	I1RYV4	Unaffected pathogenicity	g4988	Common
1334	I1RZI7	Reduced virulence	g250	Common
1610	I1RSN1	Unaffected pathogenicity	g7345	Common
2453	D9J222	Reduced virulence	g74	Common
1052	ACB38886	Unaffected pathogenicity	g5753	Common
256	AAK52794	Reduced virulence	g6975	Common
1256	I1RAA6	Unaffected pathogenicity	g1996	Common
1617	I1S0G0	Unaffected pathogenicity	g1688	Common
1381	I1RRI0	Unaffected pathogenicity	g5100	Common
1961	I1RD74	Unaffected pathogenicity	g758	Common
1360	I1RGE3	Unaffected pathogenicity	g7786	Common
1489	I1RSJ5	Unaffected pathogenicity	g37	Common
1763	I1RXE8	Unaffected pathogenicity	g8054	Common
1550	I1RWN5	Unaffected pathogenicity	g3953	Common
429	CAD43407	Loss of pathogenicity	g3978	Common
1984	I1RB67	Unaffected pathogenicity	g6960	Common
387	AAK95561	Loss of pathogenicity	g1751	Common
1464	I1RMV4	Reduced virulence	g6036	Common
830	ABD48706	Resistant to chemical	g3657	Common
1373	I1RN20	Unaffected pathogenicity	g7747	Common
1957	I1RLS0	Unaffected pathogenicity	g6146	Common
1506	I1RC01	Unaffected pathogenicity	g5552	Common
1576	I1RJY5	Unaffected pathogenicity	g1801	Common
2021	MGG	Reduced virulence	g813	Common
1665	I1RS06	Unaffected pathogenicity	g6830	Common
1768	I1RAN6	Unaffected pathogenicity	g5818	Common
1372	I1RN03	Unaffected pathogenicity	g3277	Common
1383	I1RS27	Unaffected pathogenicity	g6849	Common
2201	D0ERY8	Mixed outcome	g3514	Common
1770	I1RX79	Unaffected pathogenicity	g995	Common
1364	I1RJQ3	Reduced virulence	g1548	Common
1184	I1RWM5	Reduced virulence	g3970	Common
1378	I1RQG9	Unaffected pathogenicity	g8565	Common
