# Supplementary material for: Genomic analyses reveal evolutionary and geologic context for the plateau fungus Ophiocordyceps sinensis
Source: Chin Med. 2020 Oct 6;15:107. doi: 10.1186/s13020-020-00365-3 (PMC7542391; doi:10.1186/s13020-020-00365-3)
Supplement: Supplementary file 13 — Additional file 13: Table S12. Secondary metabolism gene analysis. [file 13020_2020_365_MOESM13_ESM.xlsx]

## Sheet: Sheet1
Table S12. Secondary metabolism gene analysis
Gene	Type	Description
g3016	PKS/NRPS-like protein	Special
g7519	PKS/NRPS-like protein	Special
g7809	PKS/NRPS-like protein	Special
g1302	NRPS-like protein	Common
g1306	PKS/NRPS-like protein	Common
g1307	PKS/NRPS-like protein	Common
g1381	NRPS-like protein	Common
g1475	NRPS-like protein	Common
g1686	Type I Iterative PKS	Common
g2171	Type I Iterative PKS	Common
g237	PKS/NRPS-like protein	Common
g238	PKS/NRPS-like protein	Common
g242	NRPS	Common
g2714	Type I Iterative PKS	Common
g3015	Type I Iterative PKS	Common
g3117	NRPS-like protein	Common
g3287	NRPS	Common
g3461	NRPS-like protein	Common
g4335	Type I Iterative PKS	Common
g4348	NRPS-like protein	Common
g4357	NRPS-like protein	Common
g4398	NRPS	Common
g4423	Type I Iterative PKS	Common
g4646	NRPS-like protein	Common
g4648	Type I Iterative PKS	Common
g4867	NRPS-like protein	Common
g4868	PKS/NRPS-like protein	Common
g4873	NRPS	Common
g4874	NRPS	Common
g4876	PKS/NRPS-like protein	Common
g4879	NRPS	Common
g5138	NRPS	Common
g5142	PKS/NRPS-like protein	Common
g5361	NRPS-like protein	Common
g5384	Type I Iterative PKS	Common
g5465	Glycopeptide NRPS	Common
g5523	PKS/NRPS-like protein	Common
g5524	Type I Iterative PKS	Common
g5970	PKS/NRPS-like protein	Common
g5971	NRPS-like protein	Common
g6090	NRPS-like protein	Common
g6102	NRPS-like protein	Common
g6108	NRPS	Common
g6110	NRPS-like protein	Common
g6117	PKS/NRPS-like protein	Common
g6289	NRPS	Common
g6669	PKS/NRPS-like protein	Common
g6672	Type I Iterative PKS	Common
g6678	PKS/NRPS-like protein	Common
g712	Hybrid PKS-NRPS	Common
g713	PKS/NRPS-like protein	Common
g7231	PKS/NRPS-like protein	Common
g7236	Hybrid PKS-NRPS	Common
g7242	PKS/NRPS-like protein	Common
g7462	Type I Iterative PKS	Common
g749	PKS/NRPS-like protein	Common
g7514	PKS/NRPS-like protein	Common
g7515	NRPS-like protein	Common
g7520	PKS/NRPS-like protein	Common
g7523	Type I Iterative PKS	Common
g755	NRPS-like protein	Common
g756	PKS/NRPS-like protein	Common
g762	PKS/NRPS-like protein	Common
g7802	Type I Iterative PKS	Common
g7808	NRPS-like protein	Common
g7860	NRPS-like protein	Common
g7862	PKS/NRPS-like protein	Common
g8501	Type I Iterative PKS	Common
